# Supplementary material for: Development of a ternary cyclodextrin–arginine–ciprofloxacin antimicrobial complex with enhanced stability
Source: Commun Biol. 2022 Nov 12;5:1234. doi: 10.1038/s42003-022-04197-9 (PMC9653501; doi:10.1038/s42003-022-04197-9)
Supplement: Supplementary file 3 — Supplementary Data 1 [file 42003_2022_4197_MOESM3_ESM.xlsx]

## Sheet: Sheet1
CPX									CD-arg-cpx (surface)									CD-arg-cpx (bulk)
O1s		C1s		N1s		F1s			O1s		C1s		N1s		F1s			O1s		C1s		N1s		F1s
542.808	1217.5	297.808	650	412.808	1020.83	697.808	1296.67		542.832	963.333	297.832	438.333	412.832	754.167	697.832	1016.67		542.833	1085	297.833	501.667	412.833	896.667	697.833	1173.33
542.783	1190.83	297.783	633.333	412.783	962.5	697.783	1277.5		542.807	988.333	297.807	480.833	412.807	820.833	697.807	1090		542.808	1082.5	297.808	528.333	412.808	905.833	697.808	1082.5
542.758	1240	297.757	659.167	412.757	1015	697.758	1244.17		542.782	1009.17	297.782	469.167	412.782	835.833	697.782	1012.5		542.783	1085	297.783	570.833	412.783	939.167	697.783	1135
542.732	1196.67	297.733	627.5	412.733	980.833	697.732	1313.33		542.757	971.667	297.757	456.667	412.757	812.5	697.757	1041.67		542.758	1015.83	297.758	530	412.758	912.5	697.758	1152.5
542.707	1192.5	297.707	644.167	412.707	1041.67	697.707	1255		542.732	999.167	297.732	443.333	412.732	833.333	697.732	1000		542.733	1069.17	297.733	530.833	412.733	905.833	697.733	1132.5
542.683	1225.83	297.683	685.833	412.683	978.333	697.683	1301.67		542.707	985	297.707	444.167	412.707	853.333	697.707	1021.67		542.708	1062.5	297.708	514.167	412.708	880	697.708	1156.67
542.658	1229.17	297.658	656.667	412.658	1016.67	697.658	1285		542.682	960.833	297.682	496.667	412.682	761.667	697.682	1015		542.683	1065	297.683	545	412.683	849.167	697.683	1096.67
542.633	1282.5	297.632	663.333	412.632	1013.33	697.633	1339.17		542.657	1003.33	297.657	453.333	412.657	827.5	697.657	999.167		542.658	1100.83	297.658	524.167	412.658	847.5	697.658	1131.67
542.607	1177.5	297.608	674.167	412.608	1023.33	697.607	1306.67		542.632	993.333	297.632	460	412.632	820	697.632	1092.5		542.633	1053.33	297.633	489.167	412.633	842.5	697.633	1134.17
542.582	1265.83	297.582	645.833	412.582	1039.17	697.582	1254.17		542.607	973.333	297.607	435.833	412.607	850	697.607	962.5		542.608	1104.17	297.608	472.5	412.608	850	697.608	1220.83
542.558	1143.33	297.558	640	412.558	1021.67	697.558	1261.67		542.582	915	297.582	455	412.582	817.5	697.582	1047.5		542.583	1095	297.583	534.167	412.583	923.333	697.583	1165
542.533	1201.67	297.533	634.167	412.533	1019.17	697.533	1288.33		542.557	968.333	297.557	496.667	412.557	811.667	697.557	1014.17		542.558	1012.5	297.558	519.167	412.558	886.667	697.558	1215.83
542.508	1170.83	297.507	663.333	412.507	965.833	697.508	1226.67		542.532	929.167	297.532	425	412.532	826.667	697.532	1025		542.533	1015	297.533	506.667	412.533	900	697.533	1126.67
542.482	1175	297.483	655.833	412.483	946.667	697.482	1269.17		542.507	998.333	297.507	479.167	412.507	760	697.507	1080		542.508	1055	297.508	530	412.508	855.833	697.508	1145.83
542.457	1215.83	297.457	629.167	412.457	980.833	697.457	1239.17		542.482	1006.67	297.482	447.5	412.482	816.667	697.482	1050.83		542.483	1068.33	297.483	494.167	412.483	920	697.483	1130.83
542.433	1199.17	297.433	665	412.433	1007.5	697.433	1301.67		542.457	946.667	297.457	472.5	412.457	841.667	697.457	1081.67		542.458	1050.83	297.458	505.833	412.458	873.333	697.458	1090.83
542.408	1201.67	297.408	680.833	412.408	1051.67	697.408	1280.83		542.432	990.833	297.432	445.833	412.432	802.5	697.432	1035		542.433	1148.33	297.433	498.333	412.433	880	697.433	1155.83
542.383	1230.83	297.382	689.167	412.382	972.5	697.383	1316.67		542.407	975	297.407	458.333	412.407	791.667	697.407	1055.83		542.408	1070.83	297.408	513.333	412.408	865.833	697.408	1075.83
542.357	1193.33	297.358	624.167	412.358	970.833	697.357	1276.67		542.382	944.167	297.382	445.833	412.382	799.167	697.382	1050.83		542.383	1031.67	297.383	503.333	412.383	907.5	697.383	1146.67
542.332	1214.17	297.332	663.333	412.332	1024.17	697.332	1300.83		542.357	1000	297.357	444.167	412.357	820	697.357	1040.83		542.358	1065	297.358	480	412.358	951.667	697.358	1086.67
542.308	1158.33	297.308	690.833	412.308	932.5	697.308	1337.5		542.332	950	297.332	442.5	412.332	802.5	697.332	1005.83		542.333	987.5	297.333	459.167	412.333	825	697.333	1161.67
542.283	1178.33	297.283	640.833	412.283	1013.33	697.283	1260		542.307	994.167	297.307	431.667	412.307	798.333	697.307	1049.17		542.308	1004.17	297.308	483.333	412.308	885.833	697.308	1139.17
542.258	1210.83	297.257	642.5	412.257	961.667	697.258	1278.33		542.282	947.5	297.282	436.667	412.282	844.167	697.282	1056.67		542.283	1017.5	297.283	533.333	412.283	856.667	697.283	1121.67
542.232	1152.5	297.233	624.167	412.233	995.833	697.232	1232.5		542.257	975.833	297.257	421.667	412.257	772.5	697.257	1008.33		542.258	1075.83	297.258	518.333	412.258	824.167	697.258	1140.83
542.207	1191.67	297.207	632.5	412.207	948.333	697.207	1255		542.232	954.167	297.232	460.833	412.232	817.5	697.232	993.333		542.233	1032.5	297.233	488.333	412.233	821.667	697.233	1181.67
542.183	1251.67	297.183	673.333	412.183	1005	697.183	1313.33		542.207	984.167	297.207	414.167	412.207	772.5	697.207	986.667		542.208	1072.5	297.208	502.5	412.208	908.333	697.208	1124.17
542.158	1215	297.158	658.333	412.158	984.167	697.158	1311.67		542.182	900	297.182	453.333	412.182	831.667	697.182	1012.5		542.183	1064.17	297.183	511.667	412.183	835.833	697.183	1115.83
542.133	1231.67	297.132	640	412.132	989.167	697.133	1224.17		542.157	1004.17	297.157	458.333	412.157	796.667	697.157	1074.17		542.158	1100.83	297.158	478.333	412.158	910.833	697.158	1097.5
542.107	1270	297.108	628.333	412.108	959.167	697.107	1222.5		542.132	968.333	297.132	455	412.132	771.667	697.132	1006.67		542.133	1035	297.133	477.5	412.133	865.833	697.133	1089.17
542.082	1257.5	297.082	679.167	412.082	996.667	697.082	1304.17		542.107	981.667	297.107	455.833	412.107	805	697.107	1016.67		542.108	1089.17	297.108	520	412.108	825.833	697.108	1147.5
542.058	1245	297.058	588.333	412.058	998.333	697.058	1215.83		542.082	923.333	297.082	435.833	412.082	788.333	697.082	1025		542.083	1092.5	297.083	478.333	412.083	850.833	697.083	1140.83
542.033	1209.17	297.033	612.5	412.033	980	697.033	1315.83		542.057	948.333	297.057	426.667	412.057	764.167	697.057	1022.5		542.058	1047.5	297.058	464.167	412.058	891.667	697.058	1107.5
542.008	1240.83	297.007	637.5	412.007	999.167	697.008	1274.17		542.032	973.333	297.032	415.833	412.032	777.5	697.032	1055		542.033	1041.67	297.033	475	412.033	864.167	697.033	1139.17
541.982	1198.33	296.983	647.5	411.983	950.833	696.982	1285		542.007	994.167	297.007	455	412.007	745	697.007	973.333		542.008	1016.67	297.008	491.667	412.008	880.833	697.008	1165
541.957	1249.17	296.957	635.833	411.957	990.833	696.957	1260		541.982	958.333	296.982	440	411.982	856.667	696.982	1054.17		541.983	1125.83	296.983	470.833	411.983	847.5	696.983	1157.5
541.933	1200	296.933	599.167	411.933	990	696.933	1215.83		541.957	948.333	296.957	424.167	411.957	813.333	696.957	982.5		541.958	1044.17	296.958	471.667	411.958	862.5	696.958	1165
541.908	1247.5	296.908	625.833	411.908	998.333	696.908	1292.5		541.932	940.833	296.932	450.833	411.932	805	696.932	987.5		541.933	1038.33	296.933	467.5	411.933	897.5	696.933	1173.33
541.883	1180	296.882	649.167	411.882	966.667	696.883	1264.17		541.907	932.5	296.907	413.333	411.907	823.333	696.907	981.667		541.908	1008.33	296.908	443.333	411.908	894.167	696.908	1186.67
541.857	1145.83	296.858	610.833	411.858	992.5	696.857	1284.17		541.882	976.667	296.882	437.5	411.882	760.833	696.882	1028.33		541.883	1100	296.883	484.167	411.883	832.5	696.883	1150.83
541.832	1180.83	296.832	627.5	411.832	1051.67	696.832	1245		541.857	938.333	296.857	409.167	411.857	792.5	696.857	1039.17		541.858	1001.67	296.858	480.833	411.858	867.5	696.858	1107.5
541.808	1213.33	296.808	631.667	411.808	994.167	696.808	1305.83		541.832	998.333	296.832	408.333	411.832	766.667	696.832	1050		541.833	1058.33	296.833	485	411.833	899.167	696.833	1123.33
541.783	1245.83	296.783	640.833	411.783	1004.17	696.783	1210.83		541.807	956.667	296.807	398.333	411.807	793.333	696.807	1016.67		541.808	1031.67	296.808	480.833	411.808	892.5	696.808	1146.67
541.758	1154.17	296.757	605.833	411.757	989.167	696.758	1262.5		541.782	945	296.782	430	411.782	785.833	696.782	1066.67		541.783	1065	296.783	494.167	411.783	888.333	696.783	1164.17
541.732	1211.67	296.733	574.167	411.733	989.167	696.732	1270.83		541.757	963.333	296.757	436.667	411.757	820.833	696.757	1031.67		541.758	1054.17	296.758	496.667	411.758	836.667	696.758	1220.83
541.707	1159.17	296.707	654.167	411.707	1024.17	696.707	1315.83		541.732	994.167	296.732	406.667	411.732	839.167	696.732	1085		541.733	1085.83	296.733	485	411.733	874.167	696.733	1133.33
541.683	1194.17	296.683	641.667	411.683	1025.83	696.683	1293.33		541.707	944.167	296.707	417.5	411.707	766.667	696.707	1002.5		541.708	1087.5	296.708	439.167	411.708	909.167	696.708	1092.5
541.658	1245.83	296.658	587.5	411.658	994.167	696.658	1293.33		541.682	999.167	296.682	422.5	411.682	774.167	696.682	972.5		541.683	1065.83	296.683	440.833	411.683	869.167	696.683	1152.5
541.633	1235	296.632	625.833	411.632	1030	696.633	1318.33		541.657	966.667	296.657	417.5	411.657	799.167	696.657	1082.5		541.658	1007.5	296.658	457.5	411.658	881.667	696.658	1116.67
541.607	1185	296.608	670.833	411.608	1030	696.607	1265		541.632	930.833	296.632	424.167	411.632	795	696.632	1044.17		541.633	1035	296.633	467.5	411.633	896.667	696.633	1078.33
541.582	1224.17	296.582	620	411.582	1024.17	696.582	1277.5		541.607	900.833	296.607	386.667	411.607	785	696.607	1009.17		541.608	974.167	296.608	442.5	411.608	903.333	696.608	1151.67
541.558	1147.5	296.558	603.333	411.558	952.5	696.558	1224.17		541.582	924.167	296.582	383.333	411.582	852.5	696.582	1019.17		541.583	1035.83	296.583	445	411.583	865.833	696.583	1112.5
541.533	1154.17	296.533	576.667	411.533	970.833	696.533	1259.17		541.557	894.167	296.557	415	411.557	748.333	696.557	1047.5		541.558	1055	296.558	411.667	411.558	886.667	696.558	1166.67
541.508	1215	296.507	595.833	411.507	1019.17	696.508	1266.67		541.532	932.5	296.532	417.5	411.532	815.833	696.532	1015		541.533	1037.5	296.533	438.333	411.533	915	696.533	1095
541.482	1207.5	296.483	608.333	411.483	954.167	696.482	1231.67		541.507	940	296.507	447.5	411.507	823.333	696.507	1048.33		541.508	1005	296.508	443.333	411.508	877.5	696.508	1160.83
541.457	1207.5	296.457	610.833	411.457	950	696.457	1235.83		541.482	967.5	296.482	394.167	411.482	790.833	696.482	1034.17		541.483	1053.33	296.483	477.5	411.483	875	696.483	1155
541.433	1226.67	296.433	615.833	411.433	968.333	696.433	1262.5		541.457	970	296.457	410	411.457	770.833	696.457	990		541.458	1094.17	296.458	454.167	411.458	895	696.458	1160.83
541.408	1199.17	296.408	657.5	411.408	987.5	696.408	1289.17		541.432	958.333	296.432	440.833	411.432	823.333	696.432	1061.67		541.433	1058.33	296.433	486.667	411.433	865	696.433	1102.5
541.383	1275.83	296.382	632.5	411.382	938.333	696.383	1229.17		541.407	949.167	296.407	417.5	411.407	770	696.407	1025.83		541.408	1071.67	296.408	474.167	411.408	860.833	696.408	1085.83
541.357	1255	296.358	577.5	411.358	971.667	696.357	1263.33		541.382	925.833	296.382	405	411.382	770.833	696.382	1035		541.383	1069.17	296.383	452.5	411.383	875.833	696.383	1120
541.332	1170	296.332	619.167	411.332	989.167	696.332	1281.67		541.357	938.333	296.357	414.167	411.357	795.833	696.357	1014.17		541.358	1049.17	296.358	441.667	411.358	890.833	696.358	1173.33
541.308	1196.67	296.308	579.167	411.308	987.5	696.308	1267.5		541.332	924.167	296.332	412.5	411.332	763.333	696.332	1040.83		541.333	1015.83	296.333	441.667	411.333	852.5	696.333	1151.67
541.283	1246.67	296.283	619.167	411.283	995	696.283	1273.33		541.307	903.333	296.307	389.167	411.307	810	696.307	1008.33		541.308	1045	296.308	486.667	411.308	886.667	696.308	1120
541.258	1235.83	296.257	603.333	411.257	1026.67	696.258	1316.67		541.282	981.667	296.282	423.333	411.282	763.333	696.282	1048.33		541.283	1016.67	296.283	443.333	411.283	800.833	696.283	1120.83
541.232	1170	296.233	595.833	411.233	1021.67	696.232	1250		541.257	977.5	296.257	411.667	411.257	770.833	696.257	1036.67		541.258	985	296.258	440.833	411.258	857.5	696.258	1122.5
541.207	1184.17	296.207	610	411.207	959.167	696.207	1275.83		541.232	933.333	296.232	407.5	411.232	820.833	696.232	1015.83		541.233	1050	296.233	447.5	411.233	897.5	696.233	1168.33
541.183	1200	296.183	609.167	411.183	980	696.183	1240.83		541.207	910.833	296.207	384.167	411.207	805.833	696.207	1035.83		541.208	1021.67	296.208	473.333	411.208	890.833	696.208	1146.67
541.158	1213.33	296.158	555.833	411.158	1010	696.158	1313.33		541.182	983.333	296.182	405	411.182	785	696.182	962.5		541.183	1035.83	296.183	482.5	411.183	899.167	696.183	1099.17
541.133	1217.5	296.132	605.833	411.132	997.5	696.133	1305.83		541.157	966.667	296.157	395.833	411.157	799.167	696.157	999.167		541.158	1005.83	296.158	411.667	411.158	922.5	696.158	1151.67
541.107	1225	296.108	571.667	411.108	991.667	696.107	1286.67		541.132	896.667	296.132	419.167	411.132	775.833	696.132	1054.17		541.133	1076.67	296.133	437.5	411.133	871.667	696.133	1070.83
541.082	1218.33	296.082	618.333	411.082	974.167	696.082	1267.5		541.107	935.833	296.107	463.333	411.107	779.167	696.107	1071.67		541.108	1047.5	296.108	427.5	411.108	848.333	696.108	1193.33
541.058	1185	296.058	600	411.058	1039.17	696.058	1255		541.082	970.833	296.082	403.333	411.082	800.833	696.082	1018.33		541.083	1071.67	296.083	450	411.083	843.333	696.083	1144.17
541.033	1158.33	296.033	579.167	411.033	990.833	696.033	1310.83		541.057	965	296.057	399.167	411.057	841.667	696.057	1031.67		541.058	1046.67	296.058	444.167	411.058	881.667	696.058	1122.5
541.008	1176.67	296.007	614.167	411.007	1050.83	696.008	1256.67		541.032	929.167	296.032	403.333	411.032	819.167	696.032	1030.83		541.033	1055	296.033	455.833	411.033	783.333	696.033	1083.33
540.982	1184.17	295.983	614.167	410.983	998.333	695.982	1263.33		541.007	972.5	296.007	372.5	411.007	822.5	696.007	1029.17		541.008	1024.17	296.008	449.167	411.008	845	696.008	1205.83
540.957	1223.33	295.957	594.167	410.957	1010	695.957	1187.5		540.982	956.667	295.982	411.667	410.982	765.833	695.982	1057.5		540.983	1036.67	295.983	460.833	410.983	855.833	695.983	1134.17
540.933	1156.67	295.933	600	410.933	972.5	695.933	1247.5		540.957	939.167	295.957	406.667	410.957	791.667	695.957	996.667		540.958	1059.17	295.958	440.833	410.958	845	695.958	1138.33
540.908	1206.67	295.908	600.833	410.908	974.167	695.908	1254.17		540.932	917.5	295.932	411.667	410.932	789.167	695.932	1009.17		540.933	1030	295.933	469.167	410.933	942.5	695.933	1070
540.883	1204.17	295.882	590	410.882	980.833	695.883	1281.67		540.907	900	295.907	413.333	410.907	795	695.907	1014.17		540.908	1016.67	295.908	459.167	410.908	862.5	695.908	1135
540.857	1165.83	295.858	630	410.858	1019.17	695.857	1205.83		540.882	911.667	295.882	372.5	410.882	785	695.882	1018.33		540.883	1060	295.883	465	410.883	893.333	695.883	1191.67
540.832	1159.17	295.832	590	410.832	975	695.832	1232.5		540.857	949.167	295.857	417.5	410.857	789.167	695.857	995.833		540.858	1064.17	295.858	460	410.858	875.833	695.858	1090.83
540.808	1146.67	295.808	564.167	410.808	1022.5	695.808	1235		540.832	920	295.832	376.667	410.832	782.5	695.832	980.833		540.833	1013.33	295.833	463.333	410.833	850.833	695.833	1067.5
540.783	1190	295.783	619.167	410.783	955	695.783	1269.17		540.807	950	295.807	428.333	410.807	775	695.807	970		540.808	1029.17	295.808	395	410.808	811.667	695.808	1126.67
540.758	1179.17	295.757	564.167	410.757	988.333	695.758	1257.5		540.782	916.667	295.782	410	410.782	775.833	695.782	1024.17		540.783	1057.5	295.783	441.667	410.783	849.167	695.783	1147.5
540.732	1128.33	295.733	578.333	410.733	945	695.732	1295.83		540.757	945.833	295.757	420	410.757	774.167	695.757	1022.5		540.758	1016.67	295.758	451.667	410.758	866.667	695.758	1186.67
540.707	1142.5	295.707	600.833	410.707	982.5	695.707	1328.33		540.732	977.5	295.732	383.333	410.732	775.833	695.732	980		540.733	1045	295.733	446.667	410.733	871.667	695.733	1150.83
540.683	1231.67	295.683	608.333	410.683	1014.17	695.683	1254.17		540.707	899.167	295.707	398.333	410.707	769.167	695.707	985.833		540.708	1013.33	295.708	425	410.708	861.667	695.708	1095.83
540.658	1130	295.658	564.167	410.658	944.167	695.658	1264.17		540.682	941.667	295.682	396.667	410.682	790.833	695.682	1047.5		540.683	1020.83	295.683	457.5	410.683	869.167	695.683	1136.67
540.633	1144.17	295.632	624.167	410.632	997.5	695.633	1264.17		540.657	981.667	295.657	375.833	410.657	836.667	695.657	953.333		540.658	1017.5	295.658	432.5	410.658	856.667	695.658	1115.83
540.607	1228.33	295.608	575.833	410.608	977.5	695.607	1290		540.632	940.833	295.632	381.667	410.632	758.333	695.632	974.167		540.633	1031.67	295.633	464.167	410.633	898.333	695.633	1198.33
540.582	1175	295.582	655.833	410.582	942.5	695.582	1226.67		540.607	923.333	295.607	393.333	410.607	752.5	695.607	1020.83		540.608	998.333	295.608	409.167	410.608	844.167	695.608	1123.33
540.558	1230	295.558	580	410.558	1003.33	695.558	1269.17		540.582	946.667	295.582	395	410.582	753.333	695.582	972.5		540.583	1026.67	295.583	451.667	410.583	867.5	695.583	1137.5
540.533	1193.33	295.533	570.833	410.533	981.667	695.533	1304.17		540.557	953.333	295.557	372.5	410.557	789.167	695.557	1055		540.558	1012.5	295.558	415	410.558	816.667	695.558	1181.67
540.508	1130	295.507	595.833	410.507	992.5	695.508	1273.33		540.532	869.167	295.532	390	410.532	739.167	695.532	1038.33		540.533	1021.67	295.533	440.833	410.533	863.333	695.533	1142.5
540.482	1170.83	295.483	579.167	410.483	944.167	695.482	1220		540.507	970	295.507	393.333	410.507	789.167	695.507	1002.5		540.508	995.833	295.508	455.833	410.508	850.833	695.508	1085
540.457	1129.17	295.457	600.833	410.457	990	695.457	1276.67		540.482	893.333	295.482	395.833	410.482	810.833	695.482	1004.17		540.483	990	295.483	473.333	410.483	891.667	695.483	1081.67
540.433	1193.33	295.433	591.667	410.433	1007.5	695.433	1211.67		540.457	935	295.457	368.333	410.457	780.833	695.457	996.667		540.458	1053.33	295.458	409.167	410.458	901.667	695.458	1163.33
540.408	1212.5	295.408	577.5	410.408	996.667	695.408	1260.83		540.432	961.667	295.432	385	410.432	795.833	695.432	1019.17		540.433	1038.33	295.433	444.167	410.433	828.333	695.433	1145
540.383	1179.17	295.382	545	410.382	964.167	695.383	1211.67		540.407	959.167	295.407	377.5	410.407	797.5	695.407	975		540.408	1061.67	295.408	452.5	410.408	890.833	695.408	1118.33
540.357	1220.83	295.358	571.667	410.358	1005.83	695.357	1245		540.382	920.833	295.382	405.833	410.382	774.167	695.382	1011.67		540.383	1080.83	295.383	430	410.383	904.167	695.383	1022.5
540.332	1203.33	295.332	598.333	410.332	966.667	695.332	1278.33		540.357	925	295.357	395.833	410.357	815.833	695.357	1034.17		540.358	1035.83	295.358	435	410.358	885.833	695.358	1164.17
540.308	1147.5	295.308	548.333	410.308	998.333	695.308	1292.5		540.332	964.167	295.332	406.667	410.332	805.833	695.332	1000		540.333	1016.67	295.333	445.833	410.333	845	695.333	1120.83
540.283	1154.17	295.283	600.833	410.283	983.333	695.283	1257.5		540.307	930	295.307	384.167	410.307	776.667	695.307	1005		540.308	1048.33	295.308	433.333	410.308	824.167	695.308	1111.67
540.258	1225.83	295.257	582.5	410.257	1007.5	695.258	1309.17		540.282	981.667	295.282	392.5	410.282	805	695.282	1079.17		540.283	1054.17	295.283	422.5	410.283	857.5	695.283	1117.5
540.232	1178.33	295.233	622.5	410.233	997.5	695.232	1269.17		540.257	935	295.257	408.333	410.257	811.667	695.257	1046.67		540.258	993.333	295.258	425.833	410.258	890.833	695.258	1150
540.207	1162.5	295.207	548.333	410.207	961.667	695.207	1296.67		540.232	930.833	295.232	390	410.232	794.167	695.232	1033.33		540.233	1031.67	295.233	443.333	410.233	857.5	695.233	1146.67
540.183	1144.17	295.183	604.167	410.183	964.167	695.183	1281.67		540.207	958.333	295.207	405.833	410.207	767.5	695.207	1100.83		540.208	1090	295.208	449.167	410.208	871.667	695.208	1143.33
540.158	1185	295.158	572.5	410.158	1005	695.158	1279.17		540.182	960.833	295.182	355	410.182	787.5	695.182	999.167		540.183	1036.67	295.183	434.167	410.183	830	695.183	1165.83
540.133	1210	295.132	625.833	410.132	990	695.133	1300.83		540.157	965.833	295.157	386.667	410.157	835	695.157	1040.83		540.158	1014.17	295.158	448.333	410.158	815.833	695.158	1090
540.107	1138.33	295.108	566.667	410.108	1012.5	695.107	1260.83		540.132	930.833	295.132	344.167	410.132	789.167	695.132	1010		540.133	1065.83	295.133	365.833	410.133	846.667	695.133	1142.5
540.082	1190	295.082	591.667	410.082	978.333	695.082	1327.5		540.107	930	295.107	396.667	410.107	780.833	695.107	1025		540.108	1049.17	295.108	433.333	410.108	850.833	695.108	1125
540.058	1191.67	295.058	534.167	410.058	975.833	695.058	1273.33		540.082	917.5	295.082	398.333	410.082	816.667	695.082	1035.83		540.083	992.5	295.083	439.167	410.083	885	695.083	1090
540.033	1160.83	295.033	548.333	410.033	995.833	695.033	1252.5		540.057	885	295.057	384.167	410.057	765.833	695.057	1012.5		540.058	1055.83	295.058	429.167	410.058	838.333	695.058	1075.83
540.008	1166.67	295.007	593.333	410.007	978.333	695.008	1246.67		540.032	917.5	295.032	379.167	410.032	814.167	695.032	1004.17		540.033	1027.5	295.033	391.667	410.033	891.667	695.033	1142.5
539.982	1189.17	294.983	579.167	409.983	960	694.982	1255		540.007	963.333	295.007	354.167	410.007	780.833	695.007	1059.17		540.008	1010	295.008	410	410.008	860.833	695.008	1152.5
539.957	1238.33	294.957	580.833	409.957	935	694.957	1285		539.982	925	294.982	390.833	409.982	770.833	694.982	999.167		539.983	1033.33	294.983	390.833	409.983	872.5	694.983	1161.67
539.933	1170.83	294.933	580.833	409.933	1011.67	694.933	1305.83		539.957	889.167	294.957	380	409.957	769.167	694.957	1036.67		539.958	1046.67	294.958	430.833	409.958	869.167	694.958	1109.17
539.908	1185	294.908	572.5	409.908	936.667	694.908	1252.5		539.932	943.333	294.932	389.167	409.932	791.667	694.932	1039.17		539.933	1067.5	294.933	409.167	409.933	895.833	694.933	1090.83
539.883	1158.33	294.882	600.833	409.882	1012.5	694.883	1242.5		539.907	847.5	294.907	375.833	409.907	814.167	694.907	1049.17		539.908	1040	294.908	419.167	409.908	872.5	694.908	1178.33
539.857	1145.83	294.858	586.667	409.858	1024.17	694.857	1170		539.882	971.667	294.882	393.333	409.882	788.333	694.882	982.5		539.883	1030.83	294.883	414.167	409.883	875.833	694.883	1146.67
539.832	1201.67	294.832	583.333	409.832	1001.67	694.832	1230		539.857	952.5	294.857	355.833	409.857	762.5	694.857	1044.17		539.858	1038.33	294.858	405.833	409.858	889.167	694.858	1076.67
539.808	1170	294.808	519.167	409.808	1010.83	694.808	1257.5		539.832	919.167	294.832	358.333	409.832	806.667	694.832	1090		539.833	1054.17	294.833	391.667	409.833	873.333	694.833	1167.5
539.783	1201.67	294.783	550.833	409.783	1005.83	694.783	1252.5		539.807	902.5	294.807	365	409.807	781.667	694.807	1031.67		539.808	1005	294.808	430	409.808	838.333	694.808	1165.83
539.758	1173.33	294.757	560.833	409.757	1012.5	694.758	1210		539.782	940	294.782	353.333	409.782	726.667	694.782	1018.33		539.783	1074.17	294.783	416.667	409.783	835.833	694.783	1080
539.732	1115	294.733	561.667	409.733	976.667	694.732	1255.83		539.757	930	294.757	381.667	409.757	781.667	694.757	1037.5		539.758	1065	294.758	414.167	409.758	860	694.758	1100.83
539.707	1187.5	294.707	570	409.707	980.833	694.707	1248.33		539.732	943.333	294.732	362.5	409.732	760	694.732	1027.5		539.733	1048.33	294.733	432.5	409.733	853.333	694.733	1170.83
539.683	1209.17	294.683	545.833	409.683	986.667	694.683	1250		539.707	899.167	294.707	349.167	409.707	772.5	694.707	1060.83		539.708	1035.83	294.708	405	409.708	845.833	694.708	1095
539.658	1205.83	294.658	575.833	409.658	944.167	694.658	1196.67		539.682	905	294.682	365	409.682	800.833	694.682	1005.83		539.683	1059.17	294.683	451.667	409.683	877.5	694.683	1115.83
539.633	1177.5	294.632	584.167	409.632	923.333	694.633	1263.33		539.657	955	294.657	339.167	409.657	816.667	694.657	970.833		539.658	1033.33	294.658	389.167	409.658	901.667	694.658	1168.33
539.607	1173.33	294.608	588.333	409.608	1011.67	694.607	1332.5		539.632	946.667	294.632	347.5	409.632	733.333	694.632	1005.83		539.633	1023.33	294.633	400.833	409.633	907.5	694.633	1108.33
539.582	1175	294.582	600	409.582	991.667	694.582	1259.17		539.607	880	294.607	354.167	409.607	777.5	694.607	981.667		539.608	1061.67	294.608	390.833	409.608	857.5	694.608	1138.33
539.558	1125.83	294.558	540.833	409.558	975	694.558	1313.33		539.582	944.167	294.582	354.167	409.582	734.167	694.582	1048.33		539.583	995.833	294.583	410.833	409.583	836.667	694.583	1125
539.533	1135.83	294.533	556.667	409.533	1019.17	694.533	1234.17		539.557	951.667	294.557	337.5	409.557	794.167	694.557	1035		539.558	1014.17	294.558	385	409.558	894.167	694.558	1161.67
539.508	1177.5	294.507	560.833	409.507	1000	694.508	1297.5		539.532	934.167	294.532	346.667	409.532	739.167	694.532	995		539.533	985.833	294.533	405	409.533	880.833	694.533	1170
539.482	1148.33	294.483	565	409.483	1014.17	694.482	1279.17		539.507	930	294.507	324.167	409.507	760	694.507	995		539.508	1044.17	294.508	389.167	409.508	849.167	694.508	1108.33
539.457	1139.17	294.457	537.5	409.457	992.5	694.457	1238.33		539.482	869.167	294.482	335.833	409.482	783.333	694.482	1048.33		539.483	1015.83	294.483	354.167	409.483	860	694.483	1128.33
539.433	1214.17	294.433	517.5	409.433	965.833	694.433	1305.83		539.457	881.667	294.457	355	409.457	770.833	694.457	1074.17		539.458	1041.67	294.458	385.833	409.458	889.167	694.458	1105.83
539.408	1199.17	294.408	560	409.408	1039.17	694.408	1319.17		539.432	923.333	294.432	330	409.432	785	694.432	996.667		539.433	1025.83	294.433	357.5	409.433	879.167	694.433	1165
539.383	1185	294.382	542.5	409.382	972.5	694.383	1237.5		539.407	900	294.407	356.667	409.407	794.167	694.407	1037.5		539.408	1008.33	294.408	366.667	409.408	820	694.408	1096.67
539.357	1191.67	294.358	605	409.358	994.167	694.357	1256.67		539.382	965	294.382	371.667	409.382	759.167	694.382	1022.5		539.383	1052.5	294.383	389.167	409.383	838.333	694.383	1163.33
539.332	1156.67	294.332	542.5	409.332	980.833	694.332	1310.83		539.357	867.5	294.357	326.667	409.357	808.333	694.357	1097.5		539.358	1063.33	294.358	405	409.358	839.167	694.358	1134.17
539.308	1225.83	294.308	545.833	409.308	948.333	694.308	1265.83		539.332	891.667	294.332	311.667	409.332	745.833	694.332	978.333		539.333	1049.17	294.333	422.5	409.333	880.833	694.333	1063.33
539.283	1186.67	294.283	560	409.283	948.333	694.283	1230.83		539.307	940	294.307	339.167	409.307	789.167	694.307	1006.67		539.308	1042.5	294.308	435.833	409.308	903.333	694.308	1194.17
539.258	1165	294.257	552.5	409.257	972.5	694.258	1236.67		539.282	925	294.282	365.833	409.282	779.167	694.282	1022.5		539.283	1045	294.283	408.333	409.283	823.333	694.283	1170.83
539.232	1172.5	294.233	561.667	409.233	1020.83	694.232	1306.67		539.257	933.333	294.257	340	409.257	784.167	694.257	985		539.258	1029.17	294.258	405	409.258	852.5	694.258	1147.5
539.207	1187.5	294.207	538.333	409.207	987.5	694.207	1306.67		539.232	890	294.232	366.667	409.232	715	694.232	1069.17		539.233	1073.33	294.233	390	409.233	895.833	694.233	1162.5
539.183	1252.5	294.183	519.167	409.183	966.667	694.183	1257.5		539.207	883.333	294.207	320	409.207	775.833	694.207	1023.33		539.208	984.167	294.208	377.5	409.208	890	694.208	1120
539.158	1190	294.158	525	409.158	949.167	694.158	1265.83		539.182	900	294.182	343.333	409.182	780.833	694.182	1020.83		539.183	1075.83	294.183	384.167	409.183	840	694.183	1120.83
539.133	1112.5	294.132	573.333	409.132	1004.17	694.133	1273.33		539.157	952.5	294.157	375.833	409.157	770	694.157	1007.5		539.158	1034.17	294.158	420	409.158	795	694.158	1111.67
539.107	1190.83	294.108	563.333	409.108	976.667	694.107	1277.5		539.132	944.167	294.132	359.167	409.132	770	694.132	1036.67		539.133	1017.5	294.133	401.667	409.133	840.833	694.133	1144.17
539.082	1202.5	294.082	561.667	409.082	960	694.082	1295		539.107	912.5	294.107	300.833	409.107	776.667	694.107	1034.17		539.108	1042.5	294.108	365.833	409.108	844.167	694.108	1100
539.058	1145.83	294.058	563.333	409.058	970.833	694.058	1275		539.082	919.167	294.082	347.5	409.082	720.833	694.082	971.667		539.083	995.833	294.083	372.5	409.083	862.5	694.083	1116.67
539.033	1150.83	294.033	544.167	409.033	992.5	694.033	1297.5		539.057	940	294.057	307.5	409.057	784.167	694.057	1024.17		539.058	1033.33	294.058	380.833	409.058	845	694.058	1093.33
539.008	1203.33	294.007	555	409.007	1011.67	694.008	1335.83		539.032	920.833	294.032	331.667	409.032	804.167	694.032	1024.17		539.033	981.667	294.033	353.333	409.033	837.5	694.033	1070
538.982	1134.17	293.983	565	408.983	961.667	693.982	1278.33		539.007	960.833	294.007	330.833	409.007	812.5	694.007	1040		539.008	1010.83	294.008	389.167	409.008	846.667	694.008	1152.5
538.957	1224.17	293.957	544.167	408.957	1005	693.957	1312.5		538.982	910	293.982	345	408.982	799.167	693.982	1025		538.983	1029.17	293.983	377.5	408.983	848.333	693.983	1105.83
538.933	1192.5	293.933	561.667	408.933	970.833	693.933	1269.17		538.957	978.333	293.957	341.667	408.957	733.333	693.957	1013.33		538.958	1010	293.958	375.833	408.958	795.833	693.958	1139.17
538.908	1184.17	293.908	540.833	408.908	1005.83	693.908	1284.17		538.932	938.333	293.932	324.167	408.932	780.833	693.932	1035		538.933	1043.33	293.933	389.167	408.933	835	693.933	1120
538.883	1183.33	293.882	558.333	408.882	957.5	693.883	1255.83		538.907	938.333	293.907	313.333	408.907	765.833	693.907	989.167		538.908	1000.83	293.908	361.667	408.908	876.667	693.908	1187.5
538.857	1128.33	293.858	531.667	408.858	965	693.857	1254.17		538.882	924.167	293.882	313.333	408.882	797.5	693.882	1038.33		538.883	1027.5	293.883	362.5	408.883	912.5	693.883	1135.83
538.832	1200.83	293.832	550.833	408.832	958.333	693.832	1292.5		538.857	897.5	293.857	323.333	408.857	756.667	693.857	1110		538.858	1010	293.858	374.167	408.858	895	693.858	1150
538.808	1139.17	293.808	567.5	408.808	1000	693.808	1186.67		538.832	936.667	293.832	321.667	408.832	781.667	693.832	1037.5		538.833	1015	293.833	350	408.833	818.333	693.833	1123.33
538.783	1155	293.783	505.833	408.783	1019.17	693.783	1319.17		538.807	905	293.807	357.5	408.807	755	693.807	1056.67		538.808	1045.83	293.808	367.5	408.808	816.667	693.808	1135
538.758	1116.67	293.757	562.5	408.757	975.833	693.758	1233.33		538.782	919.167	293.782	307.5	408.782	800.833	693.782	1030		538.783	1027.5	293.783	375.833	408.783	856.667	693.783	1126.67
538.732	1165.83	293.733	541.667	408.733	985.833	693.732	1273.33		538.757	941.667	293.757	314.167	408.757	775.833	693.757	995.833		538.758	1064.17	293.758	370	408.758	853.333	693.758	1146.67
538.707	1158.33	293.707	558.333	408.707	990.833	693.707	1214.17		538.732	929.167	293.732	338.333	408.732	752.5	693.732	1065.83		538.733	1035.83	293.733	357.5	408.733	836.667	693.733	1111.67
538.683	1217.5	293.683	535	408.683	995.833	693.683	1245.83		538.707	870.833	293.707	356.667	408.707	811.667	693.707	1001.67		538.708	1031.67	293.708	367.5	408.708	853.333	693.708	1161.67
538.658	1167.5	293.658	534.167	408.658	917.5	693.658	1264.17		538.682	919.167	293.682	296.667	408.682	795.833	693.682	1030.83		538.683	986.667	293.683	342.5	408.683	855.833	693.683	1050.83
538.633	1180	293.632	550	408.632	951.667	693.633	1305.83		538.657	900	293.657	350	408.657	755.833	693.657	966.667		538.658	1080	293.658	401.667	408.658	873.333	693.658	1134.17
538.607	1199.17	293.608	537.5	408.608	950.833	693.607	1300		538.632	885.833	293.632	322.5	408.632	785	693.632	1069.17		538.633	1048.33	293.633	376.667	408.633	879.167	693.633	1155.83
538.582	1179.17	293.582	545.833	408.582	961.667	693.582	1277.5		538.607	901.667	293.607	324.167	408.607	802.5	693.607	989.167		538.608	1016.67	293.608	373.333	408.608	842.5	693.608	1165
538.558	1180	293.558	544.167	408.558	948.333	693.558	1288.33		538.582	933.333	293.582	336.667	408.582	740.833	693.582	1084.17		538.583	1038.33	293.583	370	408.583	832.5	693.583	1137.5
538.533	1110.83	293.533	520	408.533	979.167	693.533	1258.33		538.557	920.833	293.557	329.167	408.557	767.5	693.557	1036.67		538.558	1069.17	293.558	390	408.558	848.333	693.558	1150.83
538.508	1178.33	293.507	565.833	408.507	1021.67	693.508	1276.67		538.532	907.5	293.532	345	408.532	755	693.532	981.667		538.533	1019.17	293.533	340	408.533	880	693.533	1160.83
538.482	1137.5	293.483	561.667	408.483	979.167	693.482	1297.5		538.507	911.667	293.507	325.833	408.507	733.333	693.507	1028.33		538.508	1041.67	293.508	394.167	408.508	863.333	693.508	1100.83
538.457	1170	293.457	552.5	408.457	994.167	693.457	1275		538.482	903.333	293.482	322.5	408.482	782.5	693.482	995.833		538.483	1098.33	293.483	349.167	408.483	853.333	693.483	1117.5
538.433	1079.17	293.433	565	408.433	963.333	693.433	1280		538.457	915	293.457	325.833	408.457	798.333	693.457	1037.5		538.458	1065.83	293.458	371.667	408.458	854.167	693.458	1113.33
538.408	1189.17	293.408	558.333	408.408	985	693.408	1276.67		538.432	933.333	293.432	331.667	408.432	783.333	693.432	1067.5		538.433	1021.67	293.433	362.5	408.433	891.667	693.433	1115.83
538.383	1219.17	293.382	520.833	408.382	1003.33	693.383	1216.67		538.407	963.333	293.407	331.667	408.407	774.167	693.407	1010		538.408	1061.67	293.408	350.833	408.408	822.5	693.408	1145.83
538.357	1212.5	293.358	539.167	408.358	978.333	693.357	1261.67		538.382	955.833	293.382	310	408.382	794.167	693.382	1042.5		538.383	1006.67	293.383	350.833	408.383	820	693.383	1145
538.332	1219.17	293.332	536.667	408.332	971.667	693.332	1250		538.357	898.333	293.357	349.167	408.357	780.833	693.357	983.333		538.358	1030	293.358	375.833	408.358	806.667	693.358	1112.5
538.308	1139.17	293.308	564.167	408.308	951.667	693.308	1291.67		538.332	891.667	293.332	320.833	408.332	729.167	693.332	1027.5		538.333	998.333	293.333	398.333	408.333	898.333	693.333	1155.83
538.283	1140	293.283	560.833	408.283	939.167	693.283	1230.83		538.307	896.667	293.307	312.5	408.307	738.333	693.307	1050		538.308	1076.67	293.308	331.667	408.308	877.5	693.308	1135
538.258	1172.5	293.257	585	408.257	957.5	693.258	1227.5		538.282	913.333	293.282	330.833	408.282	768.333	693.282	1060.83		538.283	1032.5	293.283	361.667	408.283	871.667	693.283	1135
538.232	1175	293.233	569.167	408.233	980.833	693.232	1265		538.257	875.833	293.257	349.167	408.257	734.167	693.257	1085		538.258	1027.5	293.258	360.833	408.258	829.167	693.258	1092.5
538.207	1191.67	293.207	570.833	408.207	968.333	693.207	1283.33		538.232	881.667	293.232	310	408.232	739.167	693.232	1018.33		538.233	994.167	293.233	383.333	408.233	816.667	693.233	1131.67
538.183	1135.83	293.183	580.833	408.183	990	693.183	1355.83		538.207	896.667	293.207	349.167	408.207	764.167	693.207	965		538.208	1020	293.208	385.833	408.208	826.667	693.208	1127.5
538.158	1184.17	293.158	563.333	408.158	959.167	693.158	1228.33		538.182	887.5	293.182	345.833	408.182	783.333	693.182	999.167		538.183	1000	293.183	341.667	408.183	880.833	693.183	1156.67
538.133	1137.5	293.132	563.333	408.132	971.667	693.133	1260.83		538.157	922.5	293.157	346.667	408.157	754.167	693.157	1047.5		538.158	1049.17	293.158	375	408.158	868.333	693.158	1133.33
538.107	1178.33	293.108	555	408.108	948.333	693.107	1275.83		538.132	904.167	293.132	389.167	408.132	770.833	693.132	1057.5		538.133	1016.67	293.133	370	408.133	912.5	693.133	1188.33
538.082	1147.5	293.082	605	408.082	978.333	693.082	1280.83		538.107	922.5	293.107	327.5	408.107	789.167	693.107	1020		538.108	1067.5	293.108	382.5	408.108	830.833	693.108	1165
538.058	1175.83	293.058	555	408.058	981.667	693.058	1250		538.082	922.5	293.082	359.167	408.082	760.833	693.082	1024.17		538.083	1048.33	293.083	391.667	408.083	863.333	693.083	1153.33
538.033	1099.17	293.033	513.333	408.033	995.833	693.033	1258.33		538.057	894.167	293.057	379.167	408.057	725	693.057	1022.5		538.058	1095.83	293.058	382.5	408.058	876.667	693.058	1135
538.008	1131.67	293.007	575	408.007	947.5	693.008	1283.33		538.032	883.333	293.032	365.833	408.032	782.5	693.032	1010.83		538.033	1064.17	293.033	375.833	408.033	770.833	693.033	1092.5
537.982	1195.83	292.983	540.833	407.983	1007.5	692.982	1254.17		538.007	908.333	293.007	337.5	408.007	742.5	693.007	1018.33		538.008	1058.33	293.008	369.167	408.008	845	693.008	1131.67
537.957	1145	292.957	594.167	407.957	960.833	692.957	1226.67		537.982	928.333	292.982	327.5	407.982	770.833	692.982	1015		537.983	1001.67	292.983	382.5	407.983	890	692.983	1111.67
537.933	1161.67	292.933	578.333	407.933	1005.83	692.933	1197.5		537.957	934.167	292.957	360	407.957	801.667	692.957	990		537.958	1043.33	292.958	380.833	407.958	815.833	692.958	1171.67
537.908	1121.67	292.908	545	407.908	950.833	692.908	1205.83		537.932	886.667	292.932	331.667	407.932	773.333	692.932	1028.33		537.933	1068.33	292.933	376.667	407.933	820.833	692.933	1110
537.883	1190.83	292.882	582.5	407.882	995	692.883	1225.83		537.907	890	292.907	375.833	407.907	784.167	692.907	1002.5		537.908	1027.5	292.908	402.5	407.908	868.333	692.908	1135.83
537.857	1099.17	292.858	574.167	407.858	979.167	692.857	1263.33		537.882	879.167	292.882	347.5	407.882	774.167	692.882	1050.83		537.883	1004.17	292.883	330	407.883	853.333	692.883	1145
537.832	1139.17	292.832	566.667	407.832	983.333	692.832	1263.33		537.857	911.667	292.857	352.5	407.857	785.833	692.857	1054.17		537.858	1016.67	292.858	383.333	407.858	869.167	692.858	1125
537.808	1142.5	292.808	571.667	407.808	945	692.808	1299.17		537.832	949.167	292.832	336.667	407.832	789.167	692.832	1040		537.833	1015.83	292.833	388.333	407.833	868.333	692.833	1085.83
537.783	1166.67	292.783	572.5	407.783	950	692.783	1282.5		537.807	925	292.807	319.167	407.807	748.333	692.807	975		537.808	1066.67	292.808	426.667	407.808	867.5	692.808	1144.17
537.758	1164.17	292.757	520.833	407.757	954.167	692.758	1262.5		537.782	929.167	292.782	357.5	407.782	820	692.782	1070.83		537.783	985.833	292.783	366.667	407.783	832.5	692.783	1167.5
537.732	1191.67	292.733	585	407.733	1032.5	692.732	1260		537.757	936.667	292.757	341.667	407.757	749.167	692.757	1033.33		537.758	1026.67	292.758	406.667	407.758	829.167	692.758	1175.83
537.707	1158.33	292.707	585	407.707	935.833	692.707	1260		537.732	873.333	292.732	333.333	407.732	811.667	692.732	1013.33		537.733	1002.5	292.733	383.333	407.733	864.167	692.733	1129.17
537.683	1154.17	292.683	558.333	407.683	972.5	692.683	1252.5		537.707	940	292.707	346.667	407.707	777.5	692.707	1027.5		537.708	1029.17	292.708	428.333	407.708	894.167	692.708	1150
537.658	1199.17	292.658	563.333	407.658	1047.5	692.658	1244.17		537.682	921.667	292.682	335	407.682	774.167	692.682	996.667		537.683	1035	292.683	381.667	407.683	843.333	692.683	1166.67
537.633	1173.33	292.632	565	407.632	1000.83	692.633	1280		537.657	945.833	292.657	392.5	407.657	775.833	692.657	1042.5		537.658	1010.83	292.658	371.667	407.658	833.333	692.658	1248.33
537.607	1184.17	292.608	579.167	407.608	1001.67	692.607	1270.83		537.632	918.333	292.632	327.5	407.632	813.333	692.632	1059.17		537.633	1041.67	292.633	412.5	407.633	848.333	692.633	1115
537.582	1186.67	292.582	555.833	407.582	965	692.582	1232.5		537.607	904.167	292.607	341.667	407.607	777.5	692.607	1013.33		537.608	1008.33	292.608	403.333	407.608	877.5	692.608	1075.83
537.558	1209.17	292.558	570.833	407.558	990	692.558	1265		537.582	919.167	292.582	360.833	407.582	780	692.582	1021.67		537.583	1094.17	292.583	411.667	407.583	835.833	692.583	1139.17
537.533	1122.5	292.533	565.833	407.533	1003.33	692.533	1289.17		537.557	939.167	292.557	345.833	407.557	796.667	692.557	1013.33		537.558	1052.5	292.558	385	407.558	835.833	692.558	1170
537.508	1150.83	292.507	565.833	407.507	970.833	692.508	1240		537.532	907.5	292.532	342.5	407.532	770.833	692.532	1015		537.533	991.667	292.533	371.667	407.533	844.167	692.533	1112.5
537.482	1229.17	292.483	555	407.483	986.667	692.482	1263.33		537.507	954.167	292.507	330	407.507	781.667	692.507	1035.83		537.508	1076.67	292.508	399.167	407.508	860.833	692.508	1087.5
537.457	1145	292.457	560	407.457	1021.67	692.457	1269.17		537.482	923.333	292.482	340	407.482	731.667	692.482	1040		537.483	1021.67	292.483	379.167	407.483	860.833	692.483	1138.33
537.433	1190	292.433	586.667	407.433	980	692.433	1264.17		537.457	935	292.457	350	407.457	814.167	692.457	1023.33		537.458	986.667	292.458	410.833	407.458	865	692.458	1131.67
537.408	1211.67	292.408	545	407.408	949.167	692.408	1285		537.432	889.167	292.432	347.5	407.432	779.167	692.432	1034.17		537.433	988.333	292.433	374.167	407.433	857.5	692.433	1159.17
537.383	1180	292.382	566.667	407.382	1033.33	692.383	1216.67		537.407	925	292.407	351.667	407.407	789.167	692.407	1048.33		537.408	986.667	292.408	385	407.408	841.667	692.408	1123.33
537.357	1187.5	292.358	545.833	407.358	965	692.357	1223.33		537.382	905	292.382	334.167	407.382	786.667	692.382	1094.17		537.383	1057.5	292.383	425	407.383	841.667	692.383	1145.83
537.332	1222.5	292.332	550.833	407.332	982.5	692.332	1241.67		537.357	882.5	292.357	353.333	407.357	761.667	692.357	1046.67		537.358	1110	292.358	376.667	407.358	845.833	692.358	1164.17
537.308	1240	292.308	583.333	407.308	989.167	692.308	1248.33		537.332	963.333	292.332	319.167	407.332	795	692.332	1021.67		537.333	999.167	292.333	377.5	407.333	825.833	692.333	1160
537.283	1145	292.283	558.333	407.283	967.5	692.283	1196.67		537.307	982.5	292.307	357.5	407.307	782.5	692.307	995.833		537.308	1036.67	292.308	372.5	407.308	842.5	692.308	1095.83
537.258	1214.17	292.257	592.5	407.257	1025	692.258	1265.83		537.282	931.667	292.282	390	407.282	813.333	692.282	1012.5		537.283	1007.5	292.283	420.833	407.283	920	692.283	1146.67
537.232	1155	292.233	584.167	407.233	986.667	692.232	1280		537.257	898.333	292.257	359.167	407.257	808.333	692.257	989.167		537.258	984.167	292.258	395.833	407.258	886.667	692.258	1165
537.207	1150	292.207	558.333	407.207	995.833	692.207	1255		537.232	902.5	292.232	330	407.232	761.667	692.232	1009.17		537.233	1001.67	292.233	417.5	407.233	883.333	692.233	1133.33
537.183	1148.33	292.183	587.5	407.183	966.667	692.183	1334.17		537.207	947.5	292.207	372.5	407.207	727.5	692.207	1010		537.208	1055	292.208	411.667	407.208	850	692.208	1168.33
537.158	1180	292.158	603.333	407.158	996.667	692.158	1281.67		537.182	911.667	292.182	361.667	407.182	778.333	692.182	984.167		537.183	1052.5	292.183	393.333	407.183	815.833	692.183	1180.83
537.133	1217.5	292.132	557.5	407.132	957.5	692.133	1302.5		537.157	935	292.157	365	407.157	791.667	692.157	1014.17		537.158	1090	292.158	423.333	407.158	830.833	692.158	1145.83
537.107	1193.33	292.108	540.833	407.108	965	692.107	1310.83		537.132	898.333	292.132	340.833	407.132	794.167	692.132	1024.17		537.133	1109.17	292.133	385	407.133	895	692.133	1185
537.082	1191.67	292.082	531.667	407.082	964.167	692.082	1270		537.107	919.167	292.107	335	407.107	780.833	692.107	1037.5		537.108	1051.67	292.108	415.833	407.108	840.833	692.108	1114.17
537.058	1206.67	292.058	552.5	407.058	979.167	692.058	1238.33		537.082	964.167	292.082	345	407.082	784.167	692.082	1017.5		537.083	1045.83	292.083	407.5	407.083	887.5	692.083	1132.5
537.033	1205.83	292.033	534.167	407.033	1031.67	692.033	1317.5		537.057	895.833	292.057	360	407.057	787.5	692.057	1053.33		537.058	1061.67	292.058	406.667	407.058	899.167	692.058	1112.5
537.008	1191.67	292.007	562.5	407.007	1032.5	692.008	1241.67		537.032	910.833	292.032	329.167	407.032	779.167	692.032	978.333		537.033	1065	292.033	409.167	407.033	855	692.033	1113.33
536.982	1164.17	291.983	535	406.983	957.5	691.982	1281.67		537.007	922.5	292.007	337.5	407.007	833.333	692.007	1028.33		537.008	1010	292.008	400	407.008	864.167	692.008	1136.67
536.957	1195.83	291.957	561.667	406.957	935.833	691.957	1243.33		536.982	1040	291.982	370	406.982	793.333	691.982	1045.83		536.983	1030.83	291.983	380.833	406.983	820	691.983	1121.67
536.933	1155	291.933	581.667	406.933	1053.33	691.933	1287.5		536.957	935	291.957	361.667	406.957	816.667	691.957	1064.17		536.958	1064.17	291.958	400	406.958	839.167	691.958	1130.83
536.908	1160	291.908	596.667	406.908	989.167	691.908	1261.67		536.932	899.167	291.932	337.5	406.932	759.167	691.932	1005		536.933	1057.5	291.933	388.333	406.933	848.333	691.933	1104.17
536.883	1201.67	291.882	585	406.882	1019.17	691.883	1280		536.907	903.333	291.907	354.167	406.907	770	691.907	1039.17		536.908	1064.17	291.908	376.667	406.908	837.5	691.908	1165.83
536.857	1211.67	291.858	533.333	406.858	1010.83	691.857	1279.17		536.882	940.833	291.882	359.167	406.882	804.167	691.882	1008.33		536.883	1069.17	291.883	390	406.883	896.667	691.883	1141.67
536.832	1156.67	291.832	575.833	406.832	999.167	691.832	1216.67		536.857	938.333	291.857	316.667	406.857	788.333	691.857	1075		536.858	1058.33	291.858	380.833	406.858	840.833	691.858	1082.5
536.808	1228.33	291.808	586.667	406.808	977.5	691.808	1230		536.832	956.667	291.832	310.833	406.832	765	691.832	1060		536.833	1038.33	291.833	391.667	406.833	865	691.833	1129.17
536.783	1154.17	291.783	550	406.783	980.833	691.783	1270.83		536.807	917.5	291.807	318.333	406.807	805.833	691.807	1057.5		536.808	1084.17	291.808	386.667	406.808	894.167	691.808	1116.67
536.758	1159.17	291.757	592.5	406.757	910.833	691.758	1264.17		536.782	915	291.782	333.333	406.782	788.333	691.782	1021.67		536.783	1044.17	291.783	391.667	406.783	860	691.783	1148.33
536.732	1152.5	291.733	621.667	406.733	985	691.732	1215.83		536.757	910.833	291.757	342.5	406.757	790.833	691.757	1005		536.758	1113.33	291.758	394.167	406.758	860.833	691.758	1120.83
536.707	1259.17	291.707	596.667	406.707	980.833	691.707	1232.5		536.732	929.167	291.732	342.5	406.732	756.667	691.732	960		536.733	1013.33	291.733	409.167	406.733	888.333	691.733	1111.67
536.683	1202.5	291.683	559.167	406.683	1041.67	691.683	1246.67		536.707	921.667	291.707	329.167	406.707	758.333	691.707	1058.33		536.708	985.833	291.708	410	406.708	842.5	691.708	1130.83
536.658	1172.5	291.658	598.333	406.658	983.333	691.658	1317.5		536.682	916.667	291.682	335	406.682	797.5	691.682	1005.83		536.683	1066.67	291.683	395.833	406.683	870	691.683	1158.33
536.633	1188.33	291.632	609.167	406.632	1000	691.633	1268.33		536.657	906.667	291.657	315.833	406.657	820	691.657	1044.17		536.658	1076.67	291.658	383.333	406.658	845.833	691.658	1164.17
536.607	1186.67	291.608	571.667	406.608	996.667	691.607	1275.83		536.632	937.5	291.632	341.667	406.632	794.167	691.632	1010		536.633	1097.5	291.633	394.167	406.633	792.5	691.633	1159.17
536.582	1230.83	291.582	556.667	406.582	985.833	691.582	1257.5		536.607	915.833	291.607	316.667	406.607	773.333	691.607	1028.33		536.608	1012.5	291.608	413.333	406.608	884.167	691.608	1120.83
536.558	1263.33	291.558	557.5	406.558	975	691.558	1258.33		536.582	911.667	291.582	355.833	406.582	811.667	691.582	949.167		536.583	1044.17	291.583	394.167	406.583	865	691.583	1170
536.533	1238.33	291.533	536.667	406.533	997.5	691.533	1275.83		536.557	912.5	291.557	300	406.557	800	691.557	1009.17		536.558	1059.17	291.558	363.333	406.558	812.5	691.558	1152.5
536.508	1240.83	291.507	571.667	406.507	986.667	691.508	1314.17		536.532	991.667	291.532	339.167	406.532	792.5	691.532	1058.33		536.533	1036.67	291.533	385.833	406.533	845	691.533	1158.33
536.482	1177.5	291.483	575	406.483	1014.17	691.482	1240		536.507	915.833	291.507	319.167	406.507	805	691.507	1021.67		536.508	1001.67	291.508	360	406.508	847.5	691.508	1155.83
536.457	1267.5	291.457	604.167	406.457	999.167	691.457	1202.5		536.482	909.167	291.482	320.833	406.482	835	691.482	1069.17		536.483	1025	291.483	393.333	406.483	836.667	691.483	1097.5
536.433	1152.5	291.433	595	406.433	1016.67	691.433	1330.83		536.457	936.667	291.457	312.5	406.457	780	691.457	1023.33		536.458	1003.33	291.458	421.667	406.458	848.333	691.458	1120
536.408	1208.33	291.408	571.667	406.408	1008.33	691.408	1305		536.432	900.833	291.432	308.333	406.432	768.333	691.432	1005.83		536.433	1059.17	291.433	390.833	406.433	898.333	691.433	1143.33
536.383	1185	291.382	585	406.382	965.833	691.383	1268.33		536.407	941.667	291.407	346.667	406.407	806.667	691.407	1061.67		536.408	1092.5	291.408	379.167	406.408	836.667	691.408	1115.83
536.357	1164.17	291.358	558.333	406.358	895.833	691.357	1270.83		536.382	954.167	291.382	344.167	406.382	831.667	691.382	990		536.383	1025	291.383	353.333	406.383	926.667	691.383	1138.33
536.332	1174.17	291.332	556.667	406.332	975	691.332	1279.17		536.357	867.5	291.357	340.833	406.357	790	691.357	1030.83		536.358	1050	291.358	374.167	406.358	873.333	691.358	1196.67
536.308	1225.83	291.308	572.5	406.308	974.167	691.308	1292.5		536.332	900	291.332	315.833	406.332	763.333	691.332	1083.33		536.333	1087.5	291.333	342.5	406.333	842.5	691.333	1122.5
536.283	1260	291.283	577.5	406.283	946.667	691.283	1310.83		536.307	915	291.307	356.667	406.307	802.5	691.307	1018.33		536.308	1028.33	291.308	385	406.308	842.5	691.308	1165.83
536.258	1173.33	291.257	613.333	406.257	990.833	691.258	1244.17		536.282	929.167	291.282	310.833	406.282	793.333	691.282	1028.33		536.283	1055	291.283	381.667	406.283	847.5	691.283	1150.83
536.232	1169.17	291.233	555.833	406.233	1042.5	691.232	1286.67		536.257	945	291.257	340	406.257	756.667	691.257	1011.67		536.258	1055	291.258	403.333	406.258	841.667	691.258	1141.67
536.207	1191.67	291.207	570.833	406.207	987.5	691.207	1227.5		536.232	908.333	291.232	315	406.232	755	691.232	1032.5		536.233	1097.5	291.233	387.5	406.233	833.333	691.233	1180
536.183	1250.83	291.183	575.833	406.183	922.5	691.183	1288.33		536.207	933.333	291.207	351.667	406.207	780	691.207	1070		536.208	1068.33	291.208	395.833	406.208	943.333	691.208	1120
536.158	1180.83	291.158	562.5	406.158	1045	691.158	1339.17		536.182	926.667	291.182	330.833	406.182	805.833	691.182	1000.83		536.183	1046.67	291.183	370	406.183	827.5	691.183	1142.5
536.133	1207.5	291.132	608.333	406.132	1022.5	691.133	1212.5		536.157	939.167	291.157	331.667	406.157	736.667	691.157	1014.17		536.158	1081.67	291.158	355.833	406.158	813.333	691.158	1096.67
536.107	1250	291.108	557.5	406.108	978.333	691.107	1205		536.132	965	291.132	326.667	406.132	849.167	691.132	1025		536.133	1040	291.133	373.333	406.133	885.833	691.133	1115
536.082	1178.33	291.082	582.5	406.082	1010	691.082	1270		536.107	980	291.107	348.333	406.107	802.5	691.107	997.5		536.108	1087.5	291.108	369.167	406.108	856.667	691.108	1194.17
536.058	1206.67	291.058	609.167	406.058	1000.83	691.058	1239.17		536.082	982.5	291.082	337.5	406.082	773.333	691.082	1022.5		536.083	1054.17	291.083	430.833	406.083	924.167	691.083	1153.33
536.033	1189.17	291.033	582.5	406.033	1007.5	691.033	1265.83		536.057	955.833	291.057	321.667	406.057	795	691.057	1088.33		536.058	1051.67	291.058	390	406.058	878.333	691.058	1165.83
536.008	1215	291.007	582.5	406.007	1014.17	691.008	1268.33		536.032	940.833	291.032	314.167	406.032	810.833	691.032	1001.67		536.033	1052.5	291.033	375.833	406.033	900.833	691.033	1197.5
535.982	1233.33	290.983	620.833	405.983	1025.83	690.982	1213.33		536.007	941.667	291.007	362.5	406.007	770	691.007	1005		536.008	1043.33	291.008	359.167	406.008	821.667	691.008	1141.67
535.957	1254.17	290.957	581.667	405.957	1003.33	690.957	1286.67		535.982	975	290.982	340.833	405.982	797.5	690.982	1022.5		535.983	1050	290.983	379.167	405.983	912.5	690.983	1099.17
535.933	1175	290.933	615	405.933	955.833	690.933	1245		535.957	1006.67	290.957	305.833	405.957	799.167	690.957	970		535.958	1131.67	290.958	406.667	405.958	865.833	690.958	1155
535.908	1191.67	290.908	592.5	405.908	1000	690.908	1274.17		535.932	933.333	290.932	358.333	405.932	815.833	690.932	996.667		535.933	1140	290.933	424.167	405.933	862.5	690.933	1115.83
535.883	1225.83	290.882	594.167	405.882	1025.83	690.883	1257.5		535.907	955	290.907	316.667	405.907	791.667	690.907	994.167		535.908	1130.83	290.908	393.333	405.908	870.833	690.908	1115.83
535.857	1165	290.858	587.5	405.858	1026.67	690.857	1317.5		535.882	929.167	290.882	330	405.882	837.5	690.882	1072.5		535.883	1022.5	290.883	390	405.883	871.667	690.883	1190
535.832	1259.17	290.832	610.833	405.832	1063.33	690.832	1175.83		535.857	954.167	290.857	295.833	405.857	788.333	690.857	1032.5		535.858	1090	290.858	390.833	405.858	841.667	690.858	1165.83
535.808	1145	290.808	620.833	405.808	970.833	690.808	1256.67		535.832	928.333	290.832	335	405.832	730	690.832	1004.17		535.833	1090	290.833	385	405.833	890.833	690.833	1151.67
535.783	1161.67	290.783	595.833	405.783	1037.5	690.783	1205.83		535.807	956.667	290.807	321.667	405.807	798.333	690.807	1020.83		535.808	1066.67	290.808	396.667	405.808	863.333	690.808	1158.33
535.758	1179.17	290.757	622.5	405.757	996.667	690.758	1289.17		535.782	973.333	290.782	346.667	405.782	837.5	690.782	995		535.783	1047.5	290.783	390	405.783	820	690.783	1166.67
535.732	1211.67	290.733	601.667	405.733	1052.5	690.732	1244.17		535.757	977.5	290.757	341.667	405.757	809.167	690.757	1009.17		535.758	1080	290.758	383.333	405.758	874.167	690.758	1117.5
535.707	1198.33	290.707	610	405.707	1031.67	690.707	1259.17		535.732	993.333	290.732	323.333	405.732	793.333	690.732	1013.33		535.733	1072.5	290.733	380.833	405.733	874.167	690.733	1098.33
535.683	1207.5	290.683	595	405.683	1013.33	690.683	1257.5		535.707	973.333	290.707	348.333	405.707	803.333	690.707	1031.67		535.708	1128.33	290.708	382.5	405.708	854.167	690.708	1177.5
535.658	1249.17	290.658	592.5	405.658	950	690.658	1302.5		535.682	933.333	290.682	300	405.682	784.167	690.682	1052.5		535.683	1075	290.683	366.667	405.683	829.167	690.683	1108.33
535.633	1161.67	290.632	618.333	405.632	995.833	690.633	1233.33		535.657	951.667	290.657	297.5	405.657	815.833	690.657	1040		535.658	1115.83	290.658	385.833	405.658	842.5	690.658	1176.67
535.607	1222.5	290.608	591.667	405.608	1003.33	690.607	1280		535.632	970.833	290.632	320	405.632	795.833	690.632	995		535.633	1095	290.633	367.5	405.633	894.167	690.633	1128.33
535.582	1234.17	290.582	605	405.582	955	690.582	1286.67		535.607	969.167	290.607	323.333	405.607	789.167	690.607	1030.83		535.608	1065.83	290.608	390	405.608	872.5	690.608	1107.5
535.558	1210	290.558	599.167	405.558	991.667	690.558	1242.5		535.582	1012.5	290.582	341.667	405.582	775	690.582	1040		535.583	1104.17	290.583	417.5	405.583	829.167	690.583	1149.17
535.533	1235	290.533	626.667	405.533	976.667	690.533	1291.67		535.557	1011.67	290.557	339.167	405.557	779.167	690.557	990.833		535.558	1157.5	290.558	378.333	405.558	870.833	690.558	1085
535.508	1183.33	290.507	605.833	405.507	934.167	690.508	1310		535.532	977.5	290.532	323.333	405.532	797.5	690.532	1009.17		535.533	1092.5	290.533	401.667	405.533	802.5	690.533	1145
535.482	1147.5	290.483	609.167	405.483	996.667	690.482	1320		535.507	966.667	290.507	365.833	405.507	780	690.507	1050		535.508	1112.5	290.508	408.333	405.508	881.667	690.508	1177.5
535.457	1193.33	290.457	596.667	405.457	995	690.457	1259.17		535.482	989.167	290.482	370	405.482	794.167	690.482	1003.33		535.483	1014.17	290.483	377.5	405.483	863.333	690.483	1105.83
535.433	1246.67	290.433	557.5	405.433	1012.5	690.433	1160		535.457	1020.83	290.457	348.333	405.457	795	690.457	1045.83		535.458	1137.5	290.458	372.5	405.458	893.333	690.458	1160.83
535.408	1187.5	290.408	648.333	405.408	996.667	690.408	1259.17		535.432	962.5	290.432	325.833	405.432	801.667	690.432	1035		535.433	1089.17	290.433	407.5	405.433	882.5	690.433	1096.67
535.383	1216.67	290.382	561.667	405.382	963.333	690.383	1287.5		535.407	1018.33	290.407	328.333	405.407	784.167	690.407	1037.5		535.408	1118.33	290.408	381.667	405.408	843.333	690.408	1155.83
535.357	1189.17	290.358	612.5	405.358	996.667	690.357	1225.83		535.382	960.833	290.382	335	405.382	750.833	690.382	1004.17		535.383	1162.5	290.383	416.667	405.383	858.333	690.383	1155
535.332	1180	290.332	609.167	405.332	957.5	690.332	1269.17		535.357	1000.83	290.357	352.5	405.357	811.667	690.357	1018.33		535.358	1131.67	290.358	396.667	405.358	860	690.358	1148.33
535.308	1190.83	290.308	607.5	405.308	960.833	690.308	1270		535.332	1029.17	290.332	305.833	405.332	781.667	690.332	1016.67		535.333	1125.83	290.333	387.5	405.333	875.833	690.333	1150
535.283	1170.83	290.283	592.5	405.283	1030.83	690.283	1244.17		535.307	1031.67	290.307	325	405.307	807.5	690.307	1025		535.308	1079.17	290.308	374.167	405.308	865.833	690.308	1145
535.258	1194.17	290.257	598.333	405.257	1014.17	690.258	1220		535.282	1008.33	290.282	325.833	405.282	795	690.282	1030		535.283	1076.67	290.283	386.667	405.283	865	690.283	1159.17
535.232	1238.33	290.233	623.333	405.233	965	690.232	1205		535.257	1005	290.257	351.667	405.257	811.667	690.257	1026.67		535.258	1131.67	290.258	380	405.258	887.5	690.258	1135
535.207	1214.17	290.207	527.5	405.207	936.667	690.207	1305		535.232	993.333	290.232	317.5	405.232	815.833	690.232	1050.83		535.233	1142.5	290.233	371.667	405.233	907.5	690.233	1156.67
535.183	1198.33	290.183	596.667	405.183	991.667	690.183	1252.5		535.207	1020	290.207	332.5	405.207	810	690.207	1070		535.208	1102.5	290.208	389.167	405.208	899.167	690.208	1072.5
535.158	1200	290.158	585	405.158	1000	690.158	1287.5		535.182	993.333	290.182	360.833	405.182	799.167	690.182	1019.17		535.183	1147.5	290.183	410.833	405.183	891.667	690.183	1159.17
535.133	1194.17	290.132	586.667	405.132	977.5	690.133	1220		535.157	981.667	290.157	327.5	405.157	822.5	690.157	1056.67		535.158	1149.17	290.158	421.667	405.158	852.5	690.158	1105
535.107	1200.83	290.108	608.333	405.108	982.5	690.107	1246.67		535.132	1024.17	290.132	321.667	405.132	811.667	690.132	1000.83		535.133	1131.67	290.133	391.667	405.133	881.667	690.133	1140
535.082	1250	290.082	624.167	405.082	1009.17	690.082	1235		535.107	1071.67	290.107	316.667	405.107	807.5	690.107	1004.17		535.108	1204.17	290.108	360.833	405.108	862.5	690.108	1200.83
535.058	1236.67	290.058	563.333	405.058	968.333	690.058	1258.33		535.082	1038.33	290.082	345.833	405.082	780	690.082	1055		535.083	1185.83	290.083	369.167	405.083	841.667	690.083	1107.5
535.033	1290.83	290.033	595	405.033	969.167	690.033	1265		535.057	1055.83	290.057	313.333	405.057	803.333	690.057	1055.83		535.058	1125	290.058	405	405.058	858.333	690.058	1173.33
535.008	1192.5	290.007	605	405.007	1030.83	690.008	1245		535.032	1101.67	290.032	341.667	405.032	773.333	690.032	1031.67		535.033	1190.83	290.033	390	405.033	925.833	690.033	1109.17
534.982	1216.67	289.983	563.333	404.983	995	689.982	1233.33		535.007	1042.5	290.007	340	405.007	805	690.007	968.333		535.008	1185.83	290.008	391.667	405.008	883.333	690.008	1112.5
534.957	1215.83	289.957	599.167	404.957	1019.17	689.957	1242.5		534.982	1070	289.982	327.5	404.982	775	689.982	986.667		534.983	1176.67	289.983	375.833	404.983	874.167	689.983	1066.67
534.933	1254.17	289.933	590.833	404.933	1015	689.933	1180		534.957	1051.67	289.957	331.667	404.957	793.333	689.957	967.5		534.958	1239.17	289.958	393.333	404.958	862.5	689.958	1117.5
534.908	1221.67	289.908	630	404.908	1005	689.908	1241.67		534.932	1085.83	289.932	316.667	404.932	797.5	689.932	1005.83		534.933	1195.83	289.933	370.833	404.933	895.833	689.933	1162.5
534.883	1221.67	289.882	537.5	404.882	964.167	689.883	1289.17		534.907	1085.83	289.907	301.667	404.907	747.5	689.907	1046.67		534.908	1237.5	289.908	405	404.908	840	689.908	1149.17
534.857	1221.67	289.858	598.333	404.858	979.167	689.857	1219.17		534.882	1076.67	289.882	346.667	404.882	756.667	689.882	1010.83		534.883	1135	289.883	393.333	404.883	909.167	689.883	1151.67
534.832	1238.33	289.832	640	404.832	947.5	689.832	1217.5		534.857	1034.17	289.857	339.167	404.857	824.167	689.857	1005		534.858	1231.67	289.858	386.667	404.858	938.333	689.858	1063.33
534.808	1284.17	289.808	568.333	404.808	999.167	689.808	1210.83		534.832	1030.83	289.832	315.833	404.832	762.5	689.832	995		534.833	1158.33	289.833	380.833	404.833	890.833	689.833	1147.5
534.783	1220.83	289.783	585.833	404.783	992.5	689.783	1208.33		534.807	1063.33	289.807	317.5	404.807	768.333	689.807	1056.67		534.808	1157.5	289.808	360.833	404.808	850	689.808	1170.83
534.758	1270	289.757	589.167	404.757	958.333	689.758	1245		534.782	1066.67	289.782	317.5	404.782	824.167	689.782	1025		534.783	1239.17	289.783	391.667	404.783	850	689.783	1069.17
534.732	1247.5	289.733	560	404.733	980.833	689.732	1235		534.757	1107.5	289.757	328.333	404.757	830	689.757	1043.33		534.758	1195	289.758	410.833	404.758	879.167	689.758	1105
534.707	1215	289.707	612.5	404.707	970	689.707	1261.67		534.732	1132.5	289.732	324.167	404.732	800	689.732	984.167		534.733	1239.17	289.733	410.833	404.733	860	689.733	1150
534.683	1313.33	289.683	600	404.683	977.5	689.683	1237.5		534.707	1067.5	289.707	333.333	404.707	795.833	689.707	989.167		534.708	1211.67	289.708	403.333	404.708	878.333	689.708	1145.83
534.658	1290	289.658	578.333	404.658	1013.33	689.658	1222.5		534.682	1118.33	289.682	335.833	404.682	768.333	689.682	965.833		534.683	1201.67	289.683	360	404.683	862.5	689.683	1146.67
534.633	1291.67	289.632	536.667	404.632	955	689.633	1239.17		534.657	1080	289.657	325.833	404.657	834.167	689.657	966.667		534.658	1177.5	289.658	396.667	404.658	851.667	689.658	1120.83
534.607	1278.33	289.608	603.333	404.608	1022.5	689.607	1281.67		534.632	1142.5	289.632	349.167	404.632	800.833	689.632	1005.83		534.633	1181.67	289.633	394.167	404.633	803.333	689.633	1168.33
534.582	1211.67	289.582	557.5	404.582	988.333	689.582	1231.67		534.607	1093.33	289.607	350	404.607	807.5	689.607	978.333		534.608	1240.83	289.608	387.5	404.608	882.5	689.608	1126.67
534.558	1318.33	289.558	595	404.558	953.333	689.558	1204.17		534.582	1121.67	289.582	350	404.582	765.833	689.582	1038.33		534.583	1191.67	289.583	398.333	404.583	870	689.583	1113.33
534.533	1308.33	289.533	611.667	404.533	955.833	689.533	1262.5		534.557	1157.5	289.557	350.833	404.557	792.5	689.557	952.5		534.558	1273.33	289.558	414.167	404.558	885.833	689.558	1155.83
534.508	1261.67	289.507	608.333	404.507	990.833	689.508	1210		534.532	1145.83	289.532	368.333	404.532	805	689.532	1003.33		534.533	1220	289.533	414.167	404.533	882.5	689.533	1148.33
534.482	1279.17	289.483	635.833	404.483	1013.33	689.482	1235.83		534.507	1122.5	289.507	355	404.507	780	689.507	1010		534.508	1297.5	289.508	416.667	404.508	873.333	689.508	1063.33
534.457	1288.33	289.457	652.5	404.457	985.833	689.457	1234.17		534.482	1114.17	289.482	361.667	404.482	743.333	689.482	1022.5		534.483	1252.5	289.483	424.167	404.483	866.667	689.483	1093.33
534.433	1271.67	289.433	632.5	404.433	919.167	689.433	1300		534.457	1164.17	289.457	356.667	404.457	730	689.457	1064.17		534.458	1269.17	289.458	409.167	404.458	865.833	689.458	1122.5
534.408	1289.17	289.408	614.167	404.408	990	689.408	1252.5		534.432	1097.5	289.432	373.333	404.432	796.667	689.432	980		534.433	1274.17	289.433	440.833	404.433	846.667	689.433	1104.17
534.383	1331.67	289.382	683.333	404.382	958.333	689.383	1281.67		534.407	1125	289.407	366.667	404.407	746.667	689.407	1012.5		534.408	1279.17	289.408	395	404.408	831.667	689.408	1155.83
534.357	1340.83	289.358	665	404.358	1003.33	689.357	1282.5		534.382	1116.67	289.382	380	404.382	800	689.382	1035.83		534.383	1282.5	289.383	416.667	404.383	825	689.383	1080.83
534.332	1319.17	289.332	615.833	404.332	980.833	689.332	1271.67		534.357	1075	289.357	365	404.357	768.333	689.357	1023.33		534.358	1280.83	289.358	405.833	404.358	798.333	689.358	1160
534.308	1314.17	289.308	664.167	404.308	980.833	689.308	1219.17		534.332	1098.33	289.332	391.667	404.332	760	689.332	1012.5		534.333	1307.5	289.333	413.333	404.333	856.667	689.333	1150.83
534.283	1312.5	289.283	683.333	404.283	945	689.283	1246.67		534.307	1147.5	289.307	390.833	404.307	731.667	689.307	1055		534.308	1251.67	289.308	433.333	404.308	850	689.308	1126.67
534.258	1381.67	289.257	735.833	404.257	969.167	689.258	1299.17		534.282	1143.33	289.282	386.667	404.282	784.167	689.282	1053.33		534.283	1305	289.283	420.833	404.283	855	689.283	1100.83
534.232	1359.17	289.233	684.167	404.233	977.5	689.232	1256.67		534.257	1157.5	289.257	425	404.257	789.167	689.257	1010		534.258	1295.83	289.258	445	404.258	856.667	689.258	1108.33
534.207	1304.17	289.207	730	404.207	979.167	689.207	1265		534.232	1196.67	289.232	382.5	404.232	784.167	689.232	999.167		534.233	1287.5	289.233	458.333	404.233	876.667	689.233	1128.33
534.183	1364.17	289.183	730	404.183	945	689.183	1257.5		534.207	1165	289.207	405.833	404.207	780	689.207	1069.17		534.208	1340.83	289.208	424.167	404.208	863.333	689.208	1160
534.158	1420	289.158	736.667	404.158	940	689.158	1275		534.182	1145.83	289.182	440.833	404.182	770.833	689.182	1035.83		534.183	1320.83	289.183	426.667	404.183	838.333	689.183	1155
534.133	1385.83	289.132	755	404.132	913.333	689.133	1254.17		534.157	1211.67	289.157	450.833	404.157	799.167	689.157	1045		534.158	1339.17	289.158	488.333	404.158	867.5	689.158	1156.67
534.107	1373.33	289.108	777.5	404.108	942.5	689.107	1222.5		534.132	1159.17	289.132	420.833	404.132	761.667	689.132	1050.83		534.133	1275	289.133	438.333	404.133	775.833	689.133	1106.67
534.082	1455	289.082	830	404.082	966.667	689.082	1261.67		534.107	1145	289.107	466.667	404.107	784.167	689.107	1024.17		534.108	1291.67	289.108	462.5	404.108	835.833	689.108	1145.83
534.058	1441.67	289.058	785.833	404.058	970.833	689.058	1239.17		534.082	1231.67	289.082	459.167	404.082	778.333	689.082	983.333		534.083	1275.83	289.083	472.5	404.083	858.333	689.083	1175.83
534.033	1445.83	289.033	829.167	404.033	973.333	689.033	1212.5		534.057	1158.33	289.057	452.5	404.057	755.833	689.057	1045.83		534.058	1265.83	289.058	490.833	404.058	845.833	689.058	1203.33
534.008	1487.5	289.007	801.667	404.007	1007.5	689.008	1325		534.032	1201.67	289.032	457.5	404.032	815.833	689.032	1100.83		534.033	1290.83	289.033	487.5	404.033	870	689.033	1205.83
533.982	1420.83	288.983	850	403.983	976.667	688.982	1227.5		534.007	1163.33	289.007	490.833	404.007	780.833	689.007	1085.83		534.008	1295	289.008	493.333	404.008	869.167	689.008	1175.83
533.957	1459.17	288.957	892.5	403.957	982.5	688.957	1276.67		533.982	1131.67	288.982	504.167	403.982	805.833	688.982	1031.67		533.983	1334.17	288.983	480.833	403.983	795	688.983	1163.33
533.933	1543.33	288.933	816.667	403.933	995.833	688.933	1329.17		533.957	1227.5	288.957	472.5	403.957	730.833	688.957	1042.5		533.958	1322.5	288.958	469.167	403.958	868.333	688.958	1146.67
533.908	1501.67	288.908	856.667	403.908	941.667	688.908	1275		533.932	1180	288.932	491.667	403.932	750	688.932	1048.33		533.933	1300	288.933	535.833	403.933	842.5	688.933	1195
533.883	1517.5	288.882	893.333	403.882	970	688.883	1300		533.907	1205	288.907	535	403.907	827.5	688.907	1095		533.908	1320.83	288.908	538.333	403.908	852.5	688.908	1185.83
533.857	1510.83	288.858	921.667	403.858	980.833	688.857	1294.17		533.882	1228.33	288.882	525	403.882	775.833	688.882	1044.17		533.883	1324.17	288.883	570.833	403.883	849.167	688.883	1160.83
533.832	1540.83	288.832	940.833	403.832	962.5	688.832	1253.33		533.857	1242.5	288.857	552.5	403.857	730.833	688.857	1039.17		533.858	1345.83	288.858	554.167	403.858	867.5	688.858	1162.5
533.808	1481.67	288.808	883.333	403.808	971.667	688.808	1323.33		533.832	1196.67	288.832	539.167	403.832	820	688.832	1032.5		533.833	1347.5	288.833	557.5	403.833	866.667	688.833	1150
533.783	1551.67	288.783	957.5	403.783	945.833	688.783	1291.67		533.807	1220	288.807	575.833	403.807	820	688.807	1132.5		533.808	1377.5	288.808	510	403.808	832.5	688.808	1175
533.758	1638.33	288.757	1002.5	403.757	931.667	688.758	1326.67		533.782	1149.17	288.782	567.5	403.782	755	688.782	1047.5		533.783	1360	288.783	608.333	403.783	815	688.783	1141.67
533.732	1655.83	288.733	926.667	403.733	957.5	688.732	1325		533.757	1245	288.757	576.667	403.757	761.667	688.757	1062.5		533.758	1389.17	288.758	560	403.758	820.833	688.758	1165.83
533.707	1679.17	288.707	969.167	403.707	940.833	688.707	1347.5		533.732	1210	288.732	582.5	403.732	795.833	688.732	1077.5		533.733	1465	288.733	555.833	403.733	810	688.733	1205
533.683	1622.5	288.683	931.667	403.683	897.5	688.683	1328.33		533.707	1259.17	288.707	590	403.707	725.833	688.707	1053.33		533.708	1430.83	288.708	606.667	403.708	838.333	688.708	1200
533.658	1704.17	288.658	998.333	403.658	959.167	688.658	1310.83		533.682	1192.5	288.682	604.167	403.682	772.5	688.682	1067.5		533.683	1370.83	288.683	602.5	403.683	812.5	688.683	1176.67
533.633	1683.33	288.632	954.167	403.632	925.833	688.633	1344.17		533.657	1250.83	288.657	642.5	403.657	770	688.657	1070.83		533.658	1419.17	288.658	620	403.658	812.5	688.658	1198.33
533.607	1740.83	288.608	1017.5	403.608	908.333	688.607	1348.33		533.632	1286.67	288.632	625.833	403.632	707.5	688.632	1140		533.633	1419.17	288.633	611.667	403.633	816.667	688.633	1172.5
533.582	1724.17	288.582	1017.5	403.582	934.167	688.582	1360.83		533.607	1271.67	288.607	604.167	403.607	773.333	688.607	1130		533.608	1434.17	288.608	653.333	403.608	775	688.608	1246.67
533.558	1780	288.558	995.833	403.558	1003.33	688.558	1374.17		533.582	1242.5	288.582	642.5	403.582	713.333	688.582	1114.17		533.583	1414.17	288.583	598.333	403.583	843.333	688.583	1237.5
533.533	1763.33	288.533	983.333	403.533	978.333	688.533	1349.17		533.557	1298.33	288.557	566.667	403.557	739.167	688.557	1125.83		533.558	1438.33	288.558	617.5	403.558	852.5	688.558	1226.67
533.508	1854.17	288.507	988.333	403.507	988.333	688.508	1396.67		533.532	1270	288.532	613.333	403.532	775	688.532	1152.5		533.533	1432.5	288.533	607.5	403.533	809.167	688.533	1190.83
533.482	1835	288.483	985	403.483	947.5	688.482	1414.17		533.507	1245.83	288.507	627.5	403.507	748.333	688.507	1116.67		533.508	1468.33	288.508	601.667	403.508	879.167	688.508	1225
533.457	1844.17	288.457	981.667	403.457	930	688.457	1397.5		533.482	1345	288.482	619.167	403.482	721.667	688.482	1192.5		533.483	1455	288.483	639.167	403.483	801.667	688.483	1244.17
533.433	1825	288.433	989.167	403.433	982.5	688.433	1434.17		533.457	1280	288.457	587.5	403.457	721.667	688.457	1160		533.458	1477.5	288.458	640.833	403.458	790.833	688.458	1207.5
533.408	1938.33	288.408	943.333	403.408	946.667	688.408	1458.33		533.432	1364.17	288.432	686.667	403.432	746.667	688.432	1162.5		533.433	1497.5	288.433	635.833	403.433	797.5	688.433	1256.67
533.383	1925.83	288.382	988.333	403.382	952.5	688.383	1430		533.407	1338.33	288.407	630	403.407	722.5	688.407	1125.83		533.408	1474.17	288.408	635.833	403.408	830	688.408	1254.17
533.357	1946.67	288.358	941.667	403.358	895	688.357	1450.83		533.382	1342.5	288.382	649.167	403.382	800.833	688.382	1170		533.383	1472.5	288.383	625.833	403.383	866.667	688.383	1197.5
533.332	1946.67	288.332	973.333	403.332	939.167	688.332	1460		533.357	1341.67	288.357	594.167	403.357	787.5	688.357	1159.17		533.358	1444.17	288.358	690.833	403.358	913.333	688.358	1325.83
533.308	2016.67	288.308	922.5	403.308	935.833	688.308	1542.5		533.332	1401.67	288.332	635.833	403.332	805	688.332	1226.67		533.333	1502.5	288.333	644.167	403.333	857.5	688.333	1272.5
533.283	2028.33	288.283	938.333	403.283	957.5	688.283	1428.33		533.307	1377.5	288.307	623.333	403.307	758.333	688.307	1222.5		533.308	1532.5	288.308	685.833	403.308	851.667	688.308	1284.17
533.258	1958.33	288.257	932.5	403.257	995.833	688.258	1455.83		533.282	1391.67	288.282	670.833	403.282	750.833	688.282	1224.17		533.283	1505	288.283	690.833	403.283	830	688.283	1324.17
533.232	1996.67	288.233	907.5	403.233	961.667	688.232	1482.5		533.257	1360.83	288.257	634.167	403.257	760.833	688.257	1245		533.258	1480	288.258	666.667	403.258	873.333	688.258	1315
533.207	2086.67	288.207	915.833	403.207	962.5	688.207	1607.5		533.232	1382.5	288.232	640	403.232	770.833	688.232	1258.33		533.233	1436.67	288.233	684.167	403.233	832.5	688.233	1339.17
533.183	2134.17	288.183	886.667	403.183	973.333	688.183	1474.17		533.207	1410.83	288.207	656.667	403.207	803.333	688.207	1244.17		533.208	1518.33	288.208	615	403.208	837.5	688.208	1406.67
533.158	2133.33	288.158	895	403.158	972.5	688.158	1606.67		533.182	1408.33	288.182	636.667	403.182	760.833	688.182	1257.5		533.183	1572.5	288.183	694.167	403.183	813.333	688.183	1275.83
533.133	2224.17	288.132	909.167	403.132	940	688.133	1604.17		533.157	1446.67	288.157	578.333	403.157	752.5	688.157	1258.33		533.158	1516.67	288.158	670	403.158	846.667	688.158	1367.5
533.107	2200	288.108	880	403.108	897.5	688.107	1604.17		533.132	1409.17	288.132	655	403.132	795	688.132	1299.17		533.133	1509.17	288.133	660.833	403.133	832.5	688.133	1397.5
533.082	2276.67	288.082	841.667	403.082	964.167	688.082	1647.5		533.107	1418.33	288.107	650.833	403.107	777.5	688.107	1304.17		533.108	1589.17	288.108	696.667	403.108	805.833	688.108	1389.17
533.058	2270.83	288.058	861.667	403.058	974.167	688.058	1620.83		533.082	1399.17	288.082	679.167	403.082	747.5	688.082	1319.17		533.083	1636.67	288.083	664.167	403.083	840	688.083	1384.17
533.033	2226.67	288.033	848.333	403.033	930	688.033	1657.5		533.057	1409.17	288.057	619.167	403.057	803.333	688.057	1276.67		533.058	1543.33	288.058	634.167	403.058	852.5	688.058	1345.83
533.008	2251.67	288.007	880	403.007	969.167	688.008	1812.5		533.032	1471.67	288.032	611.667	403.032	727.5	688.032	1361.67		533.033	1625.83	288.033	693.333	403.033	870	688.033	1425
532.982	2226.67	287.983	848.333	402.983	922.5	687.982	1740		533.007	1480.83	288.007	660	403.007	806.667	688.007	1344.17		533.008	1599.17	288.008	665	403.008	886.667	688.008	1485
532.957	2357.5	287.957	854.167	402.957	956.667	687.957	1766.67		532.982	1456.67	287.982	694.167	402.982	718.333	687.982	1381.67		532.983	1615.83	287.983	720.833	402.983	826.667	687.983	1496.67
532.933	2283.33	287.933	822.5	402.933	918.333	687.933	1799.17		532.957	1508.33	287.957	654.167	402.957	760	687.957	1365.83		532.958	1627.5	287.958	735.833	402.958	866.667	687.958	1456.67
532.908	2302.5	287.908	802.5	402.908	993.333	687.908	1775		532.932	1495	287.932	665.833	402.932	786.667	687.932	1392.5		532.933	1654.17	287.933	710.833	402.933	803.333	687.933	1511.67
532.883	2313.33	287.882	820	402.882	975.833	687.883	1822.5		532.907	1477.5	287.907	651.667	402.907	776.667	687.907	1378.33		532.908	1676.67	287.908	745	402.908	880	687.908	1528.33
532.857	2391.67	287.858	902.5	402.858	953.333	687.857	1806.67		532.882	1473.33	287.882	646.667	402.882	744.167	687.882	1413.33		532.883	1659.17	287.883	699.167	402.883	846.667	687.883	1587.5
532.832	2405.83	287.832	835.833	402.832	1032.5	687.832	1949.17		532.857	1453.33	287.857	702.5	402.857	762.5	687.857	1444.17		532.858	1700	287.858	685	402.858	883.333	687.858	1591.67
532.808	2441.67	287.808	831.667	402.808	974.167	687.808	1980		532.832	1546.67	287.832	655.833	402.832	739.167	687.832	1445		532.833	1674.17	287.833	741.667	402.833	903.333	687.833	1575.83
532.783	2354.17	287.783	815	402.783	960	687.783	2040		532.807	1538.33	287.807	680.833	402.807	788.333	687.807	1468.33		532.808	1685	287.808	732.5	402.808	863.333	687.808	1619.17
532.758	2479.17	287.757	819.167	402.757	987.5	687.758	1941.67		532.782	1554.17	287.782	680	402.782	770.833	687.782	1484.17		532.783	1649.17	287.783	688.333	402.783	835	687.783	1627.5
532.732	2525	287.733	862.5	402.733	983.333	687.732	1984.17		532.757	1533.33	287.757	711.667	402.757	795	687.757	1446.67		532.758	1715.83	287.758	708.333	402.758	842.5	687.758	1675
532.707	2469.17	287.707	866.667	402.707	950.833	687.707	2010		532.732	1566.67	287.732	708.333	402.732	785.833	687.732	1529.17		532.733	1705.83	287.733	773.333	402.733	873.333	687.733	1666.67
532.683	2400.83	287.683	851.667	402.683	963.333	687.683	2049.17		532.707	1529.17	287.707	736.667	402.707	786.667	687.707	1562.5		532.708	1686.67	287.708	768.333	402.708	858.333	687.708	1763.33
532.658	2507.5	287.658	825.833	402.658	1030	687.658	2070		532.682	1577.5	287.682	690.833	402.682	770	687.682	1626.67		532.683	1707.5	287.683	701.667	402.683	840.833	687.683	1665.83
532.633	2475	287.632	883.333	402.632	974.167	687.633	2055.83		532.657	1631.67	287.657	742.5	402.657	764.167	687.657	1600		532.658	1676.67	287.658	833.333	402.658	868.333	687.658	1719.17
532.607	2546.67	287.608	866.667	402.608	969.167	687.607	2058.33		532.632	1552.5	287.632	728.333	402.632	800	687.632	1667.5		532.633	1721.67	287.633	810	402.633	830	687.633	1726.67
532.582	2553.33	287.582	899.167	402.582	997.5	687.582	2213.33		532.607	1639.17	287.607	735.833	402.607	782.5	687.607	1640		532.608	1794.17	287.608	775.833	402.608	871.667	687.608	1819.17
532.558	2525.83	287.558	934.167	402.558	959.167	687.558	2252.5		532.582	1664.17	287.582	735.833	402.582	741.667	687.582	1671.67		532.583	1729.17	287.583	752.5	402.583	870	687.583	1726.67
532.533	2631.67	287.533	891.667	402.533	1062.5	687.533	2250.83		532.557	1655	287.557	791.667	402.557	770.833	687.557	1656.67		532.558	1748.33	287.558	829.167	402.558	835.833	687.558	1830
532.508	2519.17	287.507	930.833	402.507	995.833	687.508	2226.67		532.532	1741.67	287.532	790	402.532	761.667	687.532	1706.67		532.533	1746.67	287.533	859.167	402.533	865.833	687.533	1888.33
532.482	2573.33	287.483	913.333	402.483	978.333	687.482	2323.33		532.507	1668.33	287.507	772.5	402.507	825	687.507	1777.5		532.508	1740	287.508	853.333	402.508	878.333	687.508	1864.17
532.457	2575.83	287.457	1050.83	402.457	975.833	687.457	2345		532.482	1605	287.482	850	402.482	760	687.482	1730		532.483	1755.83	287.483	830	402.483	879.167	687.483	1846.67
532.433	2640	287.433	1011.67	402.433	1034.17	687.433	2245		532.457	1700.83	287.457	820.833	402.457	806.667	687.457	1760		532.458	1662.5	287.458	846.667	402.458	895.833	687.458	1928.33
532.408	2603.33	287.408	1036.67	402.408	1110.83	687.408	2385.83		532.432	1736.67	287.432	866.667	402.432	862.5	687.432	1774.17		532.433	1747.5	287.433	892.5	402.433	814.167	687.433	1892.5
532.383	2648.33	287.382	1088.33	402.382	1092.5	687.383	2352.5		532.407	1713.33	287.407	911.667	402.407	810.833	687.407	1873.33		532.408	1825	287.408	899.167	402.408	863.333	687.408	1963.33
532.357	2696.67	287.358	1096.67	402.358	1055.83	687.357	2413.33		532.382	1721.67	287.382	914.167	402.382	808.333	687.382	1828.33		532.383	1825	287.383	915	402.383	808.333	687.383	1931.67
532.332	2628.33	287.332	1175	402.332	1042.5	687.332	2373.33		532.357	1758.33	287.357	948.333	402.357	778.333	687.357	1745.83		532.358	1857.5	287.358	915.833	402.358	879.167	687.358	2025.83
532.308	2685	287.308	1191.67	402.308	1075	687.308	2420.83		532.332	1811.67	287.332	890.833	402.332	808.333	687.332	1768.33		532.333	1832.5	287.333	995.833	402.333	909.167	687.333	2040.83
532.283	2689.17	287.283	1264.17	402.283	1094.17	687.283	2386.67		532.307	1792.5	287.307	960	402.307	736.667	687.307	1836.67		532.308	1886.67	287.308	941.667	402.308	864.167	687.308	1933.33
532.258	2725.83	287.257	1299.17	402.257	1093.33	687.258	2343.33		532.282	1777.5	287.282	1005	402.282	839.167	687.282	1800.83		532.283	1900	287.283	1059.17	402.283	892.5	687.283	1975.83
532.232	2671.67	287.233	1305	402.233	1098.33	687.232	2542.5		532.257	1807.5	287.257	1025	402.257	805.833	687.257	1821.67		532.258	1839.17	287.258	1064.17	402.258	870.833	687.258	2004.17
532.207	2691.67	287.207	1373.33	402.207	1120.83	687.207	2422.5		532.232	1815	287.232	1120	402.232	815	687.232	1846.67		532.233	1820.83	287.233	1075.83	402.233	890	687.233	2020
532.183	2737.5	287.183	1405.83	402.183	1153.33	687.183	2445		532.207	1825	287.207	1112.5	402.207	806.667	687.207	1756.67		532.208	1920	287.208	1147.5	402.208	868.333	687.208	2100.83
532.158	2750.83	287.158	1560.83	402.158	1105	687.158	2529.17		532.182	1951.67	287.182	1147.5	402.182	803.333	687.182	1811.67		532.183	1815.83	287.183	1111.67	402.183	912.5	687.183	1987.5
532.133	2758.33	287.132	1565	402.132	1160	687.133	2410.83		532.157	1819.17	287.157	1197.5	402.157	874.167	687.157	1813.33		532.158	1931.67	287.158	1170.83	402.158	861.667	687.158	2028.33
532.107	2773.33	287.108	1612.5	402.108	1161.67	687.107	2473.33		532.132	1909.17	287.132	1230.83	402.132	796.667	687.132	1845.83		532.133	1905.83	287.133	1235	402.133	869.167	687.133	1959.17
532.082	2795.83	287.082	1682.5	402.082	1120	687.082	2500		532.107	1923.33	287.107	1265	402.107	805.833	687.107	1772.5		532.108	1992.5	287.108	1313.33	402.108	895.833	687.108	2070.83
532.058	2780	287.058	1806.67	402.058	1185	687.058	2497.5		532.082	1986.67	287.082	1277.5	402.082	850	687.082	1797.5		532.083	1909.17	287.083	1293.33	402.083	875.833	687.083	2022.5
532.033	2741.67	287.033	1812.5	402.033	1201.67	687.033	2350		532.057	1859.17	287.057	1310.83	402.057	818.333	687.057	1853.33		532.058	1960.83	287.058	1332.5	402.058	905.833	687.058	2002.5
532.008	2824.17	287.007	1844.17	402.007	1191.67	687.008	2336.67		532.032	1978.33	287.032	1405	402.032	819.167	687.032	1827.5		532.033	2006.67	287.033	1387.5	402.033	873.333	687.033	2016.67
531.982	2806.67	286.983	1895	401.983	1251.67	686.982	2413.33		532.007	1941.67	287.007	1376.67	402.007	832.5	687.007	1804.17		532.008	1944.17	287.008	1443.33	402.008	882.5	687.008	2030.83
531.957	2834.17	286.957	1958.33	401.957	1228.33	686.957	2316.67		531.982	1982.5	286.982	1432.5	401.982	882.5	686.982	1742.5		531.983	2010	286.983	1412.5	401.983	923.333	686.983	1986.67
531.933	2983.33	286.933	2045.83	401.933	1192.5	686.933	2356.67		531.957	1995.83	286.957	1497.5	401.957	883.333	686.957	1791.67		531.958	2005	286.958	1572.5	401.958	898.333	686.958	2035.83
531.908	2917.5	286.908	2156.67	401.908	1237.5	686.908	2400.83		531.932	2026.67	286.932	1523.33	401.932	917.5	686.932	1814.17		531.933	2023.33	286.933	1552.5	401.933	919.167	686.933	2058.33
531.883	2924.17	286.882	2190	401.882	1332.5	686.883	2344.17		531.907	2068.33	286.907	1590	401.907	805.833	686.907	1825		531.908	2077.5	286.908	1561.67	401.908	918.333	686.908	1999.17
531.857	2940	286.858	2269.17	401.858	1274.17	686.857	2255.83		531.882	2113.33	286.882	1580	401.882	894.167	686.882	1755		531.883	2137.5	286.883	1664.17	401.883	912.5	686.883	2082.5
531.832	3020	286.832	2350.83	401.832	1360	686.832	2290.83		531.857	2110.83	286.857	1691.67	401.857	881.667	686.857	1704.17		531.858	2085	286.858	1686.67	401.858	948.333	686.858	1988.33
531.808	3050.83	286.808	2483.33	401.808	1317.5	686.808	2264.17		531.832	2174.17	286.832	1659.17	401.832	881.667	686.832	1704.17		531.833	2126.67	286.833	1745	401.833	892.5	686.833	1935.83
531.783	3046.67	286.783	2667.5	401.783	1330	686.783	2242.5		531.807	2116.67	286.807	1709.17	401.807	940	686.807	1716.67		531.808	2100.83	286.808	1729.17	401.808	976.667	686.808	1953.33
531.758	3005.83	286.757	2639.17	401.757	1335	686.758	2212.5		531.782	2248.33	286.782	1760.83	401.782	901.667	686.782	1655		531.783	2165	286.783	1858.33	401.783	965.833	686.783	1894.17
531.732	2985.83	286.733	2650	401.733	1463.33	686.732	2214.17		531.757	2195	286.757	1800.83	401.757	920.833	686.757	1735		531.758	2175	286.758	1919.17	401.758	969.167	686.758	1889.17
531.707	3160.83	286.707	2765.83	401.707	1455.83	686.707	2100		531.732	2186.67	286.732	1941.67	401.732	952.5	686.732	1650		531.733	2110	286.733	2010	401.733	1008.33	686.733	1875.83
531.683	3110	286.683	2827.5	401.683	1475.83	686.683	2160.83		531.707	2229.17	286.707	1990	401.707	910	686.707	1650		531.708	2235	286.708	2014.17	401.708	985.833	686.708	1943.33
531.658	3113.33	286.658	2960	401.658	1443.33	686.658	2035.83		531.682	2239.17	286.682	2020	401.682	911.667	686.682	1614.17		531.683	2219.17	286.683	2055.83	401.683	998.333	686.683	1865
531.633	3120.83	286.632	3030	401.632	1500.83	686.633	2029.17		531.657	2269.17	286.657	2056.67	401.657	975.833	686.657	1564.17		531.658	2245.83	286.658	2106.67	401.658	958.333	686.658	1851.67
531.607	3190.83	286.608	3100	401.608	1514.17	686.607	2051.67		531.632	2174.17	286.632	2096.67	401.632	1007.5	686.632	1580		531.633	2263.33	286.633	2120	401.633	1015.83	686.633	1881.67
531.582	3209.17	286.582	3122.5	401.582	1522.5	686.582	1926.67		531.607	2308.33	286.607	2171.67	401.607	977.5	686.607	1600.83		531.608	2280	286.608	2225.83	401.608	1041.67	686.608	1766.67
531.558	3252.5	286.558	3335	401.558	1495.83	686.558	1920		531.582	2384.17	286.582	2280.83	401.582	990.833	686.582	1539.17		531.583	2321.67	286.583	2237.5	401.583	1065.83	686.583	1800
531.533	3234.17	286.533	3409.17	401.533	1588.33	686.533	1915		531.557	2385	286.557	2309.17	401.557	1028.33	686.557	1551.67		531.558	2355	286.558	2363.33	401.558	1036.67	686.558	1852.5
531.508	3225.83	286.507	3498.33	401.507	1573.33	686.508	1949.17		531.532	2350	286.532	2336.67	401.532	1035.83	686.532	1470		531.533	2392.5	286.533	2395	401.533	1030.83	686.533	1763.33
531.482	3375	286.483	3541.67	401.483	1627.5	686.482	1894.17		531.507	2355	286.507	2247.5	401.507	1070.83	686.507	1540.83		531.508	2423.33	286.508	2480	401.508	1055	686.508	1755
531.457	3358.33	286.457	3623.33	401.457	1637.5	686.457	1770		531.482	2401.67	286.482	2480.83	401.482	1090.83	686.482	1490.83		531.483	2353.33	286.483	2510.83	401.483	1042.5	686.483	1746.67
531.433	3301.67	286.433	3600	401.433	1632.5	686.433	1770.83		531.457	2447.5	286.457	2482.5	401.457	1095.83	686.457	1371.67		531.458	2421.67	286.458	2666.67	401.458	1110.83	686.458	1735.83
531.408	3375.83	286.408	3821.67	401.408	1652.5	686.408	1820		531.432	2384.17	286.432	2652.5	401.432	1095	686.432	1409.17		531.433	2365	286.433	2655.83	401.433	1098.33	686.433	1674.17
531.383	3321.67	286.382	3749.17	401.382	1709.17	686.383	1705		531.407	2495	286.407	2560.83	401.407	1108.33	686.407	1404.17		531.408	2460.83	286.408	2754.17	401.408	1125.83	686.408	1620
531.357	3377.5	286.358	3956.67	401.358	1767.5	686.357	1694.17		531.382	2534.17	286.382	2718.33	401.382	1098.33	686.382	1372.5		531.383	2462.5	286.383	2787.5	401.383	1152.5	686.383	1615
531.332	3300.83	286.332	4023.33	401.332	1803.33	686.332	1705.83		531.357	2476.67	286.357	2695	401.357	1143.33	686.357	1370.83		531.358	2521.67	286.358	2841.67	401.358	1138.33	686.358	1529.17
531.308	3405	286.308	4034.17	401.308	1720.83	686.308	1683.33		531.332	2463.33	286.332	2739.17	401.332	1117.5	686.332	1355.83		531.333	2585.83	286.333	2849.17	401.333	1206.67	686.333	1610
531.283	3321.67	286.283	4107.5	401.283	1778.33	686.283	1591.67		531.307	2562.5	286.307	2710	401.307	1173.33	686.307	1310.83		531.308	2575	286.308	3004.17	401.308	1186.67	686.308	1584.17
531.258	3417.5	286.257	4126.67	401.257	1818.33	686.258	1620		531.282	2574.17	286.282	2922.5	401.282	1205.83	686.282	1305		531.283	2597.5	286.283	3020	401.283	1259.17	686.283	1569.17
531.232	3385	286.233	4162.5	401.233	1821.67	686.232	1619.17		531.257	2545	286.257	2919.17	401.257	1214.17	686.257	1257.5		531.258	2547.5	286.258	3116.67	401.258	1197.5	686.258	1525.83
531.207	3467.5	286.207	4320	401.207	1760.83	686.207	1556.67		531.232	2501.67	286.232	2927.5	401.232	1172.5	686.232	1269.17		531.233	2638.33	286.233	3034.17	401.233	1258.33	686.233	1505.83
531.183	3391.67	286.183	4370.83	401.183	1909.17	686.183	1530.83		531.207	2631.67	286.207	2919.17	401.207	1243.33	686.207	1237.5		531.208	2669.17	286.208	3317.5	401.208	1309.17	686.208	1440.83
531.158	3350	286.158	4340	401.158	1925	686.158	1574.17		531.182	2558.33	286.182	3015	401.182	1201.67	686.182	1281.67		531.183	2671.67	286.183	3188.33	401.183	1307.5	686.183	1473.33
531.133	3352.5	286.132	4375	401.132	2006.67	686.133	1480.83		531.157	2615	286.157	3100	401.157	1186.67	686.157	1240.83		531.158	2710	286.158	3315	401.158	1268.33	686.158	1407.5
531.107	3407.5	286.108	4391.67	401.108	1874.17	686.107	1533.33		531.132	2539.17	286.132	2955.83	401.132	1312.5	686.132	1154.17		531.133	2680	286.133	3265.83	401.133	1268.33	686.133	1495
531.082	3353.33	286.082	4414.17	401.082	2054.17	686.082	1429.17		531.107	2580.83	286.107	3031.67	401.107	1288.33	686.107	1186.67		531.108	2668.33	286.108	3358.33	401.108	1315.83	686.108	1489.17
531.058	3320.83	286.058	4505	401.058	1924.17	686.058	1507.5		531.082	2660	286.082	3101.67	401.082	1261.67	686.082	1262.5		531.083	2725	286.083	3442.5	401.083	1308.33	686.083	1435
531.033	3350	286.033	4451.67	401.033	1995.83	686.033	1484.17		531.057	2542.5	286.057	3148.33	401.057	1262.5	686.057	1179.17		531.058	2728.33	286.058	3465	401.058	1330.83	686.058	1405.83
531.008	3265	286.007	4478.33	401.007	1985.83	686.008	1455.83		531.032	2642.5	286.032	3312.5	401.032	1265	686.032	1174.17		531.033	2741.67	286.033	3495.83	401.033	1348.33	686.033	1346.67
530.982	3285.83	285.983	4421.67	400.983	2046.67	685.982	1420		531.007	2602.5	286.007	3210.83	401.007	1324.17	686.007	1156.67		531.008	2688.33	286.008	3474.17	401.008	1370.83	686.008	1310.83
530.957	3178.33	285.957	4455	400.957	1972.5	685.957	1382.5		530.982	2598.33	285.982	3317.5	400.982	1368.33	685.982	1069.17		530.983	2800.83	285.983	3569.17	400.983	1335	685.983	1300
530.933	3176.67	285.933	4533.33	400.933	1925.83	685.933	1356.67		530.957	2547.5	285.957	3346.67	400.957	1343.33	685.957	1145		530.958	2740.83	285.958	3705	400.958	1427.5	685.958	1335
530.908	3250	285.908	4436.67	400.908	2039.17	685.908	1345.83		530.932	2542.5	285.932	3316.67	400.932	1362.5	685.932	1134.17		530.933	2649.17	285.933	3723.33	400.933	1455.83	685.933	1337.5
530.883	3107.5	285.882	4505.83	400.882	2074.17	685.883	1433.33		530.907	2546.67	285.907	3335.83	400.907	1365	685.907	1175		530.908	2660	285.908	3717.5	400.908	1421.67	685.908	1280.83
530.857	3021.67	285.858	4450.83	400.858	2050.83	685.857	1387.5		530.882	2508.33	285.882	3443.33	400.882	1336.67	685.882	1100		530.883	2779.17	285.883	3792.5	400.883	1461.67	685.883	1291.67
530.832	3013.33	285.832	4501.67	400.832	2016.67	685.832	1460		530.857	2497.5	285.857	3507.5	400.857	1361.67	685.857	1117.5		530.858	2803.33	285.858	3705	400.858	1433.33	685.858	1285.83
530.808	3001.67	285.808	4376.67	400.808	1967.5	685.808	1400.83		530.832	2534.17	285.832	3505	400.832	1345	685.832	1093.33		530.833	2750.83	285.833	3881.67	400.833	1460	685.833	1303.33
530.783	2971.67	285.783	4319.17	400.783	2039.17	685.783	1343.33		530.807	2476.67	285.807	3513.33	400.807	1321.67	685.807	1090.83		530.808	2657.5	285.808	3835	400.808	1522.5	685.808	1216.67
530.758	2942.5	285.757	4383.33	400.757	2019.17	685.758	1387.5		530.782	2439.17	285.782	3610.83	400.782	1323.33	685.782	1140.83		530.783	2758.33	285.783	3870	400.783	1472.5	685.783	1240
530.732	2928.33	285.733	4300	400.733	2012.5	685.732	1322.5		530.757	2467.5	285.757	3555	400.757	1403.33	685.757	1076.67		530.758	2809.17	285.758	4110.83	400.758	1466.67	685.758	1169.17
530.707	2885	285.707	4396.67	400.707	1984.17	685.707	1321.67		530.732	2412.5	285.732	3696.67	400.732	1435.83	685.732	1087.5		530.733	2766.67	285.733	3955	400.733	1435	685.733	1230.83
530.683	2767.5	285.683	4279.17	400.683	2045	685.683	1374.17		530.707	2257.5	285.707	3692.5	400.707	1407.5	685.707	1115.83		530.708	2562.5	285.708	4027.5	400.708	1470.83	685.708	1200
530.658	2709.17	285.658	4155.83	400.658	1981.67	685.658	1330.83		530.682	2374.17	285.682	3613.33	400.682	1395	685.682	1051.67		530.683	2652.5	285.683	4044.17	400.683	1542.5	685.683	1252.5
530.633	2712.5	285.632	4275.83	400.632	1951.67	685.633	1345		530.657	2344.17	285.657	3740.83	400.657	1377.5	685.657	1034.17		530.658	2640	285.658	4118.33	400.658	1463.33	685.658	1222.5
530.607	2580.83	285.608	4165.83	400.608	2007.5	685.607	1355		530.632	2327.5	285.632	3805	400.632	1381.67	685.632	1040		530.633	2654.17	285.633	4126.67	400.633	1495	685.633	1175
530.582	2593.33	285.582	4190.83	400.582	1938.33	685.582	1302.5		530.607	2366.67	285.607	3825.83	400.607	1400.83	685.607	1094.17		530.608	2627.5	285.608	4340	400.608	1502.5	685.608	1225
530.558	2547.5	285.558	4078.33	400.558	1904.17	685.558	1382.5		530.582	2380	285.582	3884.17	400.582	1392.5	685.582	1074.17		530.583	2495	285.583	4225	400.583	1565.83	685.583	1119.17
530.533	2473.33	285.533	4127.5	400.533	1875	685.533	1370		530.557	2246.67	285.557	3934.17	400.557	1384.17	685.557	1051.67		530.558	2515.83	285.558	4373.33	400.558	1474.17	685.558	1182.5
530.508	2270	285.507	4157.5	400.507	1914.17	685.508	1289.17		530.532	2309.17	285.532	4134.17	400.532	1429.17	685.532	981.667		530.533	2489.17	285.533	4335.83	400.533	1539.17	685.533	1190
530.482	2376.67	285.483	4107.5	400.483	1831.67	685.482	1387.5		530.507	2201.67	285.507	3963.33	400.507	1364.17	685.507	1126.67		530.508	2544.17	285.508	4556.67	400.508	1530	685.508	1202.5
530.457	2264.17	285.457	4081.67	400.457	1838.33	685.457	1346.67		530.482	2125	285.482	4148.33	400.482	1430	685.482	1015.83		530.483	2545.83	285.483	4491.67	400.483	1500	685.483	1212.5
530.433	2310.83	285.433	4320	400.433	1885.83	685.433	1275		530.457	2127.5	285.457	4302.5	400.457	1370	685.457	1019.17		530.458	2394.17	285.458	4576.67	400.458	1485.83	685.458	1190.83
530.408	2265.83	285.408	4200	400.408	1745	685.408	1350.83		530.432	2040	285.432	4312.5	400.432	1364.17	685.432	1049.17		530.433	2411.67	285.433	4450	400.433	1436.67	685.433	1169.17
530.383	2070	285.382	4233.33	400.382	1744.17	685.383	1333.33		530.407	2034.17	285.407	4624.17	400.407	1413.33	685.407	1022.5		530.408	2369.17	285.408	4730.83	400.408	1548.33	685.408	1188.33
530.357	2066.67	285.358	4269.17	400.358	1797.5	685.357	1314.17		530.382	2025.83	285.382	4562.5	400.382	1422.5	685.382	1075.83		530.383	2344.17	285.383	4764.17	400.383	1483.33	685.383	1201.67
530.332	1993.33	285.332	4302.5	400.332	1726.67	685.332	1361.67		530.357	2006.67	285.357	4583.33	400.357	1358.33	685.357	1010		530.358	2294.17	285.358	4752.5	400.358	1545.83	685.358	1180
530.308	2025.83	285.308	4362.5	400.308	1742.5	685.308	1318.33		530.332	1950	285.332	4756.67	400.332	1360	685.332	1045.83		530.333	2321.67	285.333	4813.33	400.333	1591.67	685.333	1239.17
530.283	2020.83	285.283	4390	400.283	1725.83	685.283	1384.17		530.307	1881.67	285.307	4779.17	400.307	1389.17	685.307	1036.67		530.308	2249.17	285.308	4918.33	400.308	1529.17	685.308	1198.33
530.258	1953.33	285.257	4390.83	400.257	1791.67	685.258	1343.33		530.282	1925.83	285.282	4923.33	400.282	1358.33	685.282	1034.17		530.283	2206.67	285.283	5105.83	400.283	1508.33	685.283	1181.67
530.232	1940	285.233	4462.5	400.233	1733.33	685.232	1350		530.257	1831.67	285.257	4964.17	400.257	1368.33	685.257	1053.33		530.258	2115	285.258	5160.83	400.258	1555.83	685.258	1221.67
530.207	1835	285.207	4410	400.207	1714.17	685.207	1395		530.232	1807.5	285.232	5011.67	400.232	1370.83	685.232	1039.17		530.233	2130.83	285.233	5233.33	400.233	1500.83	685.233	1154.17
530.183	1820	285.183	4567.5	400.183	1656.67	685.183	1345.83		530.207	1759.17	285.207	5167.5	400.207	1348.33	685.207	1005.83		530.208	2126.67	285.208	5208.33	400.208	1450.83	685.208	1145
530.158	1727.5	285.158	4630	400.158	1708.33	685.158	1348.33		530.182	1699.17	285.182	5321.67	400.182	1359.17	685.182	1042.5		530.183	2135.83	285.183	5375	400.183	1428.33	685.183	1150.83
530.133	1695	285.132	4640.83	400.132	1701.67	685.133	1352.5		530.157	1750	285.157	5310	400.157	1350.83	685.157	1032.5		530.158	2026.67	285.158	5388.33	400.158	1636.67	685.158	1170.83
530.107	1695	285.108	4718.33	400.108	1774.17	685.107	1365		530.132	1699.17	285.132	5511.67	400.132	1362.5	685.132	1078.33		530.133	2005	285.133	5505	400.133	1510	685.133	1204.17
530.082	1743.33	285.082	4953.33	400.082	1646.67	685.082	1406.67		530.107	1649.17	285.107	5583.33	400.107	1401.67	685.107	991.667		530.108	1971.67	285.108	5581.67	400.108	1565.83	685.108	1200.83
530.058	1620	285.058	5054.17	400.058	1780	685.058	1357.5		530.082	1553.33	285.082	5621.67	400.082	1387.5	685.082	1011.67		530.083	1944.17	285.083	5750.83	400.083	1507.5	685.083	1189.17
530.033	1591.67	285.033	4949.17	400.033	1735	685.033	1355.83		530.057	1564.17	285.057	5716.67	400.057	1430.83	685.057	1060		530.058	1899.17	285.058	5720.83	400.058	1492.5	685.058	1122.5
530.008	1620	285.007	5081.67	400.007	1768.33	685.008	1365		530.032	1548.33	285.032	5703.33	400.032	1406.67	685.032	1045		530.033	1844.17	285.033	5800	400.033	1560	685.033	1152.5
529.982	1590	284.983	5036.67	399.983	1798.33	684.982	1375		530.007	1546.67	285.007	5845.83	400.007	1411.67	685.007	1055.83		530.008	1783.33	285.008	6012.5	400.008	1539.17	685.008	1141.67
529.957	1551.67	284.957	5138.33	399.957	1799.17	684.957	1343.33		529.982	1420	284.982	5928.33	399.982	1395	684.982	1018.33		529.983	1758.33	284.983	5995.83	399.983	1592.5	684.983	1153.33
529.933	1526.67	284.933	5239.17	399.933	1805	684.933	1386.67		529.957	1410.83	284.957	6037.5	399.957	1424.17	684.957	1039.17		529.958	1801.67	284.958	5966.67	399.958	1540	684.958	1155.83
529.908	1506.67	284.908	5252.5	399.908	1807.5	684.908	1316.67		529.932	1419.17	284.932	6125.83	399.932	1431.67	684.932	1011.67		529.933	1681.67	284.933	5996.67	399.933	1598.33	684.933	1116.67
529.883	1509.17	284.882	5316.67	399.882	1821.67	684.883	1410.83		529.907	1452.5	284.907	6083.33	399.907	1456.67	684.907	992.5		529.908	1665.83	284.908	6322.5	399.908	1562.5	684.908	1167.5
529.857	1511.67	284.858	5295	399.858	1838.33	684.857	1397.5		529.882	1376.67	284.882	6102.5	399.882	1424.17	684.882	1028.33		529.883	1598.33	284.883	6085	399.883	1635.83	684.883	1184.17
529.832	1508.33	284.832	5396.67	399.832	1775.83	684.832	1386.67		529.857	1398.33	284.857	6160	399.857	1450.83	684.857	1086.67		529.858	1611.67	284.858	6200.83	399.858	1620	684.858	1165
529.808	1469.17	284.808	5364.17	399.808	1888.33	684.808	1361.67		529.832	1307.5	284.832	6227.5	399.832	1467.5	684.832	1067.5		529.833	1576.67	284.833	6205.83	399.833	1652.5	684.833	1158.33
529.783	1445	284.783	5362.5	399.783	1810.83	684.783	1367.5		529.807	1340	284.807	6303.33	399.807	1543.33	684.807	1041.67		529.808	1541.67	284.808	6439.17	399.808	1674.17	684.808	1167.5
529.758	1451.67	284.757	5342.5	399.757	1870.83	684.758	1366.67		529.782	1306.67	284.782	6256.67	399.782	1438.33	684.782	1059.17		529.783	1445	284.783	6309.17	399.783	1678.33	684.783	1202.5
529.732	1453.33	284.733	5298.33	399.733	1924.17	684.732	1395		529.757	1288.33	284.757	6284.17	399.757	1545.83	684.757	1033.33		529.758	1415	284.758	6276.67	399.758	1718.33	684.758	1168.33
529.707	1393.33	284.707	5363.33	399.707	1881.67	684.707	1330.83		529.732	1185.83	284.732	6133.33	399.732	1543.33	684.732	1045		529.733	1470	284.733	6248.33	399.733	1685	684.733	1231.67
529.683	1396.67	284.683	5271.67	399.683	1827.5	684.683	1355		529.707	1263.33	284.707	6175	399.707	1567.5	684.707	1015.83		529.708	1425.83	284.708	6299.17	399.708	1672.5	684.708	1158.33
529.658	1371.67	284.658	5179.17	399.658	1918.33	684.658	1315		529.682	1209.17	284.682	6068.33	399.682	1523.33	684.682	1025		529.683	1346.67	284.683	6180	399.683	1694.17	684.683	1128.33
529.633	1345.83	284.632	5075.83	399.632	1856.67	684.633	1395.83		529.657	1134.17	284.657	6095	399.657	1548.33	684.657	1055		529.658	1420	284.658	6235	399.658	1744.17	684.658	1210
529.607	1261.67	284.608	5105.83	399.608	1848.33	684.607	1438.33		529.632	1160	284.632	6017.5	399.632	1598.33	684.632	1038.33		529.633	1393.33	284.633	6164.17	399.633	1730	684.633	1197.5
529.582	1307.5	284.582	5093.33	399.582	1927.5	684.582	1319.17		529.607	1121.67	284.607	5873.33	399.607	1605.83	684.607	1022.5		529.608	1280	284.608	6158.33	399.608	1708.33	684.608	1161.67
529.558	1336.67	284.558	4836.67	399.558	1921.67	684.558	1420		529.582	1076.67	284.582	5858.33	399.582	1596.67	684.582	1094.17		529.583	1364.17	284.583	6054.17	399.583	1749.17	684.583	1225.83
529.533	1323.33	284.533	4812.5	399.533	1914.17	684.533	1384.17		529.557	1051.67	284.557	5723.33	399.557	1558.33	684.557	1043.33		529.558	1269.17	284.558	6076.67	399.558	1835	684.558	1187.5
529.508	1310.83	284.507	4716.67	399.507	1878.33	684.508	1416.67		529.532	1097.5	284.532	5551.67	399.532	1642.5	684.532	972.5		529.533	1307.5	284.533	5995	399.533	1833.33	684.533	1206.67
529.482	1258.33	284.483	4646.67	399.483	1882.5	684.482	1391.67		529.507	1044.17	284.507	5371.67	399.507	1545	684.507	1045.83		529.508	1190.83	284.508	5966.67	399.508	1804.17	684.508	1172.5
529.457	1332.5	284.457	4498.33	399.457	1904.17	684.457	1347.5		529.482	1043.33	284.482	5315.83	399.482	1563.33	684.482	1065		529.483	1251.67	284.483	5703.33	399.483	1804.17	684.483	1188.33
529.433	1330	284.433	4363.33	399.433	1881.67	684.433	1372.5		529.457	1067.5	284.457	5173.33	399.457	1604.17	684.457	1065.83		529.458	1276.67	284.458	5538.33	399.458	1868.33	684.458	1175
529.408	1259.17	284.408	4257.5	399.408	1860	684.408	1447.5		529.432	1017.5	284.432	4978.33	399.432	1580.83	684.432	1024.17		529.433	1225	284.433	5481.67	399.433	1869.17	684.433	1260.83
529.383	1251.67	284.382	4270	399.382	1897.5	684.383	1337.5		529.407	1075.83	284.407	4855.83	399.407	1574.17	684.407	1063.33		529.408	1185	284.408	5469.17	399.408	1836.67	684.408	1166.67
529.357	1244.17	284.358	3879.17	399.358	1883.33	684.357	1404.17		529.382	1009.17	284.382	4852.5	399.382	1582.5	684.382	1033.33		529.383	1093.33	284.383	5207.5	399.383	1802.5	684.383	1228.33
529.332	1239.17	284.332	3891.67	399.332	1830	684.332	1375		529.357	949.167	284.357	4431.67	399.357	1600.83	684.357	1033.33		529.358	1125	284.358	5318.33	399.358	1860.83	684.358	1230.83
529.308	1287.5	284.308	3717.5	399.308	1821.67	684.308	1315		529.332	1010	284.332	4370	399.332	1600	684.332	1004.17		529.333	1135.83	284.333	5009.17	399.333	1866.67	684.333	1203.33
529.283	1199.17	284.283	3686.67	399.283	1737.5	684.283	1390.83		529.307	978.333	284.307	4107.5	399.307	1554.17	684.307	1040		529.308	1153.33	284.308	4876.67	399.308	1795.83	684.308	1261.67
529.258	1221.67	284.257	3501.67	399.257	1796.67	684.258	1337.5		529.282	953.333	284.282	3943.33	399.282	1468.33	684.282	1044.17		529.283	1124.17	284.283	4749.17	399.283	1930.83	684.283	1182.5
529.232	1270.83	284.233	3316.67	399.233	1781.67	684.232	1351.67		529.257	996.667	284.257	3696.67	399.257	1611.67	684.257	1004.17		529.258	1163.33	284.258	4559.17	399.258	1846.67	684.258	1197.5
529.207	1271.67	284.207	3057.5	399.207	1693.33	684.207	1377.5		529.232	960	284.232	3604.17	399.232	1535	684.232	990		529.233	1108.33	284.233	4299.17	399.233	1913.33	684.233	1201.67
529.183	1201.67	284.183	3035	399.183	1692.5	684.183	1307.5		529.207	970.833	284.207	3495	399.207	1532.5	684.207	1058.33		529.208	1127.5	284.208	4165	399.208	1932.5	684.208	1215
529.158	1275	284.158	2879.17	399.158	1670.83	684.158	1409.17		529.182	939.167	284.182	3223.33	399.182	1570.83	684.182	1064.17		529.183	1085	284.183	4081.67	399.183	1896.67	684.183	1279.17
529.133	1207.5	284.132	2720.83	399.132	1628.33	684.133	1406.67		529.157	900	284.157	3052.5	399.157	1527.5	684.157	1063.33		529.158	1044.17	284.158	3855	399.158	1835	684.158	1204.17
529.107	1178.33	284.108	2505	399.108	1590.83	684.107	1343.33		529.132	885.833	284.132	2837.5	399.132	1523.33	684.132	1013.33		529.133	1063.33	284.133	3673.33	399.133	1781.67	684.133	1248.33
529.082	1199.17	284.082	2411.67	399.082	1533.33	684.082	1372.5		529.107	938.333	284.107	2759.17	399.107	1515.83	684.107	1027.5		529.108	1100	284.108	3351.67	399.108	1786.67	684.108	1265.83
529.058	1240	284.058	2235	399.058	1588.33	684.058	1415		529.082	894.167	284.082	2582.5	399.082	1454.17	684.082	1020		529.083	1017.5	284.083	3466.67	399.083	1820	684.083	1250.83
529.033	1130.83	284.033	2072.5	399.033	1559.17	684.033	1315.83		529.057	887.5	284.057	2431.67	399.057	1502.5	684.057	1101.67		529.058	1035	284.058	3204.17	399.058	1772.5	684.058	1251.67
529.008	1186.67	284.007	1929.17	399.007	1551.67	684.008	1381.67		529.032	910.833	284.032	2215.83	399.032	1475	684.032	1047.5		529.033	1028.33	284.033	2942.5	399.033	1767.5	684.033	1249.17
528.982	1239.17	283.983	1946.67	398.983	1451.67	683.982	1400		529.007	898.333	284.007	2106.67	399.007	1410	684.007	1029.17		529.008	1020	284.008	2902.5	399.008	1745.83	684.008	1255.83
528.957	1230	283.957	1832.5	398.957	1450	683.957	1408.33		528.982	921.667	283.982	1953.33	398.982	1364.17	683.982	1049.17		528.983	990	283.983	2684.17	398.983	1797.5	683.983	1238.33
528.933	1143.33	283.933	1763.33	398.933	1426.67	683.933	1323.33		528.957	896.667	283.957	1794.17	398.957	1372.5	683.957	1055.83		528.958	1070	283.958	2440.83	398.958	1780	683.958	1180
528.908	1172.5	283.908	1665.83	398.908	1397.5	683.908	1369.17		528.932	838.333	283.932	1685	398.932	1395.83	683.932	1030		528.933	1025	283.933	2411.67	398.933	1663.33	683.933	1254.17
528.883	1156.67	283.882	1526.67	398.882	1384.17	683.883	1394.17		528.907	885.833	283.907	1648.33	398.907	1280	683.907	1013.33		528.908	999.167	283.908	2273.33	398.908	1674.17	683.908	1225.83
528.857	1171.67	283.858	1417.5	398.858	1322.5	683.857	1373.33		528.882	929.167	283.882	1440	398.882	1310.83	683.882	1049.17		528.883	1010.83	283.883	2145	398.883	1670.83	683.883	1265.83
528.832	1115	283.832	1319.17	398.832	1317.5	683.832	1285		528.857	825.833	283.857	1482.5	398.857	1321.67	683.857	1051.67		528.858	993.333	283.858	2022.5	398.858	1671.67	683.858	1245.83
528.808	1189.17	283.808	1248.33	398.808	1383.33	683.808	1392.5		528.832	869.167	283.832	1249.17	398.832	1286.67	683.832	1026.67		528.833	915.833	283.833	1892.5	398.833	1675.83	683.833	1284.17
528.783	1152.5	283.783	1193.33	398.783	1252.5	683.783	1305		528.807	843.333	283.807	1209.17	398.807	1279.17	683.807	1010		528.808	986.667	283.808	1740.83	398.808	1623.33	683.808	1224.17
528.758	1199.17	283.757	1091.67	398.757	1291.67	683.758	1297.5		528.782	836.667	283.782	1056.67	398.782	1279.17	683.782	1079.17		528.783	1015	283.783	1613.33	398.783	1546.67	683.783	1229.17
528.732	1160.83	283.733	1034.17	398.733	1259.17	683.732	1255		528.757	891.667	283.757	1061.67	398.757	1227.5	683.757	1039.17		528.758	1006.67	283.758	1584.17	398.758	1556.67	683.758	1191.67
528.707	1161.67	283.707	972.5	398.707	1226.67	683.707	1323.33		528.732	791.667	283.732	977.5	398.732	1248.33	683.732	966.667		528.733	1010.83	283.733	1468.33	398.733	1536.67	683.733	1282.5
528.683	1149.17	283.683	913.333	398.683	1220	683.683	1306.67		528.707	920.833	283.707	870	398.707	1190.83	683.707	1040.83		528.708	1003.33	283.708	1376.67	398.708	1497.5	683.708	1238.33
528.658	1132.5	283.658	883.333	398.658	1245.83	683.658	1312.5		528.682	891.667	283.682	809.167	398.682	1194.17	683.682	1038.33		528.683	989.167	283.683	1285.83	398.683	1419.17	683.683	1170.83
528.633	1128.33	283.632	804.167	398.632	1211.67	683.633	1331.67		528.657	880.833	283.657	760	398.657	1201.67	683.657	1085		528.658	975.833	283.658	1138.33	398.658	1504.17	683.658	1189.17
528.607	1105	283.608	728.333	398.608	1195.83	683.607	1303.33		528.632	871.667	283.632	680.833	398.632	1170.83	683.632	1055		528.633	972.5	283.633	1109.17	398.633	1441.67	683.633	1258.33
528.582	1122.5	283.582	742.5	398.582	1157.5	683.582	1298.33		528.607	835	283.607	637.5	398.607	1120.83	683.607	1008.33		528.608	994.167	283.608	1013.33	398.608	1445.83	683.608	1225.83
528.558	1095.83	283.558	702.5	398.558	1210.83	683.558	1315.83		528.582	905.833	283.582	568.333	398.582	1076.67	683.582	1030		528.583	984.167	283.583	963.333	398.583	1400	683.583	1203.33
528.533	1070.83	283.533	613.333	398.533	1093.33	683.533	1369.17		528.557	845	283.557	592.5	398.557	1081.67	683.557	990.833		528.558	930.833	283.558	895.833	398.558	1366.67	683.558	1206.67
528.508	1125.83	283.507	610.833	398.507	1141.67	683.508	1290		528.532	819.167	283.532	507.5	398.532	1075.83	683.532	1060.83		528.533	975	283.533	778.333	398.533	1314.17	683.533	1195.83
528.482	1090.83	283.483	633.333	398.483	1153.33	683.482	1257.5		528.507	833.333	283.507	475	398.507	1048.33	683.507	994.167		528.508	984.167	283.508	760	398.508	1339.17	683.508	1217.5
528.457	1066.67	283.457	535	398.457	1138.33	683.457	1286.67		528.482	847.5	283.482	419.167	398.482	1050	683.482	1055.83		528.483	963.333	283.483	706.667	398.483	1302.5	683.483	1187.5
528.433	1120	283.433	534.167	398.433	1181.67	683.433	1232.5		528.457	820.833	283.457	411.667	398.457	1034.17	683.457	995		528.458	953.333	283.458	690	398.458	1297.5	683.458	1227.5
528.408	1126.67	283.408	502.5	398.408	1095	683.408	1271.67		528.432	850	283.432	418.333	398.432	976.667	683.432	1000.83		528.433	955.833	283.433	580	398.433	1239.17	683.433	1259.17
528.383	1093.33	283.382	489.167	398.382	1060.83	683.383	1263.33		528.407	850	283.407	357.5	398.407	976.667	683.407	1008.33		528.408	886.667	283.408	604.167	398.408	1265.83	683.408	1195
528.357	1031.67	283.358	491.667	398.358	1085.83	683.357	1230.83		528.382	855	283.382	328.333	398.382	1003.33	683.382	985.833		528.383	931.667	283.383	574.167	398.383	1191.67	683.383	1170
528.332	1013.33	283.332	480	398.332	1119.17	683.332	1232.5		528.357	853.333	283.357	340.833	398.357	920.833	683.357	1038.33		528.358	1000	283.358	486.667	398.358	1154.17	683.358	1205
528.308	1096.67	283.308	469.167	398.308	1041.67	683.308	1341.67		528.332	842.5	283.332	296.667	398.332	953.333	683.332	1046.67		528.333	1010.83	283.333	465.833	398.333	1208.33	683.333	1210
528.283	1038.33	283.283	417.5	398.283	1022.5	683.283	1269.17		528.307	909.167	283.307	297.5	398.307	990	683.307	996.667		528.308	958.333	283.308	425.833	398.308	1206.67	683.308	1208.33
528.258	1091.67	283.257	431.667	398.257	1069.17	683.258	1258.33		528.282	839.167	283.282	279.167	398.282	965	683.282	1019.17		528.283	953.333	283.283	401.667	398.283	1166.67	683.283	1175.83
528.232	1095.83	283.233	426.667	398.233	1020	683.232	1320		528.257	858.333	283.257	270	398.257	934.167	683.257	1014.17		528.258	930.833	283.258	370.833	398.258	1119.17	683.258	1147.5
528.207	1135	283.207	382.5	398.207	1011.67	683.207	1259.17		528.232	855.833	283.232	235.833	398.232	895.833	683.232	1000.83		528.233	932.5	283.233	358.333	398.233	1110	683.233	1152.5
528.183	1105.83	283.183	400	398.183	1023.33	683.183	1271.67		528.207	857.5	283.207	228.333	398.207	914.167	683.207	982.5		528.208	1008.33	283.208	356.667	398.208	1102.5	683.208	1190
528.158	1045.83	283.158	397.5	398.158	1036.67	683.158	1245		528.182	834.167	283.182	234.167	398.182	896.667	683.182	1041.67		528.183	885.833	283.183	325.833	398.183	1060.83	683.183	1166.67
528.133	1076.67	283.132	374.167	398.132	1001.67	683.133	1234.17		528.157	795	283.157	235	398.157	897.5	683.157	1010.83		528.158	961.667	283.158	302.5	398.158	1066.67	683.158	1130
528.107	1090	283.108	409.167	398.108	1012.5	683.107	1264.17		528.132	825	283.132	209.167	398.132	900	683.132	992.5		528.133	960	283.133	287.5	398.133	1065	683.133	1170
528.082	1066.67	283.082	343.333	398.082	957.5	683.082	1268.33		528.107	835.833	283.107	223.333	398.107	829.167	683.107	1028.33		528.108	901.667	283.108	290.833	398.108	1049.17	683.108	1215
528.058	1055.83	283.058	362.5	398.058	1005.83	683.058	1239.17		528.082	815.833	283.082	198.333	398.082	825	683.082	1025		528.083	955.833	283.083	286.667	398.083	1029.17	683.083	1119.17
528.033	1089.17	283.033	361.667	398.033	972.5	683.033	1214.17		528.057	815.833	283.057	177.5	398.057	869.167	683.057	1053.33		528.058	915.833	283.058	254.167	398.058	982.5	683.058	1190
528.008	1087.5	283.007	350	398.007	1003.33	683.008	1220		528.032	770.833	283.032	190.833	398.032	886.667	683.032	1025.83		528.033	919.167	283.033	222.5	398.033	984.167	683.033	1168.33
527.982	1047.5	282.983	340	397.983	1014.17	682.982	1300.83		528.007	829.167	283.007	185.833	398.007	852.5	683.007	987.5		528.008	954.167	283.008	251.667	398.008	1019.17	683.008	1163.33
527.957	1025.83	282.957	315.833	397.957	955.833	682.957	1312.5		527.982	816.667	282.982	182.5	397.982	845	682.982	1009.17		527.983	909.167	282.983	229.167	397.983	979.167	682.983	1150
527.933	1024.17	282.933	312.5	397.933	989.167	682.933	1280		527.957	898.333	282.957	172.5	397.957	809.167	682.957	1015.83		527.958	924.167	282.958	228.333	397.958	947.5	682.958	1153.33
527.908	1110.83	282.908	302.5	397.908	984.167	682.908	1231.67		527.932	871.667	282.932	180	397.932	730	682.932	1009.17		527.933	928.333	282.933	210	397.933	965.833	682.933	1103.33
527.883	1110.83	282.882	338.333	397.882	960.833	682.883	1251.67		527.907	814.167	282.907	160	397.907	818.333	682.907	997.5		527.908	915.833	282.908	217.5	397.908	948.333	682.908	1138.33
527.857	1003.33	282.858	328.333	397.858	979.167	682.857	1259.17		527.882	820.833	282.882	158.333	397.882	837.5	682.882	1023.33		527.883	915.833	282.883	194.167	397.883	958.333	682.883	1140.83
527.832	1088.33	282.832	320	397.832	969.167	682.832	1240.83		527.857	844.167	282.857	143.333	397.857	784.167	682.857	1015		527.858	947.5	282.858	144.167	397.858	885.833	682.858	1144.17
527.808	1072.5	282.808	299.167	397.808	984.167	682.808	1269.17		527.832	865	282.832	147.5	397.832	775	682.832	986.667		527.833	939.167	282.833	187.5	397.833	916.667	682.833	1192.5
527.783	1065.83	282.783	336.667	397.783	983.333	682.783	1259.17		527.807	838.333	282.807	146.667	397.807	780.833	682.807	962.5		527.808	934.167	282.808	164.167	397.808	885.833	682.808	1162.5
527.758	1057.5	282.757	337.5	397.757	995.833	682.758	1260		527.782	807.5	282.782	130	397.782	807.5	682.782	1007.5		527.783	954.167	282.783	161.667	397.783	859.167	682.783	1111.67
527.732	1070.83	282.733	332.5	397.733	960	682.732	1268.33		527.757	816.667	282.757	138.333	397.757	771.667	682.757	992.5		527.758	938.333	282.758	157.5	397.758	887.5	682.758	1151.67
527.707	1054.17	282.707	295.833	397.707	955	682.707	1220.83		527.732	828.333	282.732	120.833	397.732	770	682.732	976.667		527.733	923.333	282.733	165	397.733	913.333	682.733	1170
527.683	1095.83	282.683	327.5	397.683	960.833	682.683	1195.83		527.707	890	282.707	157.5	397.707	822.5	682.707	951.667		527.708	962.5	282.708	141.667	397.708	895.833	682.708	1115.83
527.658	1071.67	282.658	309.167	397.658	963.333	682.658	1206.67		527.682	856.667	282.682	146.667	397.682	778.333	682.682	1010.83		527.683	935	282.683	149.167	397.683	895	682.683	1120.83
527.633	1052.5	282.632	310	397.632	955	682.633	1260		527.657	806.667	282.657	138.333	397.657	742.5	682.657	990.833		527.658	966.667	282.658	154.167	397.658	884.167	682.658	1101.67
527.607	1030	282.608	295.833	397.608	956.667	682.607	1228.33		527.632	835	282.632	115.833	397.632	810	682.632	1048.33		527.633	940.833	282.633	153.333	397.633	869.167	682.633	1142.5
527.582	1062.5	282.582	288.333	397.582	954.167	682.582	1239.17		527.607	838.333	282.607	141.667	397.607	750.833	682.607	1040		527.608	940	282.608	149.167	397.608	894.167	682.608	1152.5
527.558	1046.67	282.558	286.667	397.558	975	682.558	1232.5		527.582	776.667	282.582	125	397.582	745	682.582	1045.83		527.583	936.667	282.583	135.833	397.583	815	682.583	1091.67
527.533	1025	282.533	289.167	397.533	956.667	682.533	1237.5		527.557	824.167	282.557	123.333	397.557	830	682.557	1012.5		527.558	905	282.558	147.5	397.558	831.667	682.558	1157.5
527.508	1057.5	282.507	278.333	397.507	915.833	682.508	1270.83		527.532	850.833	282.532	120.833	397.532	754.167	682.532	1028.33		527.533	900	282.533	160.833	397.533	870	682.533	1189.17
527.482	1046.67	282.483	314.167	397.483	977.5	682.482	1256.67		527.507	873.333	282.507	117.5	397.507	769.167	682.507	1014.17		527.508	971.667	282.508	141.667	397.508	855	682.508	1085.83
527.457	1022.5	282.457	273.333	397.457	1002.5	682.457	1282.5		527.482	869.167	282.482	122.5	397.482	761.667	682.482	1029.17		527.483	922.5	282.483	135.833	397.483	842.5	682.483	1141.67
527.433	1124.17	282.433	275	397.433	950.833	682.433	1212.5		527.457	750.833	282.457	118.333	397.457	733.333	682.457	1006.67		527.458	925	282.458	131.667	397.458	836.667	682.458	1096.67
527.408	1043.33	282.408	265	397.408	940.833	682.408	1242.5		527.432	821.667	282.432	124.167	397.432	770	682.432	1014.17		527.433	961.667	282.433	161.667	397.433	856.667	682.433	1078.33
527.383	1071.67	282.382	276.667	397.382	928.333	682.383	1193.33		527.407	823.333	282.407	121.667	397.407	738.333	682.407	994.167		527.408	940.833	282.408	145	397.408	877.5	682.408	1155
527.357	1017.5	282.358	287.5	397.358	976.667	682.357	1230		527.382	809.167	282.382	120.833	397.382	736.667	682.382	998.333		527.383	943.333	282.383	133.333	397.383	906.667	682.383	1180.83
527.332	1081.67	282.332	306.667	397.332	934.167	682.332	1245.83		527.357	845	282.357	112.5	397.357	715	682.357	983.333		527.358	913.333	282.358	124.167	397.358	829.167	682.358	1123.33
527.308	1061.67	282.308	273.333	397.308	939.167	682.308	1230		527.332	832.5	282.332	100	397.332	765.833	682.332	1035		527.333	917.5	282.333	125	397.333	809.167	682.333	1110.83
527.283	1050	282.283	285.833	397.283	974.167	682.283	1221.67		527.307	799.167	282.307	113.333	397.307	785.833	682.307	1024.17		527.308	925	282.308	142.5	397.308	859.167	682.308	1113.33
527.258	1070.83	282.257	270.833	397.257	930	682.258	1240		527.282	786.667	282.282	132.5	397.282	803.333	682.282	985.833		527.283	924.167	282.283	136.667	397.283	813.333	682.283	1105.83
527.232	1048.33	282.233	261.667	397.233	935	682.232	1252.5		527.257	900	282.257	105.833	397.257	751.667	682.257	956.667		527.258	887.5	282.258	135	397.258	865	682.258	1069.17
527.207	1040.83	282.207	261.667	397.207	945	682.207	1193.33		527.232	868.333	282.232	110.833	397.232	780	682.232	1000.83		527.233	906.667	282.233	126.667	397.233	834.167	682.233	1193.33
527.183	1065.83	282.183	270	397.183	965	682.183	1235		527.207	840	282.207	121.667	397.207	786.667	682.207	1007.5		527.208	970.833	282.208	127.5	397.208	799.167	682.208	1079.17
527.158	1060.83	282.158	267.5	397.158	934.167	682.158	1156.67		527.182	856.667	282.182	105.833	397.182	756.667	682.182	1062.5		527.183	894.167	282.183	112.5	397.183	793.333	682.183	1160
527.133	1035.83	282.132	265.833	397.132	944.167	682.133	1264.17		527.157	849.167	282.157	105	397.157	772.5	682.157	990.833		527.158	910.833	282.158	127.5	397.158	832.5	682.158	1080
527.107	980	282.108	295	397.108	950.833	682.107	1210.83		527.132	899.167	282.132	110.833	397.132	737.5	682.132	1027.5		527.133	942.5	282.133	115.833	397.133	811.667	682.133	1132.5
527.082	1028.33	282.082	276.667	397.082	976.667	682.082	1231.67		527.107	815.833	282.107	101.667	397.107	733.333	682.107	1025.83		527.108	962.5	282.108	108.333	397.108	819.167	682.108	1116.67
527.058	987.5	282.058	254.167	397.058	922.5	682.058	1270		527.082	840.833	282.082	108.333	397.082	797.5	682.082	975		527.083	911.667	282.083	111.667	397.083	834.167	682.083	1140.83
527.033	1058.33	282.033	269.167	397.033	996.667	682.033	1235		527.057	850	282.057	100.833	397.057	740.833	682.057	977.5		527.058	903.333	282.058	121.667	397.058	820	682.058	1107.5
527.008	1060	282.007	290	397.007	875	682.008	1248.33		527.032	875	282.032	93.3333	397.032	736.667	682.032	1015.83		527.033	938.333	282.033	114.167	397.033	825.833	682.033	1072.5
526.982	1096.67	281.983	277.5	396.983	955.833	681.982	1256.67		527.007	846.667	282.007	127.5	397.007	705	682.007	951.667		527.008	973.333	282.008	115.833	397.008	843.333	682.008	1141.67
526.957	1067.5	281.957	265.833	396.957	938.333	681.957	1203.33		526.982	835	281.982	104.167	396.982	760.833	681.982	998.333		526.983	954.167	281.983	105.833	396.983	833.333	681.983	1074.17
526.933	1014.17	281.933	267.5	396.933	943.333	681.933	1244.17		526.957	804.167	281.957	102.5	396.957	797.5	681.957	974.167		526.958	860	281.958	122.5	396.958	864.167	681.958	1090
526.908	1087.5	281.908	249.167	396.908	894.167	681.908	1221.67		526.932	810	281.932	100	396.932	759.167	681.932	1033.33		526.933	900.833	281.933	110.833	396.933	815	681.933	1109.17
526.883	1110.83	281.882	249.167	396.882	921.667	681.883	1182.5		526.907	798.333	281.907	114.167	396.907	710.833	681.907	978.333		526.908	929.167	281.908	100.833	396.908	859.167	681.908	1137.5
526.857	997.5	281.858	254.167	396.858	998.333	681.857	1219.17		526.882	832.5	281.882	96.6667	396.882	765.833	681.882	989.167		526.883	920.833	281.883	114.167	396.883	799.167	681.883	1115.83
526.832	1072.5	281.832	270.833	396.832	930	681.832	1227.5		526.857	808.333	281.857	109.167	396.857	757.5	681.857	973.333		526.858	957.5	281.858	117.5	396.858	804.167	681.858	1137.5
526.808	1075	281.808	262.5	396.808	942.5	681.808	1279.17		526.832	798.333	281.832	107.5	396.832	714.167	681.832	994.167		526.833	879.167	281.833	125.833	396.833	840.833	681.833	1139.17
526.783	995.833	281.783	270.833	396.783	898.333	681.783	1239.17		526.807	868.333	281.807	111.667	396.807	759.167	681.807	1000		526.808	950	281.808	122.5	396.808	810	681.808	1113.33
526.758	1086.67	281.757	265	396.757	888.333	681.758	1215		526.782	841.667	281.782	98.3333	396.782	731.667	681.782	1031.67		526.783	895.833	281.783	116.667	396.783	852.5	681.783	1126.67
526.732	1042.5	281.733	279.167	396.733	910.833	681.732	1223.33		526.757	820	281.757	100	396.757	749.167	681.757	1003.33		526.758	959.167	281.758	103.333	396.758	857.5	681.758	1118.33
526.707	1077.5	281.707	288.333	396.707	947.5	681.707	1218.33		526.732	786.667	281.732	102.5	396.732	739.167	681.732	1022.5		526.733	933.333	281.733	116.667	396.733	807.5	681.733	1131.67
526.683	1002.5	281.683	252.5	396.683	979.167	681.683	1229.17		526.707	845	281.707	103.333	396.707	796.667	681.707	1020.83		526.708	917.5	281.708	113.333	396.708	827.5	681.708	1105.83
526.658	1028.33	281.658	286.667	396.658	923.333	681.658	1190		526.682	828.333	281.682	81.6667	396.682	692.5	681.682	1003.33		526.683	927.5	281.683	122.5	396.683	784.167	681.683	1145.83
526.633	1020.83	281.632	289.167	396.632	955	681.633	1225		526.657	800	281.657	100	396.657	760.833	681.657	1045		526.658	915.833	281.658	115	396.658	834.167	681.658	1057.5
526.607	1039.17	281.608	251.667	396.608	998.333	681.607	1199.17		526.632	828.333	281.632	92.5	396.632	728.333	681.632	940.833		526.633	969.167	281.633	113.333	396.633	837.5	681.633	1152.5
526.582	1087.5	281.582	227.5	396.582	926.667	681.582	1219.17		526.607	800	281.607	96.6667	396.607	782.5	681.607	999.167		526.608	925.833	281.608	103.333	396.608	805	681.608	1109.17
526.558	1051.67	281.558	258.333	396.558	955.833	681.558	1227.5		526.582	800.833	281.582	97.5	396.582	775.833	681.582	1010		526.583	896.667	281.583	94.1667	396.583	785.833	681.583	1153.33
526.533	1014.17	281.533	269.167	396.533	963.333	681.533	1238.33		526.557	815.833	281.557	84.1667	396.557	736.667	681.557	996.667		526.558	906.667	281.558	100.833	396.558	778.333	681.558	1115.83
526.508	1010.83	281.507	270.833	396.507	950.833	681.508	1210.83		526.532	822.5	281.532	105	396.532	785	681.532	991.667		526.533	879.167	281.533	121.667	396.533	783.333	681.533	1119.17
526.482	1061.67	281.483	279.167	396.483	976.667	681.482	1228.33		526.507	738.333	281.507	103.333	396.507	754.167	681.507	939.167		526.508	934.167	281.508	102.5	396.508	805.833	681.508	1093.33
526.457	1094.17	281.457	252.5	396.457	940	681.457	1243.33		526.482	856.667	281.482	89.1667	396.482	725	681.482	1020		526.483	943.333	281.483	103.333	396.483	802.5	681.483	1093.33
526.433	1030	281.433	257.5	396.433	930.833	681.433	1264.17		526.457	812.5	281.457	78.3333	396.457	725	681.457	987.5		526.458	890.833	281.458	98.3333	396.458	799.167	681.458	1085
526.408	1030.83	281.408	269.167	396.408	932.5	681.408	1266.67		526.432	803.333	281.432	78.3333	396.432	745.833	681.432	1086.67		526.433	953.333	281.433	100.833	396.433	831.667	681.433	1104.17
526.383	1044.17	281.382	240.833	396.382	916.667	681.383	1227.5		526.407	823.333	281.407	95.8333	396.407	720	681.407	1030		526.408	896.667	281.408	104.167	396.408	820.833	681.408	1151.67
526.357	1024.17	281.358	262.5	396.358	947.5	681.357	1219.17		526.382	830.833	281.382	101.667	396.382	714.167	681.382	989.167		526.383	933.333	281.383	83.3333	396.383	818.333	681.383	1154.17
526.332	1084.17	281.332	250	396.332	855	681.332	1284.17		526.357	810.833	281.357	94.1667	396.357	711.667	681.357	1050.83		526.358	875	281.358	118.333	396.358	760.833	681.358	1112.5
526.308	1045	281.308	241.667	396.308	895.833	681.308	1277.5		526.332	821.667	281.332	88.3333	396.332	734.167	681.332	1020		526.333	930.833	281.333	96.6667	396.333	802.5	681.333	1102.5
526.283	1063.33	281.283	260.833	396.283	980	681.283	1193.33		526.307	838.333	281.307	93.3333	396.307	735.833	681.307	967.5		526.308	950.833	281.308	118.333	396.308	780.833	681.308	1142.5
526.258	1032.5	281.257	256.667	396.257	935	681.258	1320		526.282	859.167	281.282	87.5	396.282	710	681.282	990.833		526.283	953.333	281.283	107.5	396.283	830	681.283	1114.17
526.232	1030.83	281.233	231.667	396.233	910	681.232	1289.17		526.257	811.667	281.257	89.1667	396.257	754.167	681.257	1000		526.258	935.833	281.258	101.667	396.258	835.833	681.258	1130
526.207	1002.5	281.207	259.167	396.207	944.167	681.207	1309.17		526.232	791.667	281.232	85.8333	396.232	728.333	681.232	1004.17		526.233	975	281.233	70.8333	396.233	813.333	681.233	1075.83
526.183	1033.33	281.183	255	396.183	905	681.183	1223.33		526.207	824.167	281.207	102.5	396.207	757.5	681.207	1014.17		526.208	935	281.208	100	396.208	800.833	681.208	1085
526.158	1006.67	281.158	250.833	396.158	981.667	681.158	1231.67		526.182	778.333	281.182	89.1667	396.182	808.333	681.182	1032.5		526.183	936.667	281.183	102.5	396.183	770	681.183	1137.5
526.133	1060	281.132	258.333	396.132	923.333	681.133	1213.33		526.157	770	281.157	88.3333	396.157	720.833	681.157	930		526.158	894.167	281.158	90.8333	396.158	810	681.158	1122.5
526.107	1045.83	281.108	254.167	396.108	957.5	681.107	1279.17		526.132	835	281.132	90.8333	396.132	741.667	681.132	997.5		526.133	913.333	281.133	96.6667	396.133	799.167	681.133	1074.17
526.082	1070	281.082	267.5	396.082	925.833	681.082	1303.33		526.107	833.333	281.107	82.5	396.107	762.5	681.107	1080.83		526.108	948.333	281.108	91.6667	396.108	831.667	681.108	1084.17
526.058	1027.5	281.058	257.5	396.058	961.667	681.058	1227.5		526.082	830.833	281.082	97.5	396.082	725.833	681.082	1004.17		526.083	890	281.083	109.167	396.083	820.833	681.083	1127.5
526.033	1053.33	281.033	265.833	396.033	933.333	681.033	1285.83		526.057	828.333	281.057	116.667	396.057	769.167	681.057	1034.17		526.058	931.667	281.058	99.1667	396.058	839.167	681.058	1141.67
526.008	1047.5	281.007	257.5	396.007	975	681.008	1262.5		526.032	760.833	281.032	85	396.032	709.167	681.032	1035		526.033	940.833	281.033	106.667	396.033	787.5	681.033	1101.67
525.982	1067.5	280.983	246.667	395.983	917.5	680.982	1233.33		526.007	805.833	281.007	92.5	396.007	700	681.007	986.667		526.008	881.667	281.008	80.8333	396.008	788.333	681.008	1117.5
525.957	971.667	280.957	257.5	395.957	963.333	680.957	1150.83		525.982	810.833	280.982	87.5	395.982	756.667	680.982	975.833		525.983	890.833	280.983	102.5	395.983	819.167	680.983	1094.17
525.933	1011.67	280.933	249.167	395.933	908.333	680.933	1228.33		525.957	844.167	280.957	90	395.957	709.167	680.957	954.167		525.958	925.833	280.958	107.5	395.958	794.167	680.958	1117.5
525.908	1059.17	280.908	248.333	395.908	967.5	680.908	1198.33		525.932	740	280.932	80.8333	395.932	767.5	680.932	955.833		525.933	939.167	280.933	103.333	395.933	830.833	680.933	1095
525.883	1046.67	280.882	245	395.882	948.333	680.883	1276.67		525.907	835	280.907	80	395.907	709.167	680.907	990		525.908	925.833	280.908	96.6667	395.908	833.333	680.908	1070.83
525.857	1070.83	280.858	238.333	395.858	902.5	680.857	1241.67		525.882	825	280.882	79.1667	395.882	708.333	680.882	997.5		525.883	880.833	280.883	105	395.883	800.833	680.883	1107.5
525.832	1006.67	280.832	253.333	395.832	936.667	680.832	1243.33		525.857	809.167	280.857	87.5	395.857	732.5	680.857	1037.5		525.858	934.167	280.858	110	395.858	771.667	680.858	1106.67
525.808	1043.33	280.808	247.5	395.808	955.833	680.808	1227.5		525.832	854.167	280.832	96.6667	395.832	722.5	680.832	990		525.833	941.667	280.833	77.5	395.833	792.5	680.833	1140.83
525.783	1055.83	280.783	254.167	395.783	929.167	680.783	1230		525.807	813.333	280.807	105.833	395.807	770.833	680.807	1021.67		525.808	880.833	280.808	96.6667	395.808	807.5	680.808	1136.67
525.758	1087.5	280.757	264.167	395.757	919.167	680.758	1262.5		525.782	793.333	280.782	85.8333	395.782	700.833	680.782	969.167		525.783	920.833	280.783	97.5	395.783	820	680.783	1103.33
525.732	1035.83	280.733	254.167	395.733	962.5	680.732	1308.33		525.757	792.5	280.757	95.8333	395.757	681.667	680.757	985.833		525.758	934.167	280.758	85	395.758	838.333	680.758	1133.33
525.707	1086.67	280.707	250.833	395.707	936.667	680.707	1293.33		525.732	818.333	280.732	85	395.732	746.667	680.732	1041.67		525.733	864.167	280.733	91.6667	395.733	811.667	680.733	1148.33
525.683	1045.83	280.683	278.333	395.683	892.5	680.683	1208.33		525.707	849.167	280.707	94.1667	395.707	756.667	680.707	973.333		525.708	925.833	280.708	100.833	395.708	824.167	680.708	1116.67
525.658	1034.17	280.658	262.5	395.658	907.5	680.658	1297.5		525.682	843.333	280.682	87.5	395.682	742.5	680.682	970		525.683	930	280.683	101.667	395.683	800	680.683	1140
525.633	1040.83	280.632	243.333	395.632	936.667	680.633	1201.67		525.657	779.167	280.657	90.8333	395.657	710	680.657	1037.5		525.658	871.667	280.658	91.6667	395.658	832.5	680.658	1180
525.607	1006.67	280.608	266.667	395.608	994.167	680.607	1270.83		525.632	828.333	280.632	89.1667	395.632	738.333	680.632	1028.33		525.633	949.167	280.633	89.1667	395.633	785	680.633	1181.67
525.582	1025	280.582	262.5	395.582	900	680.582	1219.17		525.607	825.833	280.607	91.6667	395.607	743.333	680.607	1030		525.608	928.333	280.608	76.6667	395.608	834.167	680.608	1145.83
525.558	1030.83	280.558	229.167	395.558	925	680.558	1217.5		525.582	825.833	280.582	76.6667	395.582	771.667	680.582	1052.5		525.583	892.5	280.583	104.167	395.583	819.167	680.583	1166.67
525.533	1041.67	280.533	260	395.533	908.333	680.533	1234.17		525.557	806.667	280.557	89.1667	395.557	693.333	680.557	1020		525.558	900.833	280.558	105.833	395.558	830.833	680.558	1145.83
525.508	1067.5	280.507	240.833	395.507	980	680.508	1257.5		525.532	850	280.532	85	395.532	740.833	680.532	1027.5		525.533	884.167	280.533	88.3333	395.533	825.833	680.533	1156.67
525.482	1105	280.483	267.5	395.483	931.667	680.482	1245		525.507	817.5	280.507	81.6667	395.507	671.667	680.507	1000		525.508	916.667	280.508	95	395.508	813.333	680.508	1105.83
525.457	1071.67	280.457	261.667	395.457	930	680.457	1166.67		525.482	815.833	280.482	70	395.482	776.667	680.482	928.333		525.483	915.833	280.483	97.5	395.483	770	680.483	1106.67
525.433	1060	280.433	243.333	395.433	902.5	680.433	1286.67		525.457	839.167	280.457	90.8333	395.457	700	680.457	1024.17		525.458	916.667	280.458	105	395.458	794.167	680.458	1101.67
525.408	1060.83	280.408	259.167	395.408	991.667	680.408	1248.33		525.432	850.833	280.432	76.6667	395.432	735	680.432	992.5		525.433	923.333	280.433	73.3333	395.433	788.333	680.433	1097.5
525.383	1096.67	280.382	249.167	395.382	899.167	680.383	1215.83		525.407	847.5	280.407	80	395.407	746.667	680.407	1031.67		525.408	910	280.408	80.8333	395.408	796.667	680.408	1143.33
525.357	1032.5	280.358	277.5	395.358	934.167	680.357	1230.83		525.382	796.667	280.382	79.1667	395.382	750.833	680.382	973.333		525.383	937.5	280.383	93.3333	395.383	816.667	680.383	1103.33
525.332	1075	280.332	255	395.332	961.667	680.332	1271.67		525.357	820	280.357	82.5	395.357	730.833	680.357	1018.33		525.358	940	280.358	90	395.358	829.167	680.358	1040
525.308	979.167	280.308	280.833	395.308	884.167	680.308	1205.83		525.332	847.5	280.332	76.6667	395.332	695.833	680.332	1060		525.333	930	280.333	87.5	395.333	798.333	680.333	1142.5
525.283	1040.83	280.283	229.167	395.283	930	680.283	1265.83		525.307	765	280.307	80.8333	395.307	743.333	680.307	993.333		525.308	866.667	280.308	94.1667	395.308	841.667	680.308	1102.5
525.258	1000.83	280.257	261.667	395.257	935	680.258	1235.83		525.282	845	280.282	84.1667	395.282	765	680.282	961.667		525.283	915.833	280.283	90.8333	395.283	791.667	680.283	1169.17
525.232	1046.67	280.233	254.167	395.233	925	680.232	1187.5		525.257	830	280.257	80.8333	395.257	721.667	680.257	1034.17		525.258	949.167	280.258	105	395.258	800.833	680.258	1158.33
525.207	1046.67	280.207	276.667	395.207	883.333	680.207	1205		525.232	805.833	280.232	75.8333	395.232	748.333	680.232	1060.83		525.233	948.333	280.233	96.6667	395.233	821.667	680.233	1139.17
525.183	1057.5	280.183	256.667	395.183	905	680.183	1249.17		525.207	850.833	280.207	89.1667	395.207	757.5	680.207	1022.5		525.208	907.5	280.208	87.5	395.208	790	680.208	1080.83
525.158	1050.83	280.158	250.833	395.158	945	680.158	1253.33		525.182	824.167	280.182	85	395.182	731.667	680.182	961.667		525.183	965.833	280.183	110.833	395.183	757.5	680.183	1133.33
525.133	1055	280.132	275	395.132	935	680.133	1305		525.157	828.333	280.157	80.8333	395.157	740	680.157	1015		525.158	970	280.158	87.5	395.158	797.5	680.158	1126.67
525.107	1032.5	280.108	280	395.108	910.833	680.107	1199.17		525.132	825.833	280.132	85.8333	395.132	688.333	680.132	932.5		525.133	919.167	280.133	102.5	395.133	848.333	680.133	1117.5
525.082	1044.17	280.082	217.5	395.082	900.833	680.082	1251.67		525.107	854.167	280.107	86.6667	395.107	732.5	680.107	1007.5		525.108	938.333	280.108	84.1667	395.108	827.5	680.108	1153.33
525.058	1035.83	280.058	255	395.058	915.833	680.058	1195		525.082	790	280.082	78.3333	395.082	749.167	680.082	960		525.083	925	280.083	90	395.083	789.167	680.083	1071.67
525.033	1070	280.033	245.833	395.033	924.167	680.033	1161.67		525.057	783.333	280.057	86.6667	395.057	674.167	680.057	1068.33		525.058	882.5	280.058	94.1667	395.058	843.333	680.058	1118.33
525.008	1066.67	280.007	260	395.007	908.333	680.008	1257.5		525.032	848.333	280.032	81.6667	395.032	672.5	680.032	975.833		525.033	931.667	280.033	108.333	395.033	825	680.033	1139.17
524.982	1050.83	279.983	245.833	394.983	910.833	679.982	1250		525.007	820.833	280.007	80	395.007	762.5	680.007	1009.17		525.008	947.5	280.008	83.3333	395.008	836.667	680.008	1123.33
524.957	1025.83	279.957	240.833	394.957	961.667	679.957	1230		524.982	862.5	279.982	80.8333	394.982	749.167	679.982	993.333		524.983	935.833	279.983	111.667	394.983	785.833	679.983	1115
524.933	1055	279.933	232.5	394.933	945	679.933	1281.67		524.957	840	279.957	77.5	394.957	740	679.957	961.667		524.958	911.667	279.958	90.8333	394.958	791.667	679.958	1114.17
524.908	1027.5	279.908	229.167	394.908	902.5	679.908	1222.5		524.932	833.333	279.932	73.3333	394.932	678.333	679.932	991.667		524.933	925.833	279.933	95.8333	394.933	810	679.933	1068.33
524.883	1002.5	279.882	256.667	394.882	970.833	679.883	1225.83		524.907	833.333	279.907	75.8333	394.907	731.667	679.907	1040		524.908	899.167	279.908	83.3333	394.908	807.5	679.908	1095
524.857	1045	279.858	259.167	394.858	895.833	679.857	1235		524.882	774.167	279.882	83.3333	394.882	797.5	679.882	1017.5		524.883	915.833	279.883	95	394.883	820.833	679.883	1074.17
524.832	1002.5	279.832	251.667	394.832	915	679.832	1229.17		524.857	792.5	279.857	70.8333	394.857	771.667	679.857	976.667		524.858	931.667	279.858	88.3333	394.858	825	679.858	1131.67
524.808	1014.17	279.808	247.5	394.808	960	679.808	1210.83		524.832	843.333	279.832	90.8333	394.832	704.167	679.832	998.333		524.833	947.5	279.833	90.8333	394.833	821.667	679.833	1150.83
524.783	1089.17	279.783	261.667	394.783	937.5	679.783	1225		524.807	810	279.807	80	394.807	753.333	679.807	1062.5		524.808	949.167	279.808	92.5	394.808	839.167	679.808	1091.67
524.758	1083.33	279.757	268.333	394.757	897.5	679.758	1262.5		524.782	816.667	279.782	83.3333	394.782	757.5	679.782	1030.83		524.783	929.167	279.783	84.1667	394.783	822.5	679.783	1150
524.732	1067.5	279.733	273.333	394.733	908.333	679.732	1247.5		524.757	858.333	279.757	87.5	394.757	731.667	679.757	1000		524.758	881.667	279.758	90.8333	394.758	810	679.758	1164.17
524.707	1016.67	279.707	242.5	394.707	917.5	679.707	1227.5		524.732	812.5	279.732	84.1667	394.732	700.833	679.732	979.167		524.733	930	279.733	72.5	394.733	840.833	679.733	1114.17
524.683	1000	279.683	265	394.683	938.333	679.683	1310		524.707	794.167	279.707	75	394.707	730.833	679.707	1000		524.708	927.5	279.708	82.5	394.708	782.5	679.708	1129.17
524.658	1010	279.658	247.5	394.658	945	679.658	1255		524.682	843.333	279.682	79.1667	394.682	713.333	679.682	975.833		524.683	962.5	279.683	88.3333	394.683	815.833	679.683	1119.17
524.633	1052.5	279.632	229.167	394.632	910	679.633	1244.17		524.657	829.167	279.657	76.6667	394.657	742.5	679.657	983.333		524.658	921.667	279.658	95	394.658	768.333	679.658	1100
524.607	1065.83	279.608	273.333	394.608	908.333	679.607	1272.5		524.632	810.833	279.632	76.6667	394.632	729.167	679.632	1052.5		524.633	893.333	279.633	79.1667	394.633	786.667	679.633	1183.33
524.582	1030.83	279.582	252.5	394.582	900.833	679.582	1243.33		524.607	808.333	279.607	85.8333	394.607	737.5	679.607	1046.67		524.608	870.833	279.608	74.1667	394.608	843.333	679.608	1111.67
524.558	1070	279.558	265	394.558	929.167	679.558	1201.67		524.582	797.5	279.582	77.5	394.582	717.5	679.582	982.5		524.583	925	279.583	92.5	394.583	795	679.583	1098.33
524.533	1055.83	279.533	250	394.533	899.167	679.533	1259.17		524.557	815	279.557	65.8333	394.557	722.5	679.557	959.167		524.558	940.833	279.558	91.6667	394.558	786.667	679.558	1122.5
524.508	1045	279.507	226.667	394.507	941.667	679.508	1265		524.532	831.667	279.532	93.3333	394.532	760	679.532	1049.17		524.533	963.333	279.533	95.8333	394.533	820.833	679.533	1120.83
524.482	1066.67	279.483	253.333	394.483	926.667	679.482	1259.17		524.507	850	279.507	80.8333	394.507	693.333	679.507	996.667		524.508	934.167	279.508	96.6667	394.508	799.167	679.508	1100.83
524.457	974.167	279.457	244.167	394.457	959.167	679.457	1239.17		524.482	830	279.482	85.8333	394.482	704.167	679.482	994.167		524.483	974.167	279.483	98.3333	394.483	823.333	679.483	1125
524.433	1057.5	279.433	257.5	394.433	962.5	679.433	1269.17		524.457	859.167	279.457	68.3333	394.457	726.667	679.457	1066.67		524.458	941.667	279.458	100.833	394.458	755	679.458	1081.67
524.408	1075	279.408	238.333	394.408	900.833	679.408	1212.5		524.432	894.167	279.432	80	394.432	695.833	679.432	995		524.433	925.833	279.433	90	394.433	795	679.433	1119.17
524.383	1031.67	279.382	254.167	394.382	900.833	679.383	1272.5		524.407	830.833	279.407	91.6667	394.407	690	679.407	1000		524.408	934.167	279.408	89.1667	394.408	822.5	679.408	1105
524.357	1102.5	279.358	239.167	394.358	955.833	679.357	1220.83		524.382	798.333	279.382	85	394.382	753.333	679.382	1020		524.383	955.833	279.383	95.8333	394.383	837.5	679.383	1107.5
524.332	1018.33	279.332	245	394.332	895.833	679.332	1269.17		524.357	841.667	279.357	66.6667	394.357	711.667	679.357	1050		524.358	929.167	279.358	83.3333	394.358	822.5	679.358	1077.5
524.308	1001.67	279.308	241.667	394.308	900.833	679.308	1256.67		524.332	825.833	279.332	81.6667	394.332	765	679.332	950		524.333	883.333	279.333	100	394.333	818.333	679.333	1125.83
524.283	1047.5	279.283	274.167	394.283	944.167	679.283	1181.67		524.307	826.667	279.307	75.8333	394.307	743.333	679.307	1065		524.308	943.333	279.308	90.8333	394.308	770	679.308	1070
524.258	1050.83	279.257	263.333	394.257	938.333	679.258	1220		524.282	790.833	279.282	80	394.282	737.5	679.282	972.5		524.283	908.333	279.283	75	394.283	847.5	679.283	1096.67
524.232	1020.83	279.233	247.5	394.233	956.667	679.232	1210.83		524.257	882.5	279.257	94.1667	394.257	749.167	679.257	1048.33		524.258	927.5	279.258	93.3333	394.258	810.833	679.258	1070.83
524.207	1046.67	279.207	240	394.207	946.667	679.207	1197.5		524.232	812.5	279.232	63.3333	394.232	740	679.232	990.833		524.233	922.5	279.233	86.6667	394.233	810.833	679.233	1117.5
524.183	1019.17	279.183	241.667	394.183	887.5	679.183	1213.33		524.207	809.167	279.207	69.1667	394.207	763.333	679.207	1059.17		524.208	933.333	279.208	81.6667	394.208	841.667	679.208	1050.83
524.158	1059.17	279.158	242.5	394.158	939.167	679.158	1286.67		524.182	847.5	279.182	67.5	394.182	709.167	679.182	1037.5		524.183	924.167	279.183	85	394.183	835.833	679.183	1100.83
524.133	1022.5	279.132	247.5	394.132	917.5	679.133	1224.17		524.157	817.5	279.157	89.1667	394.157	717.5	679.157	1005.83		524.158	928.333	279.158	78.3333	394.158	821.667	679.158	1102.5
524.107	1045	279.108	253.333	394.108	952.5	679.107	1311.67		524.132	830.833	279.132	76.6667	394.132	740	679.132	1045.83		524.133	954.167	279.133	79.1667	394.133	824.167	679.133	1193.33
524.082	1011.67	279.082	257.5	394.082	873.333	679.082	1260.83		524.107	805.833	279.107	92.5	394.107	760	679.107	1029.17		524.108	939.167	279.108	80	394.108	786.667	679.108	1187.5
524.058	976.667	279.058	248.333	394.058	917.5	679.058	1227.5		524.082	810	279.082	78.3333	394.082	762.5	679.082	1005.83		524.083	925	279.083	109.167	394.083	780.833	679.083	1135.83
524.033	1025.83	279.033	244.167	394.033	959.167	679.033	1197.5		524.057	798.333	279.057	75	394.057	755.833	679.057	990.833		524.058	949.167	279.058	90.8333	394.058	803.333	679.058	1115
524.008	1072.5	279.007	270	394.007	914.167	679.008	1296.67		524.032	828.333	279.032	77.5	394.032	750	679.032	996.667		524.033	902.5	279.033	75.8333	394.033	767.5	679.033	1107.5
523.982	1064.17	278.983	260	393.983	912.5	678.982	1305		524.007	764.167	279.007	75.8333	394.007	745	679.007	993.333		524.008	919.167	279.008	78.3333	394.008	785.833	679.008	1114.17
523.957	1054.17	278.957	240.833	393.957	914.167	678.957	1256.67		523.982	812.5	278.982	85.8333	393.982	721.667	678.982	998.333		523.983	915	278.983	99.1667	393.983	807.5	678.983	1090
523.933	1044.17	278.933	237.5	393.933	925.833	678.933	1250.83		523.957	852.5	278.957	74.1667	393.957	695	678.957	1015.83		523.958	901.667	278.958	89.1667	393.958	822.5	678.958	1118.33
523.908	1085	278.908	263.333	393.908	965	678.908	1268.33		523.932	845	278.932	74.1667	393.932	750.833	678.932	1021.67		523.933	914.167	278.933	87.5	393.933	796.667	678.933	1099.17
523.883	1058.33	278.882	280.833	393.882	905	678.883	1237.5		523.907	866.667	278.907	77.5	393.907	724.167	678.907	1030		523.908	916.667	278.908	87.5	393.908	835.833	678.908	1125
523.857	1007.5	278.858	283.333	393.858	917.5	678.857	1235		523.882	838.333	278.882	56.6667	393.882	771.667	678.882	1013.33		523.883	930.833	278.883	92.5	393.883	809.167	678.883	1114.17
523.832	1063.33	278.832	255.833	393.832	930	678.832	1208.33		523.857	780	278.857	86.6667	393.857	723.333	678.857	980.833		523.858	908.333	278.858	80.8333	393.858	803.333	678.858	1103.33
523.808	1010.83	278.808	256.667	393.808	905.833	678.808	1242.5		523.832	835.833	278.832	73.3333	393.832	726.667	678.832	997.5		523.833	905.833	278.833	83.3333	393.833	845.833	678.833	1130
523.783	1014.17	278.783	270	393.783	895.833	678.783	1264.17		523.807	845	278.807	89.1667	393.807	770.833	678.807	1008.33		523.808	922.5	278.808	89.1667	393.808	791.667	678.808	1051.67
523.758	1073.33	278.757	241.667	393.757	904.167	678.758	1292.5		523.782	749.167	278.782	78.3333	393.782	722.5	678.782	990		523.783	951.667	278.783	75.8333	393.783	804.167	678.783	1076.67
523.732	1034.17	278.733	250	393.733	975.833	678.732	1270		523.757	819.167	278.757	82.5	393.757	745.833	678.757	977.5		523.758	915	278.758	88.3333	393.758	799.167	678.758	1109.17
523.707	1042.5	278.707	250.833	393.707	943.333	678.707	1220		523.732	798.333	278.732	83.3333	393.732	716.667	678.732	1000.83		523.733	884.167	278.733	104.167	393.733	785	678.733	1115
523.683	1045	278.683	239.167	393.683	923.333	678.683	1218.33		523.707	812.5	278.707	75	393.707	734.167	678.707	986.667		523.708	930.833	278.708	71.6667	393.708	818.333	678.708	1131.67
523.658	1038.33	278.658	256.667	393.658	929.167	678.658	1234.17		523.682	818.333	278.682	77.5	393.682	729.167	678.682	1044.17		523.683	933.333	278.683	75	393.683	784.167	678.683	1102.5
523.633	1072.5	278.632	232.5	393.632	957.5	678.633	1239.17		523.657	838.333	278.657	71.6667	393.657	739.167	678.657	946.667		523.658	940.833	278.658	75	393.658	798.333	678.658	1116.67
523.607	1060	278.608	264.167	393.608	947.5	678.607	1265		523.632	818.333	278.632	73.3333	393.632	692.5	678.632	980.833		523.633	878.333	278.633	82.5	393.633	782.5	678.633	1111.67
523.582	1039.17	278.582	236.667	393.582	913.333	678.582	1263.33		523.607	839.167	278.607	89.1667	393.607	730	678.607	986.667		523.608	927.5	278.608	76.6667	393.608	771.667	678.608	1115.83
523.558	1024.17	278.558	276.667	393.558	900	678.558	1215		523.582	815	278.582	71.6667	393.582	750	678.582	980		523.583	932.5	278.583	85.8333	393.583	789.167	678.583	1173.33
523.533	1056.67	278.533	242.5	393.533	916.667	678.533	1257.5		523.557	817.5	278.557	81.6667	393.557	740.833	678.557	993.333		523.558	920.833	278.558	86.6667	393.558	826.667	678.558	1120
523.508	1051.67	278.507	247.5	393.507	925.833	678.508	1231.67		523.532	836.667	278.532	86.6667	393.532	748.333	678.532	995.833		523.533	910.833	278.533	82.5	393.533	800.833	678.533	1094.17
523.482	1025	278.483	262.5	393.483	892.5	678.482	1331.67		523.507	860.833	278.507	69.1667	393.507	738.333	678.507	1045.83		523.508	902.5	278.508	96.6667	393.508	804.167	678.508	1179.17
523.457	1074.17	278.457	245.833	393.457	959.167	678.457	1200.83		523.482	807.5	278.482	80.8333	393.482	703.333	678.482	1002.5		523.483	941.667	278.483	79.1667	393.483	786.667	678.483	1140.83
523.433	1060	278.433	249.167	393.433	938.333	678.433	1240		523.457	816.667	278.457	80.8333	393.457	766.667	678.457	1004.17		523.458	893.333	278.458	80.8333	393.458	835.833	678.458	1101.67
523.408	1083.33	278.408	271.667	393.408	952.5	678.408	1239.17		523.432	840	278.432	87.5	393.432	741.667	678.432	951.667		523.433	884.167	278.433	93.3333	393.433	788.333	678.433	1103.33
523.383	1093.33	278.382	242.5	393.382	899.167	678.383	1219.17		523.407	819.167	278.407	83.3333	393.407	749.167	678.407	967.5		523.408	886.667	278.408	90.8333	393.408	809.167	678.408	1105
523.357	1008.33	278.358	261.667	393.358	904.167	678.357	1266.67		523.382	823.333	278.382	69.1667	393.382	710.833	678.382	1064.17		523.383	941.667	278.383	95	393.383	832.5	678.383	1083.33
523.332	1050	278.332	275	393.332	887.5	678.332	1199.17		523.357	836.667	278.357	73.3333	393.357	754.167	678.357	1024.17		523.358	936.667	278.358	85.8333	393.358	800	678.358	1093.33
523.308	1029.17	278.308	246.667	393.308	935	678.308	1250		523.332	815.833	278.332	78.3333	393.332	785.833	678.332	976.667		523.333	942.5	278.333	91.6667	393.333	786.667	678.333	1097.5
523.283	1069.17	278.283	263.333	393.283	959.167	678.283	1186.67		523.307	827.5	278.307	81.6667	393.307	714.167	678.307	968.333		523.308	897.5	278.308	83.3333	393.308	774.167	678.308	1104.17
523.258	973.333	278.257	260	393.257	948.333	678.258	1260		523.282	799.167	278.282	79.1667	393.282	732.5	678.282	1000.83		523.283	901.667	278.283	97.5	393.283	784.167	678.283	1135
523.232	1028.33	278.233	255	393.233	922.5	678.232	1288.33		523.257	777.5	278.257	85.8333	393.257	726.667	678.257	1021.67		523.258	906.667	278.258	90	393.258	819.167	678.258	1094.17
523.207	1070	278.207	245	393.207	957.5	678.207	1241.67		523.232	871.667	278.232	90	393.232	699.167	678.232	1020		523.233	970	278.233	96.6667	393.233	785.833	678.233	1123.33
523.183	1045	278.183	286.667	393.183	940.833	678.183	1282.5		523.207	825	278.207	67.5	393.207	710.833	678.207	983.333		523.208	940.833	278.208	75	393.208	766.667	678.208	1176.67
523.158	1030	278.158	243.333	393.158	960.833	678.158	1121.67		523.182	799.167	278.182	66.6667	393.182	762.5	678.182	1022.5		523.183	889.167	278.183	95.8333	393.183	775	678.183	1127.5
523.133	1076.67	278.132	251.667	393.132	970	678.133	1286.67		523.157	795.833	278.157	73.3333	393.157	758.333	678.157	1017.5		523.158	954.167	278.158	88.3333	393.158	832.5	678.158	1159.17
523.107	977.5	278.108	244.167	393.108	933.333	678.107	1214.17		523.132	840	278.132	78.3333	393.132	719.167	678.132	1008.33		523.133	901.667	278.133	96.6667	393.133	876.667	678.133	1120.83
523.082	1098.33	278.082	270.833	393.082	940.833	678.082	1241.67		523.107	817.5	278.107	72.5	393.107	765	678.107	1038.33		523.108	951.667	278.108	85	393.108	801.667	678.108	1106.67
523.058	1082.5	278.058	224.167	393.058	904.167	678.058	1242.5		523.082	839.167	278.082	70.8333	393.082	689.167	678.082	1031.67		523.083	929.167	278.083	77.5	393.083	807.5	678.083	1085.83
523.033	1070.83	278.033	235	393.033	940.833	678.033	1262.5		523.057	818.333	278.057	75	393.057	697.5	678.057	1035.83		523.058	856.667	278.058	95	393.058	792.5	678.058	1188.33
523.008	985.833	278.007	232.5	393.007	897.5	678.008	1253.33		523.032	814.167	278.032	79.1667	393.032	713.333	678.032	1002.5		523.033	904.167	278.033	82.5	393.033	792.5	678.033	1104.17
522.982	1052.5	277.983	237.5	392.983	912.5	677.982	1219.17		523.007	790.833	278.007	66.6667	393.007	762.5	678.007	1064.17		523.008	931.667	278.008	88.3333	393.008	865.833	678.008	1121.67
522.957	1030	277.957	253.333	392.957	905	677.957	1227.5		522.982	780.833	277.982	88.3333	392.982	734.167	677.982	993.333		522.983	954.167	277.983	96.6667	392.983	795.833	677.983	1153.33
522.933	1060	277.933	237.5	392.933	960.833	677.933	1228.33		522.957	823.333	277.957	94.1667	392.957	715	677.957	995		522.958	936.667	277.958	78.3333	392.958	849.167	677.958	1057.5
522.908	989.167	277.908	225	392.908	907.5	677.908	1215.83		522.932	813.333	277.932	75	392.932	735.833	677.932	1015		522.933	895	277.933	85	392.933	798.333	677.933	1100
522.883	1046.67	277.882	264.167	392.882	889.167	677.883	1220.83		522.907	849.167	277.907	78.3333	392.907	716.667	677.907	1014.17		522.908	853.333	277.908	90	392.908	812.5	677.908	1070.83
522.857	1049.17	277.858	221.667	392.858	922.5	677.857	1291.67		522.882	810	277.882	70	392.882	770	677.882	1027.5		522.883	885	277.883	89.1667	392.883	781.667	677.883	1116.67
522.832	1062.5	277.832	235	392.832	942.5	677.832	1248.33		522.857	822.5	277.857	78.3333	392.857	763.333	677.857	977.5		522.858	897.5	277.858	96.6667	392.858	815	677.858	1121.67
522.808	1001.67	277.808	224.167	392.808	921.667	677.808	1216.67		522.832	796.667	277.832	78.3333	392.832	726.667	677.832	1026.67		522.833	958.333	277.833	96.6667	392.833	822.5	677.833	1153.33
