# Supplementary material for: Development of a ternary cyclodextrin–arginine–ciprofloxacin antimicrobial complex with enhanced stability
Source: Commun Biol. 2022 Nov 12;5:1234. doi: 10.1038/s42003-022-04197-9 (PMC9653501; doi:10.1038/s42003-022-04197-9)
Supplement: Supplementary file 4 — Supplementary Data 2 [file 42003_2022_4197_MOESM4_ESM.xlsx]

## Sheet: Fig 4a
			CD-arg-cpx solid			cpx solid
			Wavelength	Intensity		Wavelength	Intensity
			350	43		350	37
			351	49		351	34
			352	52		352	36
			353	62		353	30
			354	59		354	37
			355	77		355	41
			356	79		356	36
			357	89		357	38
			358	96		358	35
			359	114		359	39
			360	123		360	42
			361	139		361	40
			362	151		362	40
			363	181		363	44
			364	203		364	44
			365	228		365	47
			366	255		366	49
			367	281		367	50
			368	310		368	51
			369	348		369	52
			370	390		370	61
			371	431		371	66
			372	491		372	75
			373	529		373	76
			374	598		374	86
			375	673		375	98
			376	721		376	111
			377	795		377	126
			378	885		378	151
			379	945		379	171
			380	1020		380	201
			381	1103		381	239
			382	1170		382	272
			383	1261		383	326
			384	1338		384	390
			385	1374		385	426
			386	1457		386	501
			387	1544		387	591
			388	1578		388	645
			389	1637		389	747
			390	1679		390	810
			391	1737		391	924
			392	1800		392	1068
			393	1841		393	1175
			394	1891		394	1346
			395	1959		395	1561
			396	1977		396	1682
			397	2013		397	1949
			398	2087		398	2239
			399	2102		399	2451
			400	2132		400	2783
			401	2176		401	3181
			402	2181		402	3539
			403	2202		403	3953
			404	2248		404	4471
			405	2258		405	4777
			406	2260		406	5311
			407	2305		407	5954
			408	2308		408	6225
			409	2317		409	6807
			410	2333		410	7280
			411	2347		411	7794
			412	2376		412	8426
			413	2374		413	8753
			414	2378		414	9318
			415	2393		415	9997
			416	2393		416	10332
			417	2393		417	10897
			418	2403		418	11620
			419	2393		419	11866
			420	2374		420	12418
			421	2392		421	13090
			422	2351		422	13298
			423	2323		423	13863
			424	2340		424	14416
			425	2298		425	14558
			426	2276		426	14975
			427	2270		427	15373
			428	2249		428	15469
			429	2215		429	15737
			430	2210		430	16133
			431	2196		431	16166
			432	2185		432	16328
			433	2189		433	16572
			434	2171		434	16658
			435	2177		435	16776
			436	2173		436	16970
			437	2170		437	17050
			438	2162		438	17154
			439	2160		439	17253
			440	2168		440	17368
			441	2175		441	17379
			442	2154		442	17345
			443	2169		443	17568
			444	2175		444	17585
			445	2148		445	17330
			446	2149		446	17509
			447	2131		447	17368
			448	2109		448	17045
			449	2122		449	17099
			450	2068		450	16679
			451	2010		451	16221
			452	1991		452	15856
			453	1984		453	15804
			454	1929		454	15170
			455	1872		455	14660
			456	1856		456	14475
			457	1817		457	13976
			458	1763		458	13556
			459	1719		459	13224
			460	1682		460	12762
			461	1644		461	12302
			462	1619		462	12079
			463	1569		463	11648
			464	1536		464	11234
			465	1493		465	10872
			466	1469		466	10520
			467	1413		467	10049
			468	1376		468	9686
			469	1350		469	9384
			470	1303		470	8948
			471	1277		471	8575
			472	1246		472	8288
			473	1206		473	7944
			474	1169		474	7564
			475	1138		475	7323
			476	1120		476	7119
			477	1099		477	6833
			478	1069		478	6629
			479	1058		479	6454
			480	1038		480	6233
			481	1014		481	6092
			482	1004		482	5957
			483	989		483	5793
			484	980		484	5657
			485	969		485	5534
			486	950		486	5393
			487	937		487	5240
			488	930		488	5200
			489	915		489	5039
			490	894		490	4879
			491	882		491	4795
			492	870		492	4631
			493	853		493	4466
			494	839		494	4347
			495	820		495	4231
			496	796		496	4066
			497	774		497	3916
			498	766		498	3801
			499	746		499	3679
			500	731		500	3555
			501	721		501	3475
			502	706		502	3339
			503	685		503	3253
			504	670		504	3130
			505	668		505	3076
			506	651		506	2984
			507	641		507	2926
			508	639		508	2873
			509	627		509	2789
			510	614		510	2724
			511	607		511	2660
			512	594		512	2595
			513	583		513	2519
			514	575		514	2450
			515	564		515	2403
			516	552		516	2323
			517	535		517	2250
			518	530		518	2197
			519	519		519	2123
			520	506		520	2062
			521	491		521	1978
			522	486		522	1928
			523	472		523	1867
			524	459		524	1798
			525	456		525	1763
			526	439		526	1705
			527	434		527	1658
			528	422		528	1613
			529	421		529	1585
			530	407		530	1541
			531	404		531	1496
			532	398		532	1459
			533	388		533	1443
			534	382		534	1418
			535	380		535	1378
			536	376		536	1361
			537	368		537	1324
			538	357		538	1287
			539	348		539	1256
			540	342		540	1232
			541	338		541	1193
			542	330		542	1163
			543	320		543	1121
			544	320		544	1111
			545	308		545	1055
			546	296		546	1034
			547	298		547	1013
			548	290		548	984
			549	285		549	954
			550	284		550	931
			551	280		551	922
			552	280		552	903
			553	260		553	892
			554	256		554	870
			555	256		555	808
			556	231		556	811
			557	244		557	818
			558	241		558	790
			559	249		559	790
			560	246		560	759
			561	254		561	758
			562	234		562	733
			563	217		563	724
			564	214		564	693
			565	199		565	662
			566	201		566	660
			567	213		567	661
			568	202		568	649
			569	193		569	619
			570	179		570	592
			571	192		571	604
			572	179		572	575
			573	192		573	556
			574	159		574	541
			575	151		575	539
			576	162		576	517
			577	166		577	519
			578	153		578	496
			579	150		579	515
			580	145		580	486
			581	163		581	476
			582	152		582	460
			583	134		583	459
			584	141		584	451
			585	133		585	458
			586	134		586	429
			587	138		587	413
			588	148		588	420
			589	135		589	378
			590	105		590	385
			591	128		591	395
			592	111		592	390
			593	121		593	382
			594	114		594	325
			595	120		595	341
			596	121		596	318
			597	119		597	339
			598	80		598	349
			599	129		599	310
			600	144		600	320

## Sheet: Fig 4b
			cpx dissolved			CD-arg-cpx dissolved			CD-cpx dissolved
			Wavelength	Intensity		Wavelength	Intensity		Wavelength	Intensity
			350	383		350	585		350	367
			351	377		351	630		351	357
			352	393		352	694		352	356
			353	384		353	758		353	377
			354	401		354	831		354	387
			355	368		355	902		355	402
			356	402		356	1024		356	398
			357	397		357	1112		357	421
			358	400		358	1260		358	427
			359	404		359	1390		359	424
			360	407		360	1523		360	449
			361	424		361	1697		361	450
			362	430		362	1808		362	447
			363	428		363	2030		363	477
			364	434		364	2226		364	504
			365	451		365	2400		365	523
			366	457		366	2629		366	524
			367	464		367	2838		367	560
			368	486		368	3046		368	573
			369	489		369	3320		369	614
			370	503		370	3621		370	640
			371	528		371	3887		371	665
			372	546		372	4206		372	708
			373	564		373	4500		373	749
			374	582		374	4869		374	786
			375	614		375	5301		375	837
			376	636		376	5621		376	905
			377	667		377	5987		377	967
			378	722		378	6607		378	1054
			379	752		379	6919		379	1102
			380	788		380	7353		380	1209
			381	847		381	7763		381	1294
			382	892		382	8173		382	1366
			383	954		383	8697		383	1469
			384	1025		384	9218		384	1605
			385	1031		385	9325		385	1651
			386	1106		386	9803		386	1768
			387	1183		387	10426		387	1930
			388	1231		388	10529		388	1993
			389	1290		389	10990		389	2121
			390	1351		390	11309		390	2205
			391	1415		391	11651		391	2316
			392	1477		392	11973		392	2464
			393	1554		393	12331		393	2555
			394	1648		394	12640		394	2708
			395	1735		395	13094		395	2883
			396	1798		396	13283		396	2975
			397	1909		397	13566		397	3151
			398	2052		398	14091		398	3382
			399	2097		399	14251		399	3506
			400	2217		400	14459		400	3689
			401	2367		401	14873		401	3961
			402	2485		402	14968		402	4157
			403	2634		403	15156		403	4355
			404	2813		404	15524		404	4650
			405	2912		405	15593		405	4839
			406	3091		406	15723		406	5116
			407	3326		407	16061		407	5465
			408	3443		408	16096		408	5594
			409	3636		409	16215		409	5935
			410	3786		410	16393		410	6178
			411	3995		411	16543		411	6497
			412	4262		412	16719		412	6914
			413	4366		413	16707		413	7055
			414	4613		414	16768		414	7370
			415	4828		415	16978		415	7739
			416	5034		416	17008		416	7999
			417	5299		417	16979		417	8351
			418	5551		418	17049		418	8776
			419	5707		419	16921		419	8936
			420	5969		420	16882		420	9371
			421	6289		421	16889		421	9886
			422	6455		422	16664		422	10003
			423	6706		423	16527		423	10386
			424	7052		424	16455		424	10849
			425	7171		425	16162		425	10979
			426	7446		426	15912		426	11451
			427	7771		427	15885		427	11945
			428	7918		428	15633		428	11996
			429	8116		429	15326		429	12306
			430	8410		430	15212		430	12759
			431	8545		431	15058		431	12919
			432	8742		432	14862		432	13217
			433	9049		433	14830		433	13533
			434	9181		434	14640		434	13725
			435	9389		435	14586		435	14056
			436	9535		436	14426		436	14347
			437	9697		437	14500		437	14542
			438	9910		438	14319		438	14728
			439	10095		439	14205		439	15018
			440	10277		440	14256		440	15276
			441	10458		441	14173		441	15459
			442	10569		442	13906		442	15662
			443	10726		443	14081		443	15959
			444	10917		444	13900		444	16126
			445	10952		445	13511		445	16215
			446	11220		446	13652		446	16465
			447	11259		447	13443		447	16512
			448	11226		448	13150		448	16556
			449	11409		449	13016		449	16777
			450	11360		450	12561		450	16651
			451	11285		451	12181		451	16468
			452	11192		452	11856		452	16377
			453	11248		453	11738		453	16383
			454	10956		454	11333		454	16044
			455	10799		455	10817		455	15688
			456	10754		456	10657		456	15663
			457	10493		457	10342		457	15332
			458	10330		458	10051		458	14978
			459	10148		459	9736		459	14914
			460	10035		460	9407		460	14530
			461	9711		461	9096		461	14201
			462	9690		462	8803		462	13953
			463	9442		463	8547		463	13647
			464	9197		464	8234		464	13263
			465	9084		465	8010		465	13049
			466	8812		466	7687		466	12740
			467	8584		467	7380		467	12327
			468	8400		468	7096		468	12090
			469	8247		469	6889		469	11719
			470	7945		470	6574		470	11428
			471	7686		471	6348		471	11036
			472	7561		472	6108		472	10811
			473	7273		473	5853		473	10421
			474	7036		474	5591		474	10060
			475	6851		475	5422		475	9790
			476	6699		476	5297		476	9615
			477	6555		477	5078		477	9357
			478	6407		478	4900		478	9064
			479	6343		479	4808		479	8995
			480	6144		480	4644		480	8711
			481	6025		481	4553		481	8517
			482	5948		482	4459		482	8470
			483	5807		483	4332		483	8246
			484	5707		484	4230		484	8120
			485	5653		485	4151		485	8033
			486	5521		486	4057		486	7840
			487	5414		487	3911		487	7673
			488	5375		488	3852		488	7573
			489	5248		489	3772		489	7393
			490	5072		490	3661		490	7207
			491	5020		491	3620		491	7048
			492	4880		492	3469		492	6943
			493	4746		493	3350		493	6676
			494	4682		494	3265		494	6532
			495	4519		495	3181		495	6382
			496	4383		496	3078		496	6188
			497	4291		497	2927		497	5925
			498	4152		498	2851		498	5827
			499	4002		499	2793		499	5605
			500	3912		500	2652		500	5417
			501	3843		501	2597		501	5336
			502	3680		502	2511		502	5150
			503	3587		503	2420		503	4998
			504	3460		504	2341		504	4877
			505	3419		505	2298		505	4790
			506	3331		506	2239		506	4666
			507	3240		507	2190		507	4503
			508	3182		508	2147		508	4468
			509	3121		509	2063		509	4356
			510	3038		510	2018		510	4212
			511	2962		511	1997		511	4182
			512	2889		512	1923		512	4040
			513	2814		513	1868		513	3910
			514	2758		514	1805		514	3800
			515	2704		515	1777		515	3736
			516	2614		516	1714		516	3602
			517	2487		517	1631		517	3499
			518	2478		518	1603		518	3385
			519	2390		519	1542		519	3302
			520	2300		520	1494		520	3161
			521	2190		521	1423		521	3029
			522	2124		522	1394		522	2968
			523	2074		523	1340		523	2836
			524	1987		524	1277		524	2746
			525	1953		525	1250		525	2688
			526	1871		526	1217		526	2610
			527	1804		527	1168		527	2501
			528	1738		528	1130		528	2402
			529	1728		529	1097		529	2330
			530	1690		530	1078		530	2316
			531	1629		531	1056		531	2237
			532	1578		532	1013		532	2153
			533	1551		533	1011		533	2154
			534	1515		534	964		534	2072
			535	1455		535	928		535	2015
			536	1454		536	928		536	1968
			537	1398		537	902		537	1937
			538	1361		538	886		538	1848
			539	1321		539	832		539	1812
			540	1289		540	817		540	1763
			541	1236		541	790		541	1692
			542	1189		542	761		542	1614
			543	1151		543	746		543	1568
			544	1133		544	727		544	1557
			545	1052		545	695		545	1472
			546	1045		546	666		546	1411
			547	1009		547	650		547	1395
			548	968		548	638		548	1336
			549	954		549	606		549	1276
			550	902		550	581		550	1240
			551	907		551	575		551	1201
			552	880		552	544		552	1175
			553	844		553	534		553	1138
			554	813		554	516		554	1081
			555	796		555	505		555	1084
			556	784		556	487		556	1047
			557	751		557	490		557	1028
			558	726		558	474		558	1001
			559	725		559	457		559	990
			560	685		560	455		560	924
			561	679		561	455		561	904
			562	659		562	437		562	894
			563	633		563	416		563	865
			564	617		564	385		564	838
			565	612		565	398		565	804
			566	565		566	400		566	799
			567	580		567	368		567	761
			568	525		568	347		568	730
			569	500		569	364		569	702
			570	506		570	329		570	674
			571	463		571	310		571	668
			572	459		572	297		572	659
			573	437		573	287		573	610
			574	454		574	278		574	595
			575	421		575	275		575	582
			576	416		576	265		576	573
			577	406		577	268		577	536
			578	374		578	233		578	538
			579	395		579	246		579	505
			580	361		580	254		580	518
			581	343		581	252		581	502
			582	348		582	224		582	448
			583	355		583	231		583	471
			584	353		584	240		584	462
			585	318		585	221		585	463
			586	335		586	245		586	417
			587	301		587	209		587	430
			588	290		588	181		588	395
			589	284		589	156		589	409
			590	285		590	159		590	373
			591	270		591	188		591	363
			592	287		592	192		592	348
			593	254		593	158		593	363
			594	248		594	161		594	336
			595	257		595	171		595	308
			596	232		596	159		596	301
			597	209		597	148		597	306
			598	219		598	122		598	271
			599	235		599	154		599	289
			600	196		600	133		600	291
