# Supplementary material for: Development of a ternary cyclodextrin–arginine–ciprofloxacin antimicrobial complex with enhanced stability
Source: Commun Biol. 2022 Nov 12;5:1234. doi: 10.1038/s42003-022-04197-9 (PMC9653501; doi:10.1038/s42003-022-04197-9)
Supplement: Supplementary file 5 — Supplementary Data 3 [file 42003_2022_4197_MOESM5_ESM.xlsx]

## Sheet: Fig 5a
		CD-cpx	CD-arg-cpx	CD-NaOH-cpx
	Wavelangth	Absorbance	Absorbance	Absorbance
	230	0.3473	0.1692	0.2905
	232	0.3386	0.1658	0.2847
	234	0.3251	0.1592	0.2762
	236	0.3211	0.1574	0.2736
	238	0.319	0.1555	0.2723
	240	0.3189	0.1544	0.2723
	242	0.3218	0.1546	0.2744
	244	0.3274	0.1558	0.2788
	246	0.335	0.1575	0.2839
	248	0.3481	0.162	0.2941
	250	0.3589	0.1664	0.3031
	252	0.3784	0.1751	0.3198
	254	0.4079	0.1875	0.3446
	256	0.4469	0.2024	0.3759
	258	0.5239	0.2313	0.436
	260	0.5959	0.2578	0.4915
	262	0.66	0.2805	0.5395
	264	0.7695	0.318	0.6203
	266	0.8426	0.3421	0.6737
	268	0.9545	0.3774	0.7532
	270	1.0364	0.4014	0.8076
	272	1.1291	0.4238	0.8644
	274	1.1796	0.4312	0.8887
	276	1.2056	0.4275	0.8911
	278	1.1969	0.4091	0.8656
	280	1.1684	0.3905	0.8326
	282	1.0718	0.3445	0.7445
	284	0.993	0.3157	0.6839
	286	0.8708	0.2758	0.5961
	288	0.7401	0.2375	0.5075
	290	0.6275	0.2059	0.4337
	292	0.5262	0.1789	0.3694
	294	0.4616	0.1623	0.3288
	296	0.4057	0.1477	0.2945
	298	0.3791	0.1415	0.2785
	300	0.365	0.1386	0.2711
	302	0.3602	0.1383	0.2701
	304	0.362	0.14	0.2729
	306	0.3662	0.1428	0.2782
	308	0.3698	0.1452	0.2825
	310	0.3758	0.1489	0.2894
	312	0.3818	0.1515	0.295
	314	0.3907	0.1554	0.3029
	316	0.3795	0.1451	0.2919
	318	0.382	0.1488	0.297
	320	0.3774	0.1509	0.2998
	322	0.3706	0.1511	0.2977
	324	0.3656	0.1502	0.2964
	326	0.3617	0.1498	0.2938
	328	0.3589	0.1485	0.2916
	330	0.3491	0.1461	0.2858
	332	0.3385	0.1439	0.2798
	334	0.3199	0.1394	0.2691
	336	0.2991	0.1338	0.2549
	338	0.2799	0.1267	0.2405
	340	0.2414	0.1102	0.2074
	342	0.2241	0.0962	0.1824
	344	0.1929	0.0836	0.1582
	346	0.1781	0.0751	0.1427
	348	0.1584	0.0644	0.1227
	350	0.1379	0.0548	0.1039

## Sheet: Fig 5b
			CD-arg-cpx (wt.%)			CD-cpx			CD-NaOH-cpx
	Time	released cpx (wt.%)			released cpx (wt.%)			released cpx (wt.%)
	10 min	40.3844	38.8481	37.2356	64.6645	64.3756	62.5741	40.3844	38.8481	37.2356
	20 min	42.5277	40.5015	37.732	68.2864	61.7313	58.0507	42.5277	40.5015	37.732
	30 min	44.5022	41.9647	37.2356	73.4117	64.4201	64.0819	44.5022	41.9647	37.2356
	40 min	47.5793	47.7882	47.165	75.1202	63.4646	61.0663	47.5793	47.7882	47.165
	50 min	46.6736	46.5153	39.7179	71.3018	68.5977	65.5897	46.6736	46.5153	39.7179
	60 min	49.88	48.7978	40.7109	74.4283	69.0866	57.2968	49.88	48.7978	40.7109
	90 min	48.98	48.7978	39.2214	75.5216	73.9753	70.8671	48.98	48.7978	39.2214
	120 min	51.8489	50.422	50.1439	80.4932	86.6415	88.9608	51.8489	50.422	50.1439
	17 h	66.3398	62.0984	58.5839	88.8646	86.7082	84.2112	66.3398	62.0984	58.5839
	24 h	72.3533	66.8245	64.0452	96.2963	91.1747	88.9608	72.3533	66.8245	64.0452
