# Supplementary material for: Development of a ternary cyclodextrin–arginine–ciprofloxacin antimicrobial complex with enhanced stability
Source: Commun Biol. 2022 Nov 12;5:1234. doi: 10.1038/s42003-022-04197-9 (PMC9653501; doi:10.1038/s42003-022-04197-9)
Supplement: Supplementary file 6 — Supplementary Data 4 [file 42003_2022_4197_MOESM6_ESM.xlsx]

## Sheet: Fig 6a
		0.00 mg/mL			0.50 mg/mL			1.00 mg/mL			1.50 mg/mL			2.00 mg/mL
	DMSO	100	100	100	48.5143	67.9305	55.0675
	CD	100	100	100	104.952	87.1927	94.7234	101.071	95.4937	98.6545	114.002	118.467	116.665	120.876	127.237	125.65
	CD-arg	100	100	100	141.348	110.141	123.127	122.156	123.002	122.765	124.138	125.666	124.655	123.042	129.139	126.857
	CD-arg-cpx	100	100	100	89.496	67.141	75.3453	73.4048	70.8819	72.4563	57.3875	66.1044	59.6459	55.1011	53.9167	54.6784

## Sheet: Fig 6b
	Time (min)	CD (0.03 g/ml)			CD-arg (0.03 g/ml)			CD-cpx (0.1 g/ml)			CD-NaOH-cpx (0.1 g/ml)			CD-arg-cpx (0.03 g/ml)			PAO1
	0	0.1064	0.1066	0.1056	0.1103	0.1077	0.1087	0.1153	0.1061	0.1083	0.1059	0.1055	0.10576	0.1065	0.1108	0.1073	0.1079	0.1109	0.1088
	0.259639	0.1071	0.1077	0.1075	0.1118	0.1085	0.1089	0.1178	0.1088	0.1124	0.1075	0.1074	0.1075	0.1083	0.11	0.1087	0.1093	0.112	0.1099
	0.519306	0.1115	0.1107	0.1109	0.1156	0.1131	0.1138	0.1235	0.1125	0.1175	0.1111	0.1106	0.1178	0.1117	0.1144	0.1123	0.1134	0.1155	0.1146
	0.778972	0.1177	0.1176	0.1177	0.1223	0.1201	0.1209	0.1291	0.1177	0.1245	0.1169	0.115	0.1161	0.1176	0.1198	0.1187	0.1195	0.122	0.1199
	1.03861	0.1249	0.1268	0.1252	0.1307	0.1279	0.1286	0.1375	0.1271	0.1299	0.1251	0.123	0.1245	0.1241	0.1256	0.1248	0.1289	0.1299	0.1296
	1.29828	0.1362	0.1384	0.1374	0.1435	0.1398	0.1399	0.151	0.1395	0.14705	0.1369	0.1353	0.1362	0.1328	0.134	0.1334	0.1439	0.1414	0.1434
	1.55792	0.156	0.1568	0.1564	0.1603	0.1597	0.1599	0.1593	0.1547	0.1567	0.1508	0.1499	0.1501	0.1436	0.1459	0.145	0.1613	0.1587	0.1605
	1.81758	0.1954	0.1825	0.1876	0.1887	0.1915	0.1904	0.1765	0.1777	0.1768	0.1717	0.1701	0.1709	0.1589	0.1616	0.1604	0.1808	0.1904	0.1876
	2.07722	0.2469	0.2172	0.23	0.2469	0.2539	0.2505	0.2282	0.22009	0.22559	0.1953	0.1918	0.19334	0.1763	0.1812	0.1808	0.2189	0.233	0.2233
	2.33689	0.3042	0.2864	0.2976	0.2863	0.2859	0.2862	0.2506	0.252	0.2512	0.2219	0.2135	0.2206	0.1858	0.1913	0.1861	0.3023	0.3009	0.3012
	2.59653	0.3655	0.3297	0.3345	0.3202	0.3257	0.3253	0.2776	0.2623	0.2689	0.2501	0.2256	0.2433	0.1633	0.1831	0.1821	0.3371	0.3433	0.3399
	2.85619	0.3856	0.3668	0.3767	0.3572	0.3679	0.3674	0.272	0.2673	0.2696	0.26	0.2634	0.2612	0.1709	0.1617	0.1679	0.3842	0.3679	0.3877
	3.11583	0.4046	0.4103	0.4077	0.4052	0.4165	0.4163	0.2789	0.27039	0.27579	0.2875	0.2516	0.2765	0.1714	0.163	0.1693	0.4386	0.396	0.4209
	3.3755	0.4506	0.4608	0.4557	0.4512	0.4722	0.4704	0.2838	0.2871	0.2865	0.34	0.3215	0.3377	0.1539	0.1503	0.1523	0.4877	0.4278	0.4656
	3.63514	0.4807	0.5065	0.499	0.5013	0.5231	0.5026	0.2815	0.2817	0.2816	0.3423	0.3263	0.3366	0.1434	0.1423	0.1428	0.5267	0.4714	0.4966
	3.89481	0.5131	0.5503	0.5345	0.542	0.5663	0.5463	0.2807	0.2852	0.2834	0.3579	0.3935	0.3769	0.144	0.1453	0.1448	0.5722	0.5144	0.5545
	4.15444	0.5433	0.5973	0.5734	0.5843	0.6119	0.5919	0.2968	0.2988	0.2975	0.3581	0.3829	0.381	0.1407	0.1399	0.1399	0.6167	0.5505	0.5778
	4.41411	0.5736	0.6496	0.6287	0.6442	0.6822	0.6522	0.318	0.2996	0.307	0.3352	0.3592	0.3586	0.1474	0.1404	0.1465	0.662	0.5816	0.623
	4.67375	0.6334	0.713	0.6687	0.7188	0.7619	0.7517	0.311	0.323	0.315	0.3994	0.3939	0.3993	0.141	0.1405	0.1409	0.7307	0.6396	0.7106
	4.93342	0.7171	0.7843	0.7546	0.8017	0.8495	0.8093	0.3522	0.35232	0.3523	0.5496	0.5043	0.5377	0.2491	0.2129	0.2299	0.7965	0.7098	0.7657
	5.19306	0.7924	0.8522	0.8254	0.7809	0.9165	0.9056	0.43302	0.45031	0.44667	0.7368	0.7046	0.7278	0.2317	0.2711	0.2571	0.8701	0.7862	0.8234
	5.45272	0.8587	0.9091	0.8856	0.8906	0.9728	0.9284	0.483473	0.4811	0.4826	0.7619	0.7152	0.7445	0.2623	0.294	0.274	0.9292	0.8482	0.8856
	5.71236	0.9155	0.9535	0.9342	0.9492	1.019	1.009	0.53429	0.5106	0.5243	0.80758	0.8038	0.80566	0.2528	0.2743	0.3637	0.9743	0.9	0.9554
	5.97203	0.951	0.9932	0.9766	0.9949	1.0348	1.0285	0.63175	0.621	0.628	0.8159	0.8124	0.81445	0.2572	0.2716	0.3616	1.0163	0.9512	1.0087
	6.23169	0.9562	1.0163	1.0076	1.0286	1.0523	1.0333	0.8843	0.8893	0.8865	0.8474	0.8865	0.8667	0.3233	0.2891	0.3717	1.0424	0.9969	1.0223
	6.49133	0.9949	1.0466	1.0335	1.0583	1.0902	1.0602	0.9116	0.8357	0.8585	0.8392	0.8504	0.8443	0.2993	0.2463	0.3365	1.0681	1.0158	1.0332
	6.751	1.0331	1.0939	1.0645	1.0897	1.1265	1.1094	0.9609	0.9601	0.9606	0.8362	0.802	0.8277	0.2855	0.2291	0.3295	1.0955	1.0377	1.0687
	7.01064	1.0801	1.1214	1.1102	1.1384	1.1705	1.1552	0.9583	0.95	0.9564	0.8234	0.8753	0.8545	0.2421	0.237	0.3279	1.1284	1.0958	1.1116
	7.27031	1.119	1.162	1.1368	1.1736	1.1944	1.1907	0.98054	0.9707	0.9777	0.8195	0.878	0.8488	0.2383	0.2473	0.3372	1.1747	1.1516	1.1656
	7.52994	1.1742	1.2058	1.1978	1.2162	1.2316	1.2262	0.98014	0.9881	0.9854	0.8096	0.8918	0.8599	0.2383	0.242	0.3392	1.2121	1.1885	1.199
	7.78961	1.2079	1.2627	1.2335	1.2647	1.2829	1.2794	0.9976	0.9902	0.9934	0.8007	0.825	0.8137	0.2391	0.2097	0.2907	1.2612	1.2317	1.2443
	8.04925	1.2683	1.316	1.2887	1.3106	1.3253	1.3236	0.9864	0.98413	0.98333	0.7952	0.7905	0.7926	0.2421	0.2079	0.2796	1.3186	1.2716	1.3056
	8.30892	1.3071	1.3513	1.3256	1.3463	1.3606	1.3601	0.9587	0.95267	0.95437	0.7816	0.7637	0.7777	0.2431	0.2021	0.27021	1.3765	1.3136	1.3546
	8.56856	1.343	1.3844	1.3665	1.3727	1.3909	1.3802	0.87435	0.87968	0.87678	0.7704	0.7548	0.7688	0.2316	0.2097	0.2679	1.4082	1.36	1.3867
	8.82822	1.3704	1.4115	1.3976	1.3964	1.4087	1.3985	0.79263	0.7989	0.7965	0.7663	0.7733	0.7697	0.2481	0.2169	0.26869	1.4374	1.3813	1.4034
	9.08786	1.3869	1.4268	1.4078	1.4041	1.4226	1.4165	0.74061	0.7485	0.7447	0.7538	0.7548	0.7542	0.2755	0.2295	0.2695	1.4593	1.4084	1.4337
	9.34753	1.4195	1.4515	1.4332	1.4263	1.4353	1.4332	0.7024	0.70996	0.70566	0.7639	0.7632	0.7635	0.2672	0.2512	0.2552	1.4864	1.4407	1.4689
	9.60717	1.4374	1.4625	1.4476	1.4361	1.4402	1.4378	0.6947	0.6715	0.6885	0.7528	0.7627	0.7528	0.2483	0.2599	0.2459	1.4969	1.4603	1.4752
	9.86683	1.4506	1.4778	1.4665	1.4457	1.447	1.4443	0.678347	0.678855	0.678643	0.7464	0.7611	0.7557	0.1768	0.1727	0.1747	1.5072	1.4753	1.4889
	10.1265	1.4543	1.4785	1.4657	1.4617	1.4519	1.4569	0.6805	0.6876	0.6835	0.7407	0.7517	0.7488	0.1824	0.1489	0.1795	1.5208	1.4799	1.4986
	10.3862	1.4621	1.4776	1.4688	1.4613	1.4524	1.4578	0.687	0.68381	0.68551	0.7411	0.741	0.74106	0.1716	0.1502	0.1652	1.5317	1.4846	1.5015
	10.6458	1.4614	1.4784	1.4706	1.4541	1.4534	1.4536	0.6811	0.68744	0.68443	0.7535	0.7259	0.7355	0.1668	0.149	0.16339	1.5284	1.4839	1.5176
	10.9055	1.4544	1.4745	1.4724	1.451	1.4488	1.4495	0.68627	0.68665	0.68645	0.6878	0.6433	0.6677	0.1682	0.1729	0.16239	1.5311	1.4908	1.5206
	11.1651	1.4491	1.4705	1.4689	1.4467	1.4286	1.4283	0.687	0.68668	0.68699	0.6757	0.6949	0.6856	0.1672	0.155	0.1654	1.5196	1.492	1.5122
	11.4248	1.4416	1.4577	1.4504	1.4392	1.4167	1.4267	0.68212	0.68949	0.68579	0.6704	0.6885	0.6865	0.1657	0.1548	0.1642	1.5058	1.493	1.5005
	11.6844	1.4274	1.4368	1.4304	1.4231	1.4066	1.4096	0.68202	0.68946	0.68546	0.6805	0.6352	0.6657	0.1647	0.1535	0.1575	1.4945	1.485	1.4901
	11.9441	1.3986	1.4107	1.4003	1.4131	1.3939	1.4008	0.68088	0.68209	0.68156	0.6822	0.6568	0.6604	0.1649	0.1516	0.1569	1.481	1.4704	1.4774
	12.2037	1.3851	1.403	1.3956	1.4012	1.3757	1.3871	0.5816	0.58027	0.58106	0.6321	0.6811	0.6499	0.1659	0.1503	0.1536	1.4761	1.452	1.4616
	12.4634	1.362	1.4043	1.3778	1.3817	1.3708	1.3768	0.5803	0.57091	0.57769	0.6234	0.6723	0.6364	0.1643	0.1494	0.15474	1.4631	1.4513	1.4514
