# Supplementary material for: Development of a ternary cyclodextrin–arginine–ciprofloxacin antimicrobial complex with enhanced stability
Source: Commun Biol. 2022 Nov 12;5:1234. doi: 10.1038/s42003-022-04197-9 (PMC9653501; doi:10.1038/s42003-022-04197-9)
Supplement: Supplementary file 7 — Supplementary Data 5 [file 42003_2022_4197_MOESM7_ESM.xlsx]

## Sheet: Fig 9a
	Time (hours)	CD-arg-cpx 726 mg/kg	CD-arg-cpx 1210 mg/kg	CD-arg-cpx 2421 mg/kg
	16.5
	16.5
	16.5
	16.5
	16.5
	24.5
	24.5
	24.5
	24.5
	24.5
	44.5
	44.5
	44.5
	44.5
	44.5
	48
	48
	48
	48
	48
	64
	64	0	0	0
	64	0	0	0
	64	0	0	0
	64	0	0	0
	64	0	0	0

## Sheet: Fig 9b
	Time (hours)	PAO1	PAO1+CD-arg-cpx 5 mg/kg	PAO1+cpx 5 mg/kg	PAO1+CD-arg-cpx 10 mg/kg	PAO1+cpx 10 mg/kg
	16.5
	16.5
	16.5
	16.5
	16.5
	24.5	1
	24.5	1
	24.5	1
	24.5	1
	24.5	1
	44.5			1
	44.5			1
	44.5			1
	44.5			1
	44.5
	48		0	0	0	0
	48		0		0	0
	48		0		0	0
	48		0		0	0
	48		0		0
