# Supplementary material for: Development of a ternary cyclodextrin–arginine–ciprofloxacin antimicrobial complex with enhanced stability
Source: Commun Biol. 2022 Nov 12;5:1234. doi: 10.1038/s42003-022-04197-9 (PMC9653501; doi:10.1038/s42003-022-04197-9)
Supplement: Supplementary file 8 — Supplementary Data 6 [file 42003_2022_4197_MOESM8_ESM.xlsx]

## Sheet: Fig S1a
			CD-arg			CD-cpx			CD-arg-cpx			arg-cpx			CD-NaOH-cpx			CD-arg-cpx
			2Θ	Intensity		2Θ	Intensity		2Θ	Intensity		2Θ	Intensity		2Θ	Intensity		2Θ	Intensity
			2	5		2	1		2	8		2.01797	35206.8		2.01797	34473.8		2.01797	35097.8
			2.04	4		2.04	6		2.04	4		2.03097	35346.2		2.03097	34267.7		2.03097	35057
			2.08	5		2.08	7		2.08	5		2.04397	35060.1		2.04397	34150.6		2.04397	35066.1
			2.12	4		2.12	7		2.12	4		2.05697	35176.5		2.05697	34484		2.05697	35616.4
			2.16	4		2.16	7		2.16	8		2.06997	35317.9		2.06997	34359.2		2.06997	35435.7
			2.2	4		2.2	4		2.2	7		2.08297	35632.2		2.08297	34320		2.08297	35287.6
			2.24	5		2.24	2		2.24	6		2.09597	35274.2		2.09597	34716.4		2.09597	35547.6
			2.28	6		2.28	6		2.28	3		2.10897	35475.5		2.10897	34162.5		2.10897	35281.4
			2.32	5		2.32	6		2.32	3		2.12197	35608.3		2.12197	34701.1		2.12197	35810.8
			2.36	3		2.36	2		2.36	2		2.13497	35495.6		2.13497	34607.6		2.13497	35608.1
			2.4	8		2.4	1		2.4	2		2.14797	35801.3		2.14797	34859.1		2.14797	35489.7
			2.44	6		2.44	6		2.44	10		2.16097	35729.6		2.16097	34497.4		2.16097	35497.3
			2.48	3		2.48	3		2.48	8		2.17397	35669.7		2.17397	34533.9		2.17397	35474.7
			2.52	4		2.52	5		2.52	6		2.18697	35624.1		2.18697	34742.1		2.18697	35952.9
			2.56	8		2.56	6		2.56	5		2.19997	35619.3		2.19997	34791.3		2.19997	35829
			2.6	2		2.6	7		2.6	6		2.21297	36043.3		2.21297	34914.4		2.21297	36027.2
			2.64	1		2.64	4		2.64	6		2.22597	35961.8		2.22597	34949.8		2.22597	35582.1
			2.68	3		2.68	4		2.68	7		2.23897	35992.3		2.23897	35097.9		2.23897	35571.1
			2.72	6		2.72	4		2.72	1		2.25197	35965.7		2.25197	35028.7		2.25197	35733.5
			2.76	3		2.76	5		2.76	2		2.26497	36166		2.26497	34840.3		2.26497	35646.9
			2.8	9		2.8	5		2.8	6		2.27797	36230.5		2.27797	35178.2		2.27797	35859.1
			2.84	4		2.84	5		2.84	2		2.29097	36022.2		2.29097	35220		2.29097	35956.4
			2.88	6		2.88	4		2.88	7		2.30397	36179.9		2.30397	35252.6		2.30397	36105.6
			2.92	7		2.92	3		2.92	6		2.31697	36276.3		2.31697	35075.4		2.31697	36284.7
			2.96	9		2.96	2		2.96	4		2.32997	36229.5		2.32997	35281.5		2.32997	36177
			3	6		3	7		3	8		2.34297	36287.5		2.34297	35206.3		2.34297	35990.6
			3.04	5		3.04	5		3.04	5		2.35597	36434.8		2.35597	35212.2		2.35597	35865.7
			3.08	6		3.08	7		3.08	6		2.36897	36284.3		2.36897	35196.7		2.36897	35884.6
			3.12	3		3.12	5		3.12	7		2.38197	36495.6		2.38197	35392.7		2.38197	36075.3
			3.16	4		3.16	5		3.16	5		2.39497	36384.2		2.39497	35410.6		2.39497	36047.6
			3.2	6		3.2	5		3.2	5		2.40797	36502		2.40797	35530.2		2.40797	36092.4
			3.24	4		3.24	4		3.24	9		2.42097	36740.2		2.42097	35316.4		2.42097	36080.2
			3.28	4		3.28	5		3.28	6		2.43397	36775.5		2.43397	35695.5		2.43397	36312.1
			3.32	5		3.32	4		3.32	5		2.44697	36501.3		2.44697	35904.7		2.44697	36421.9
			3.36	1		3.36	13		3.36	10		2.45997	36587.3		2.45997	35656		2.45997	36429.5
			3.4	5		3.4	6		3.4	8		2.47297	36721.1		2.47297	35661.6		2.47297	36349.5
			3.44	3		3.44	6		3.44	6		2.48597	36677.7		2.48597	35716		2.48597	36523.7
			3.48	6		3.48	3		3.48	9		2.49897	36715.6		2.49897	35790		2.49897	36447.3
			3.52	11		3.52	11		3.52	5		2.51197	37038.7		2.51197	35884.2		2.51197	36414.1
			3.56	5		3.56	11		3.56	7		2.52497	37096.8		2.52497	36135.7		2.52497	36545.1
			3.6	6		3.6	7		3.6	13		2.53797	36967.2		2.53797	36145.2		2.53797	36754.1
			3.64	5		3.64	7		3.64	7		2.55097	36960.2		2.55097	35924.7		2.55097	36825.8
			3.68	4		3.68	7		3.68	8		2.56397	36962.9		2.56397	35907.2		2.56397	36858.3
			3.72	5		3.72	9		3.72	2		2.57697	37110.5		2.57697	36042.4		2.57697	36812
			3.76	9		3.76	7		3.76	4		2.58997	37309.5		2.58997	35873.2		2.58997	36565.5
			3.8	5		3.8	7		3.8	4		2.60297	37337.5		2.60297	35842.5		2.60297	36561
			3.84	6		3.84	8		3.84	3		2.61597	37236.8		2.61597	35953		2.61597	36845.6
			3.88	10		3.88	2		3.88	3		2.62897	37236		2.62897	36035.3		2.62897	36850.8
			3.92	12		3.92	6		3.92	9		2.64197	37300.3		2.64197	36174.1		2.64197	36764
			3.96	4		3.96	8		3.96	14		2.65497	37399		2.65497	36163.8		2.65497	36856.7
			4	10		4	1		4	9		2.66797	37507.5		2.66797	36046.8		2.66797	36844.7
			4.04	9		4.04	4		4.04	9		2.68097	37417		2.68097	36020.8		2.68097	36911.4
			4.08	11		4.08	4		4.08	10		2.69397	37274.2		2.69397	36088.5		2.69397	37086.1
			4.12	5		4.12	5		4.12	9		2.70697	37296		2.70697	36133		2.70697	37064.5
			4.16	9		4.16	9		4.16	12		2.71997	37299.1		2.71997	36037.3		2.71997	36870.4
			4.2	3		4.2	9		4.2	10		2.73297	37474.6		2.73297	36015.4		2.73297	36745.2
			4.24	4		4.24	8		4.24	4		2.74597	37625.7		2.74597	36153.5		2.74597	36859.1
			4.28	11		4.28	6		4.28	5		2.75897	37566.6		2.75897	36110.9		2.75897	37040
			4.32	9		4.32	9		4.32	10		2.77197	37854.7		2.77197	36089.8		2.77197	37070.3
			4.36	4		4.36	8		4.36	6		2.78497	37812.4		2.78497	36279.9		2.78497	36820.2
			4.4	7		4.4	7		4.4	4		2.79797	37531.4		2.79797	36243		2.79797	36853.5
			4.44	4		4.44	7		4.44	8		2.81097	37719.4		2.81097	36059.9		2.81097	37194
			4.48	4		4.48	9		4.48	11		2.82397	37950.8		2.82397	36277.8		2.82397	37100
			4.52	5		4.52	6		4.52	6		2.83697	37971.2		2.83697	36372.4		2.83697	37079.9
			4.56	12		4.56	10		4.56	10		2.84997	37725.8		2.84997	36322.9		2.84997	37193.4
			4.6	9		4.6	3		4.6	9		2.86297	37682.7		2.86297	36507.6		2.86297	37271.7
			4.64	12		4.64	9		4.64	8		2.87597	37736.7		2.87597	36385.1		2.87597	36979.7
			4.68	14		4.68	12		4.68	7		2.88897	37636.2		2.88897	36502.8		2.88897	36964.4
			4.72	12		4.72	11		4.72	12		2.90197	37614.9		2.90197	36538.8		2.90197	37325
			4.76	9		4.76	4		4.76	10		2.91497	37910.6		2.91497	36410.6		2.91497	37346.5
			4.8	6		4.8	5		4.8	9		2.92797	37911.6		2.92797	36692.3		2.92797	37179.6
			4.84	14		4.84	7		4.84	6		2.94097	37719		2.94097	36562.6		2.94097	37344.4
			4.88	8		4.88	8		4.88	7		2.95397	37906.9		2.95397	36726.7		2.95397	37358.4
			4.92	7		4.92	6		4.92	9		2.96697	37532.7		2.96697	36700.1		2.96697	37413.2
			4.96	7		4.96	5		4.96	11		2.97997	37669.9		2.97997	36614.7		2.97997	37053.3
			5	12		5	6		5	9		2.99297	37901.8		2.99297	36521.9		2.99297	37124.1
			5.04	9		5.04	9		5.04	9		3.00597	38096.6		3.00597	36570.7		3.00597	37173.8
			5.08	5		5.08	7		5.08	10		3.01897	37829.2		3.01897	36730.1		3.01897	37111.7
			5.12	10		5.12	6		5.12	13		3.03197	37934.4		3.03197	36582.4		3.03197	37180.2
			5.16	3		5.16	11		5.16	6		3.04497	37923.5		3.04497	36512.3		3.04497	37420.1
			5.2	5		5.2	3		5.2	10		3.05797	37879.3		3.05797	36627.6		3.05797	37375.9
			5.24	9		5.24	7		5.24	8		3.07097	37840.6		3.07097	36705.3		3.07097	37236.9
			5.28	6		5.28	11		5.28	9		3.08397	38039.1		3.08397	36553.8		3.08397	36794.8
			5.32	7		5.32	6		5.32	9		3.09697	38229.3		3.09697	36753.1		3.09697	37377
			5.36	3		5.36	5		5.36	7		3.10997	37869		3.10997	36854.6		3.10997	37332.7
			5.4	15		5.4	6		5.4	6		3.12297	37705.2		3.12297	36852.8		3.12297	37526.6
			5.44	8		5.44	7		5.44	5		3.13597	38167.7		3.13597	36496		3.13597	37544
			5.48	5		5.48	6		5.48	8		3.14897	37940.5		3.14897	36667.5		3.14897	37341.7
			5.52	3		5.52	10		5.52	6		3.16197	38128.7		3.16197	36524.5		3.16197	36894.9
			5.56	8		5.56	3		5.56	9		3.17497	38207.2		3.17497	36551.8		3.17497	36990.3
			5.6	4		5.6	7		5.6	6		3.18797	37906.4		3.18797	36397.7		3.18797	37349
			5.64	11		5.64	4		5.64	10		3.20097	37954.4		3.20097	36914.5		3.20097	37190
			5.68	8		5.68	7		5.68	11		3.21397	38133.3		3.21397	36871.9		3.21397	37629.2
			5.72	6		5.72	6		5.72	7		3.22697	37859.4		3.22697	36875.4		3.22697	37215
			5.76	5		5.76	9		5.76	11		3.23997	37876.4		3.23997	36635		3.23997	37422
			5.8	9		5.8	8		5.8	16		3.25297	37951.8		3.25297	36767.9		3.25297	37203.7
			5.84	4		5.84	8		5.84	7		3.26597	38293.8		3.26597	36803.3		3.26597	37371.2
			5.88	2		5.88	5		5.88	11		3.27897	38050.2		3.27897	36961.5		3.27897	37317.8
			5.92	10		5.92	10		5.92	14		3.29197	38243.5		3.29197	36891.7		3.29197	37522.4
			5.96	9		5.96	13		5.96	7		3.30497	38142		3.30497	37181.5		3.30497	37289.2
			6	9		6	6		6	12		3.31797	38056.5		3.31797	36731.2		3.31797	37877.3
			6.04	3		6.04	3		6.04	16		3.33097	37951.5		3.33097	36461.9		3.33097	37500.1
			6.08	9		6.08	8		6.08	10		3.34397	38077.7		3.34397	36608.5		3.34397	37324.4
			6.12	3		6.12	3		6.12	10		3.35697	38070.8		3.35697	36672.2		3.35697	37262.9
			6.16	5		6.16	8		6.16	12		3.36997	37855.4		3.36997	36854.3		3.36997	37273.9
			6.2	12		6.2	13		6.2	17		3.38297	37879.2		3.38297	37067.5		3.38297	37375.2
			6.24	13		6.24	9		6.24	26		3.39597	37923.9		3.39597	37154.1		3.39597	37364.2
			6.28	7		6.28	7		6.28	23		3.40897	37788.3		3.40897	36557.7		3.40897	37189.7
			6.32	8		6.32	14		6.32	32		3.42197	38090.5		3.42197	36818.4		3.42197	36694.8
			6.36	13		6.36	6		6.36	20		3.43497	37350.2		3.43497	36264.5		3.43497	36542.5
			6.4	7		6.4	12		6.4	22		3.44797	36850		3.44797	35595.7		3.44797	36225.4
			6.44	9		6.44	7		6.44	23		3.46097	36338.2		3.46097	34491.9		3.46097	35286.8
			6.48	10		6.48	7		6.48	25		3.47397	34744.2		3.47397	32954.1		3.47397	33640.6
			6.52	11		6.52	8		6.52	28		3.48697	32531.2		3.48697	31069.1		3.48697	30918.4
			6.56	11		6.56	6		6.56	22		3.49997	30375.6		3.49997	28743.7		3.49997	28887.2
			6.6	7		6.6	14		6.6	23		3.51297	27936.6		3.51297	26169.6		3.51297	26423.5
			6.64	7		6.64	8		6.64	24		3.52597	24942.8		3.52597	23541.7		3.52597	23930.2
			6.68	6		6.68	12		6.68	47		3.53897	22258		3.53897	20951		3.53897	21195
			6.72	11		6.72	9		6.72	64		3.55197	19980.4		3.55197	18431.3		3.55197	18530.6
			6.76	9		6.76	10		6.76	71		3.56497	17257.7		3.56497	15880.6		3.56497	16183.5
			6.8	10		6.8	7		6.8	59		3.57797	14775.8		3.57797	13808.8		3.57797	13893.1
			6.84	12		6.84	4		6.84	67		3.59097	12504.1		3.59097	11640.4		3.59097	11731.8
			6.88	12		6.88	5		6.88	58		3.60397	10497.2		3.60397	9891.59		3.60397	9772.43
			6.92	13		6.92	9		6.92	43		3.61697	9018.02		3.61697	8535.38		3.61697	8600.16
			6.96	11		6.96	8		6.96	21		3.62997	8105.97		3.62997	7817.52		3.62997	7872.25
			7	9		7	7		7	30		3.64297	7622.07		3.64297	7295.15		3.64297	7347.42
			7.04	15		7.04	7		7.04	29		3.65597	7235.39		3.65597	6942.37		3.65597	7041.11
			7.08	16		7.08	9		7.08	26		3.66897	7056.67		3.66897	6924.5		3.66897	6885.57
			7.12	10		7.12	15		7.12	27		3.68197	6890.69		3.68197	6987.99		3.68197	6968.99
			7.16	14		7.16	11		7.16	21		3.69497	6976.13		3.69497	6815.4		3.69497	6781.64
			7.2	19		7.2	8		7.2	17		3.70797	6950.23		3.70797	6715.06		3.70797	6831.23
			7.24	17		7.24	12		7.24	27		3.72097	6987.94		3.72097	6710.23		3.72097	6871.82
			7.28	16		7.28	12		7.28	18		3.73397	6900.71		3.73397	6655.07		3.73397	6780.15
			7.32	9		7.32	14		7.32	22		3.74697	6844.52		3.74697	6660.9		3.74697	6660.97
			7.36	12		7.36	10		7.36	22		3.75997	6727.74		3.75997	6501.07		3.75997	6560.7
			7.4	14		7.4	13		7.4	20		3.77297	6613.58		3.77297	6428.92		3.77297	6497.68
			7.44	15		7.44	12		7.44	24		3.78597	6638.58		3.78597	6500.99		3.78597	6524.52
			7.48	14		7.48	9		7.48	29		3.79897	6577.72		3.79897	6466.22		3.79897	6525.62
			7.52	14		7.52	17		7.52	31		3.81197	6387.54		3.81197	6444.59		3.81197	6418.95
			7.56	20		7.56	13		7.56	23		3.82497	6364.4		3.82497	6397.93		3.82497	6354.11
			7.6	17		7.6	13		7.6	27		3.83797	6390.88		3.83797	6291.57		3.83797	6340.1
			7.64	17		7.64	15		7.64	25		3.85097	6280.97		3.85097	6297.01		3.85097	6274.23
			7.68	20		7.68	16		7.68	29		3.86397	6162.99		3.86397	6146.64		3.86397	6201.54
			7.72	21		7.72	19		7.72	28		3.87697	6100.46		3.87697	6027.65		3.87697	6116.75
			7.76	22		7.76	15		7.76	31		3.88997	6004.65		3.88997	5976.35		3.88997	6042.91
			7.8	23		7.8	19		7.8	27		3.90297	5956.46		3.90297	5846.61		3.90297	5918.33
			7.84	26		7.84	17		7.84	22		3.91597	5898.98		3.91597	5796.58		3.91597	5762.95
			7.88	21		7.88	17		7.88	22		3.92897	5709.52		3.92897	5724.96		3.92897	5682.01
			7.92	25		7.92	18		7.92	35		3.94197	5706.15		3.94197	5615.8		3.94197	5575.65
			7.96	26		7.96	24		7.96	27		3.95497	5725.72		3.95497	5596.56		3.95497	5512.17
			8	17		8	22		8	27		3.96797	5442.77		3.96797	5501.1		3.96797	5560.32
			8.04	33		8.04	26		8.04	30		3.98097	5285.59		3.98097	5322.68		3.98097	5387.23
			8.08	27		8.08	28		8.08	41		3.99397	5346.63		3.99397	5199.73		3.99397	5176.55
			8.12	37		8.12	35		8.12	39		4.00697	5274		4.00697	5178.5		4.00697	5121.37
			8.16	34		8.16	31		8.16	39		4.01997	5124.07		4.01997	5160.84		4.01997	5057.24
			8.2	21		8.2	19		8.2	27		4.03297	5104.92		4.03297	5083.55		4.03297	5050.04
			8.24	33		8.24	22		8.24	34		4.04597	5022.89		4.04597	5052.32		4.04597	4925.92
			8.28	29		8.28	30		8.28	43		4.05897	4867.21		4.05897	4975.89		4.05897	4828.32
			8.32	37		8.32	21		8.32	37		4.07197	4824.7		4.07197	4855.51		4.07197	4824.77
			8.36	29		8.36	35		8.36	45		4.08497	4748.96		4.08497	4750.46		4.08497	4701.56
			8.4	36		8.4	22		8.4	28		4.09797	4697.06		4.09797	4547.09		4.09797	4587.88
			8.44	31		8.44	28		8.44	47		4.11097	4607.24		4.11097	4390.24		4.11097	4398.86
			8.48	38		8.48	21		8.48	41		4.12397	4357.63		4.12397	4301.58		4.12397	4182.9
			8.52	33		8.52	24		8.52	27		4.13697	4090.39		4.13697	4122.62		4.13697	3993.45
			8.56	32		8.56	25		8.56	44		4.14997	3972.62		4.14997	3976.65		4.14997	3876.57
			8.6	30		8.6	36		8.6	43		4.16297	3770.74		4.16297	3713.94		4.16297	3613.85
			8.64	31		8.64	35		8.64	53		4.17597	3575.68		4.17597	3492.85		4.17597	3487.21
			8.68	43		8.68	33		8.68	43		4.18897	3388.74		4.18897	3415.91		4.18897	3280.38
			8.72	41		8.72	35		8.72	51		4.20197	3230.39		4.20197	3212.75		4.20197	3049.7
			8.76	46		8.76	27		8.76	52		4.21497	3093.55		4.21497	3039.57		4.21497	2949.03
			8.8	44		8.8	45		8.8	36		4.22797	2927.04		4.22797	2874.14		4.22797	2754.56
			8.84	72		8.84	45		8.84	45		4.24097	2782.15		4.24097	2645.86		4.24097	2649.52
			8.88	83		8.88	95		8.88	49		4.25397	2554.05		4.25397	2541.89		4.25397	2545.03
			8.92	67		8.92	121		8.92	59		4.26697	2504.12		4.26697	2479.39		4.26697	2383.26
			8.96	69		8.96	130		8.96	54		4.27997	2381.65		4.27997	2359.09		4.27997	2313.27
			9	70		9	114		9	58		4.29297	2374.06		4.29297	2320.97		4.29297	2210.64
			9.04	60		9.04	80		9.04	58		4.30597	2335.11		4.30597	2255.33		4.30597	2224.31
			9.08	74		9.08	67		9.08	60		4.31897	2259.52		4.31897	2268.91		4.31897	2291.25
			9.12	55		9.12	52		9.12	44		4.33197	2272.3		4.33197	2285.58		4.33197	2293.21
			9.16	60		9.16	54		9.16	64		4.34497	2235.15		4.34497	2328.67		4.34497	2212.93
			9.2	48		9.2	54		9.2	58		4.35797	2231.68		4.35797	2314.82		4.35797	2184.5
			9.24	51		9.24	58		9.24	71		4.37097	2348.59		4.37097	2286.93		4.37097	2214.63
			9.28	51		9.28	53		9.28	52		4.38397	2249.02		4.38397	2316.14		4.38397	2166.89
			9.32	63		9.32	52		9.32	64		4.39697	2195.73		4.39697	2358.6		4.39697	2280.62
			9.36	57		9.36	57		9.36	54		4.40997	2249.92		4.40997	2432.54		4.40997	2284.83
			9.4	56		9.4	52		9.4	85		4.42297	2239.03		4.42297	2439.46		4.42297	2343.35
			9.44	53		9.44	49		9.44	92		4.43597	2233.55		4.43597	2478.08		4.43597	2295.29
			9.48	58		9.48	36		9.48	71		4.44897	2247.99		4.44897	2548.44		4.44897	2364.3
			9.52	41		9.52	56		9.52	97		4.46197	2362.88		4.46197	2470.46		4.46197	2388.1
			9.56	71		9.56	41		9.56	89		4.47497	2438.3		4.47497	2632.65		4.47497	2272.98
			9.6	64		9.6	58		9.6	93		4.48797	2347.41		4.48797	2618.89		4.48797	2369.18
			9.64	76		9.64	66		9.64	78		4.50097	2382.73		4.50097	2585.66		4.50097	2410.17
			9.68	84		9.68	48		9.68	86		4.51397	2342.22		4.51397	2567.09		4.51397	2411.2
			9.72	87		9.72	69		9.72	87		4.52697	2461.96		4.52697	2497.43		4.52697	2332.69
			9.76	81		9.76	76		9.76	93		4.53997	2387.74		4.53997	2446.52		4.53997	2387.07
			9.8	92		9.8	66		9.8	80		4.55297	2412.08		4.55297	2427.82		4.55297	2438.06
			9.84	82		9.84	67		9.84	103		4.56597	2452.54		4.56597	2420.27		4.56597	2447
			9.88	68		9.88	88		9.88	112		4.57897	2392.43		4.57897	2343.64		4.57897	2343.39
			9.92	86		9.92	71		9.92	75		4.59197	2381.73		4.59197	2438.91		4.59197	2331.8
			9.96	102		9.96	66		9.96	83		4.60497	2372.03		4.60497	2327.86		4.60497	2325.13
			10	79		10	70		10	85		4.61797	2296.42		4.61797	2360.06		4.61797	2292.51
			10.04	65		10.04	70		10.04	107		4.63097	2321.94		4.63097	2362.76		4.63097	2386.72
			10.08	75		10.08	66		10.08	127		4.64397	2309.07		4.64397	2318.21		4.64397	2334.24
			10.12	91		10.12	75		10.12	149		4.65697	2254.72		4.65697	2204.57		4.65697	2341.82
			10.16	78		10.16	64		10.16	187		4.66997	2348.67		4.66997	2267.42		4.66997	2260.05
			10.2	78		10.2	66		10.2	171		4.68297	2208.06		4.68297	2213.96		4.68297	2218.41
			10.24	79		10.24	89		10.24	152		4.69597	2176.25		4.69597	2095.38		4.69597	2224.66
			10.28	103		10.28	85		10.28	130		4.70897	2133.39		4.70897	2172.33		4.70897	2170.14
			10.32	92		10.32	80		10.32	116		4.72197	2092.56		4.72197	2091.75		4.72197	2175.36
			10.36	114		10.36	88		10.36	121		4.73497	2144.66		4.73497	2163.82		4.73497	2151.01
			10.4	110		10.4	97		10.4	117		4.74797	2184.75		4.74797	2101.29		4.74797	2187.5
			10.44	136		10.44	85		10.44	133		4.76097	2128.19		4.76097	2087.76		4.76097	2116.69
			10.48	129		10.48	88		10.48	93		4.77397	2195.53		4.77397	2121.08		4.77397	2165.49
			10.52	155		10.52	112		10.52	122		4.78697	2138.33		4.78697	2101		4.78697	2194.1
			10.56	176		10.56	103		10.56	135		4.79997	2111.61		4.79997	2073.47		4.79997	2072.54
			10.6	197		10.6	129		10.6	150		4.81297	2101.21		4.81297	2030.15		4.81297	2070.62
			10.64	289		10.64	141		10.64	145		4.82597	2040.04		4.82597	2022.3		4.82597	2190.39
			10.68	250		10.68	151		10.68	121		4.83897	2037.64		4.83897	2025.4		4.83897	2165.13
			10.72	201		10.72	144		10.72	155		4.85197	2007.97		4.85197	2049.37		4.85197	2164.47
			10.76	174		10.76	124		10.76	157		4.86497	2047.5		4.86497	2043.26		4.86497	2172.63
			10.8	176		10.8	122		10.8	143		4.87797	2085.61		4.87797	2088.41		4.87797	2119.27
			10.84	163		10.84	133		10.84	118		4.89097	1987.89		4.89097	2098.21		4.89097	2113.47
			10.88	153		10.88	107		10.88	150		4.90397	2028.39		4.90397	2048.59		4.90397	2144.51
			10.92	152		10.92	128		10.92	157		4.91697	2059.11		4.91697	2114.67		4.91697	2088.95
			10.96	151		10.96	103		10.96	171		4.92997	2033.47		4.92997	2077.71		4.92997	2110.88
			11	145		11	110		11	170		4.94297	2045.74		4.94297	2028.78		4.94297	2105.9
			11.04	144		11.04	121		11.04	145		4.95597	2014.14		4.95597	2088.71		4.95597	2097.98
			11.08	140		11.08	114		11.08	163		4.96897	2029.68		4.96897	2115.5		4.96897	2150.1
			11.12	127		11.12	122		11.12	181		4.98197	2002.06		4.98197	2120.63		4.98197	2140.64
			11.16	150		11.16	137		11.16	167		4.99497	2085.08		4.99497	2072.53		4.99497	2088.8
			11.2	134		11.2	148		11.2	183		5.00797	2086.56		5.00797	2124.37		5.00797	2057.22
			11.24	133		11.24	149		11.24	181		5.02097	2099.21		5.02097	2077.68		5.02097	2113.31
			11.28	147		11.28	140		11.28	219		5.03397	2063.25		5.03397	2008.62		5.03397	2119.47
			11.32	133		11.32	159		11.32	181		5.04697	2036.75		5.04697	2061.44		5.04697	2070.34
			11.36	171		11.36	139		11.36	164		5.05997	2085.56		5.05997	2063.18		5.05997	2100.16
			11.4	140		11.4	133		11.4	205		5.07297	2104.67		5.07297	2088.44		5.07297	2082.92
			11.44	162		11.44	142		11.44	191		5.08597	2061.86		5.08597	2054.69		5.08597	2091.98
			11.48	160		11.48	141		11.48	207		5.09897	2031.94		5.09897	2104.18		5.09897	2099.23
			11.52	176		11.52	171		11.52	194		5.11197	2044.89		5.11197	2082.8		5.11197	2142.9
			11.56	202		11.56	150		11.56	208		5.12497	2031.68		5.12497	2011.11		5.12497	2099.54
			11.6	216		11.6	174		11.6	207		5.13797	2037.19		5.13797	2026.51		5.13797	2128.54
			11.64	206		11.64	168		11.64	200		5.15097	2080.67		5.15097	2034.41		5.15097	2161.06
			11.68	222		11.68	171		11.68	186		5.16397	2053.71		5.16397	2035.79		5.16397	2171.98
			11.72	211		11.72	184		11.72	235		5.17697	2098.57		5.17697	2027.7		5.17697	2132.78
			11.76	204		11.76	162		11.76	220		5.18997	2095.2		5.18997	2036.63		5.18997	2127.62
			11.8	184		11.8	190		11.8	232		5.20297	2051.74		5.20297	2039.07		5.20297	2172.78
			11.84	186		11.84	154		11.84	228		5.21597	2058.96		5.21597	2048.47		5.21597	2176.04
			11.88	206		11.88	220		11.88	221		5.22897	2113.25		5.22897	2064.66		5.22897	2177.65
			11.92	215		11.92	174		11.92	223		5.24197	2092.69		5.24197	2086.51		5.24197	2200.42
			11.96	214		11.96	170		11.96	231		5.25497	2061		5.25497	2084.88		5.25497	2181.29
			12	211		12	194		12	264		5.26797	2102.95		5.26797	2041.52		5.26797	2116.06
			12.04	232		12.04	179		12.04	271		5.28097	2089.33		5.28097	2068.47		5.28097	2151.35
			12.08	226		12.08	208		12.08	275		5.29397	2053.02		5.29397	2110.52		5.29397	2252.49
			12.12	218		12.12	235		12.12	336		5.30697	2067.19		5.30697	2094.2		5.30697	2272.29
			12.16	232		12.16	204		12.16	311		5.31997	2118.44		5.31997	2059.51		5.31997	2241.18
			12.2	250		12.2	187		12.2	266		5.33297	2116.61		5.33297	2060.67		5.33297	2198.53
			12.24	289		12.24	213		12.24	317		5.34597	2081.59		5.34597	2075.54		5.34597	2199.15
			12.28	306		12.28	242		12.28	284		5.35897	2108.86		5.35897	2004.62		5.35897	2221.57
			12.32	362		12.32	243		12.32	286		5.37197	2086.53		5.37197	1959.3		5.37197	2213.54
			12.36	399		12.36	278		12.36	309		5.38497	2040.96		5.38497	2025.96		5.38497	2151.7
			12.4	475		12.4	302		12.4	297		5.39797	2096.92		5.39797	2064.32		5.39797	2148.47
			12.44	542		12.44	351		12.44	294		5.41097	2152.76		5.41097	2052.3		5.41097	2264.61
			12.48	564		12.48	389		12.48	295		5.42397	2133.21		5.42397	2105.64		5.42397	2254.41
			12.52	530		12.52	343		12.52	291		5.43697	2158.42		5.43697	2131.91		5.43697	2210.73
			12.56	499		12.56	347		12.56	301		5.44997	2195.62		5.44997	2131.96		5.44997	2210.98
			12.6	429		12.6	328		12.6	322		5.46297	2176.61		5.46297	2164.13		5.46297	2268.6
			12.64	452		12.64	298		12.64	350		5.47597	2167.31		5.47597	2153.75		5.47597	2272.92
			12.68	515		12.68	313		12.68	422		5.48897	2132.84		5.48897	2127.81		5.48897	2323.55
			12.72	484		12.72	362		12.72	431		5.50197	2144.35		5.50197	2124.11		5.50197	2306.02
			12.76	410		12.76	316		12.76	450		5.51497	2186.39		5.51497	2132.6		5.51497	2319.5
			12.8	423		12.8	289		12.8	414		5.52797	2206.3		5.52797	2130.16		5.52797	2360.18
			12.84	345		12.84	290		12.84	374		5.54097	2296.62		5.54097	2117.66		5.54097	2384.28
			12.88	310		12.88	287		12.88	363		5.55397	2243.7		5.55397	2108.92		5.55397	2358.25
			12.92	285		12.92	269		12.92	350		5.56697	2223.2		5.56697	2138.97		5.56697	2353.13
			12.96	265		12.96	252		12.96	312		5.57997	2224		5.57997	2204.69		5.57997	2432.21
			13	295		13	253		13	357		5.59297	2308.46		5.59297	2195.49		5.59297	2412.46
			13.04	297		13.04	251		13.04	344		5.60597	2322.08		5.60597	2183.92		5.60597	2418.49
			13.08	297		13.08	280		13.08	348		5.61897	2337.24		5.61897	2184.81		5.61897	2448.21
			13.12	243		13.12	287		13.12	349		5.63197	2327.12		5.63197	2214.44		5.63197	2517.82
			13.16	283		13.16	331		13.16	320		5.64497	2340.16		5.64497	2257.6		5.64497	2452.81
			13.2	254		13.2	310		13.2	388		5.65797	2326.16		5.65797	2292.37		5.65797	2491.66
			13.24	278		13.24	268		13.24	332		5.67097	2292.02		5.67097	2249.51		5.67097	2538.56
			13.28	284		13.28	280		13.28	367		5.68397	2365.48		5.68397	2231.44		5.68397	2541.15
			13.32	293		13.32	282		13.32	364		5.69697	2394.47		5.69697	2241.21		5.69697	2523.04
			13.36	273		13.36	291		13.36	384		5.70997	2406.56		5.70997	2254.31		5.70997	2591.15
			13.4	262		13.4	268		13.4	398		5.72297	2415.3		5.72297	2307.26		5.72297	2717.21
			13.44	281		13.44	290		13.44	385		5.73597	2513.05		5.73597	2295.15		5.73597	2665.96
			13.48	303		13.48	301		13.48	442		5.74897	2546.02		5.74897	2303.61		5.74897	2663.14
			13.52	281		13.52	266		13.52	432		5.76197	2587.58		5.76197	2308.62		5.76197	2778.83
			13.56	281		13.56	268		13.56	510		5.77497	2602.26		5.77497	2265.44		5.77497	2857.98
			13.6	295		13.6	271		13.6	537		5.78797	2600.35		5.78797	2357.69		5.78797	2796.57
			13.64	281		13.64	289		13.64	567		5.80097	2622.54		5.80097	2401.58		5.80097	2826.3
			13.68	262		13.68	268		13.68	603		5.81397	2671.98		5.81397	2538.89		5.81397	2868.44
			13.72	299		13.72	282		13.72	626		5.82697	2734.6		5.82697	2519.28		5.82697	2950.37
			13.76	278		13.76	267		13.76	571		5.83997	2831.95		5.83997	2424.67		5.83997	3032.41
			13.8	293		13.8	292		13.8	502		5.85297	2770.25		5.85297	2444.76		5.85297	3046.26
			13.84	276		13.84	307		13.84	421		5.86597	2834.73		5.86597	2594.14		5.86597	3150.2
			13.88	341		13.88	299		13.88	421		5.87897	2994.55		5.87897	2599.58		5.87897	3138.5
			13.92	301		13.92	306		13.92	417		5.89197	3009.76		5.89197	2664.23		5.89197	3155.74
			13.96	288		13.96	282		13.96	412		5.90497	3139.6		5.90497	2693.11		5.90497	3351.79
			14	283		14	316		14	373		5.91797	3217.44		5.91797	2758.74		5.91797	3440.24
			14.04	302		14.04	276		14.04	417		5.93097	3194.44		5.93097	2831.58		5.93097	3617.24
			14.08	295		14.08	277		14.08	408		5.94397	3299.64		5.94397	2873.21		5.94397	3633.85
			14.12	272		14.12	288		14.12	342		5.95697	3474.88		5.95697	2927.67		5.95697	3867.5
			14.16	271		14.16	306		14.16	395		5.96997	3620.62		5.96997	2995.89		5.96997	3947.72
			14.2	311		14.2	243		14.2	414		5.98297	3540.13		5.98297	2953.1		5.98297	4018.02
			14.24	315		14.24	323		14.24	375		5.99597	3775.11		5.99597	3078.27		5.99597	4153.99
			14.28	322		14.28	365		14.28	391		6.00897	3825.04		6.00897	3274.75		6.00897	4340.26
			14.32	329		14.32	312		14.32	410		6.02197	4076.23		6.02197	3211.34		6.02197	4638.82
			14.36	306		14.36	297		14.36	392		6.03497	4180.7		6.03497	3289.22		6.03497	4793.33
			14.4	318		14.4	333		14.4	397		6.04797	4503.83		6.04797	3464.93		6.04797	5007.08
			14.44	346		14.44	311		14.44	405		6.06097	4563.86		6.06097	3604.26		6.06097	5083.46
			14.48	296		14.48	285		14.48	396		6.07397	4701.76		6.07397	3677.51		6.07397	5497.75
			14.52	333		14.52	357		14.52	397		6.08697	5008.48		6.08697	3820.86		6.08697	5753
			14.56	318		14.56	302		14.56	420		6.09997	5256.18		6.09997	4012.14		6.09997	6184.87
			14.6	347		14.6	323		14.6	377		6.11297	5509.46		6.11297	4035.76		6.11297	6365.49
			14.64	351		14.64	308		14.64	401		6.12597	5854.14		6.12597	4276.37		6.12597	6726.41
			14.68	393		14.68	325		14.68	378		6.13897	6042.35		6.13897	4508.03		6.13897	7092.84
			14.72	365		14.72	323		14.72	406		6.15197	6598.21		6.15197	4548.64		6.15197	7572.63
			14.76	397		14.76	359		14.76	386		6.16497	6936.47		6.16497	4797.13		6.16497	8098.51
			14.8	401		14.8	329		14.8	419		6.17797	7386.32		6.17797	5052.9		6.17797	8675.07
			14.84	350		14.84	362		14.84	398		6.19097	7841.22		6.19097	5341.52		6.19097	9319.36
			14.88	334		14.88	311		14.88	373		6.20397	8359.77		6.20397	5456.61		6.20397	10077.2
			14.92	350		14.92	326		14.92	405		6.21697	8951.66		6.21697	5831.22		6.21697	10761.4
			14.96	342		14.96	349		14.96	418		6.22997	9630.62		6.22997	6123.48		6.22997	11775.9
			15	361		15	343		15	353		6.24297	10218.9		6.24297	6432.1		6.24297	12876.2
			15.04	347		15.04	329		15.04	410		6.25597	10961.4		6.25597	6886.41		6.25597	13943.5
			15.08	334		15.08	351		15.08	427		6.26897	11587.5		6.26897	7141.29		6.26897	15090.8
			15.12	330		15.12	357		15.12	406		6.28197	12365.7		6.28197	7492.45		6.28197	16567.9
			15.16	341		15.16	315		15.16	402		6.29497	13337.1		6.29497	7816.26		6.29497	17858
			15.2	378		15.2	305		15.2	398		6.30797	14046.6		6.30797	8203.89		6.30797	18914.9
			15.24	380		15.24	368		15.24	435		6.32097	14505.1		6.32097	8459.19		6.32097	19661.8
			15.28	402		15.28	320		15.28	426		6.33397	14966.2		6.33397	8743.44		6.33397	19972.1
			15.32	426		15.32	345		15.32	425		6.34697	14984.2		6.34697	8743.03		6.34697	19099.3
			15.36	457		15.36	408		15.36	423		6.35997	14441.4		6.35997	8706.55		6.35997	17332.1
			15.4	487		15.4	414		15.4	446		6.37297	13505.1		6.37297	8435.64		6.37297	15398.8
			15.44	491		15.44	401		15.44	416		6.38597	12290.8		6.38597	8289.07		6.38597	13208.8
			15.48	448		15.48	404		15.48	432		6.39897	11084.7		6.39897	7884.73		6.39897	11378.5
			15.52	453		15.52	347		15.52	393		6.41197	9977.65		6.41197	7512.9		6.41197	10049.4
			15.56	412		15.56	347		15.56	368		6.42497	9124.35		6.42497	7211.79		6.42497	9296.26
			15.6	418		15.6	373		15.6	423		6.43797	8587.39		6.43797	7008.74		6.43797	8871.08
			15.64	366		15.64	391		15.64	398		6.45097	8332.74		6.45097	6693.73		6.45097	8428.84
			15.68	380		15.68	349		15.68	392		6.46397	8237.67		6.46397	6494.08		6.46397	8370.65
			15.72	371		15.72	363		15.72	417		6.47697	8209.88		6.47697	6559.76		6.47697	8457.04
			15.76	354		15.76	313		15.76	405		6.48997	8245.2		6.48997	6410.17		6.48997	8498.96
			15.8	368		15.8	322		15.8	431		6.50297	8285.03		6.50297	6313.58		6.50297	8770.73
			15.84	376		15.84	350		15.84	419		6.51597	8496.3		6.51597	6359.55		6.51597	9123.53
			15.88	366		15.88	304		15.88	404		6.52897	8810.47		6.52897	6395.01		6.52897	9305.08
			15.92	350		15.92	314		15.92	456		6.54197	9157.43		6.54197	6542.77		6.54197	9624.15
			15.96	369		15.96	358		15.96	385		6.55497	9582.39		6.55497	6715.34		6.55497	10154.2
			16	391		16	324		16	457		6.56797	10014.2		6.56797	6823.3		6.56797	10556.2
			16.04	390		16.04	339		16.04	450		6.58097	10445.8		6.58097	7071.37		6.58097	11083.8
			16.08	421		16.08	326		16.08	451		6.59397	11033.5		6.59397	7458.9		6.59397	11773.7
			16.12	447		16.12	327		16.12	425		6.60697	11701		6.60697	7791.33		6.60697	12530.8
			16.16	417		16.16	333		16.16	443		6.61997	12441.1		6.61997	8134.43		6.61997	13429.6
			16.2	392		16.2	345		16.2	445		6.63297	13215.5		6.63297	8517.64		6.63297	14369
			16.24	348		16.24	359		16.24	414		6.64597	14007.3		6.64597	8922.18		6.64597	15278.3
			16.28	396		16.28	334		16.28	427		6.65897	15051.3		6.65897	9399.6		6.65897	16271.9
			16.32	365		16.32	336		16.32	456		6.67197	16175.8		6.67197	9834.94		6.67197	17652.3
			16.36	373		16.36	366		16.36	441		6.68497	17292.9		6.68497	10371.4		6.68497	19386.9
			16.4	406		16.4	341		16.4	426		6.69797	18571.5		6.69797	11028.8		6.69797	21157
			16.44	343		16.44	357		16.44	435		6.71097	20001.9		6.71097	11809.8		6.71097	22846.1
			16.48	358		16.48	313		16.48	403		6.72397	21462.7		6.72397	12672.1		6.72397	24819.3
			16.52	365		16.52	355		16.52	400		6.73697	23011.1		6.73697	13273.4		6.73697	27089.9
			16.56	349		16.56	390		16.56	443		6.74997	24592.7		6.74997	14093.1		6.74997	29325.5
			16.6	354		16.6	327		16.6	429		6.76297	25969.5		6.76297	14834.6		6.76297	31496.9
			16.64	402		16.64	329		16.64	432		6.77597	27261.5		6.77597	15413.2		6.77597	33290.8
			16.68	361		16.68	327		16.68	469		6.78897	28169.7		6.78897	15895.6		6.78897	34418.5
			16.72	409		16.72	320		16.72	456		6.80197	28436.3		6.80197	16271.3		6.80197	34738.9
			16.76	395		16.76	328		16.76	441		6.81497	27929.4		6.81497	16380.5		6.81497	33608.2
			16.8	384		16.8	350		16.8	448		6.82797	26406.6		6.82797	15956.7		6.82797	30890.6
			16.84	414		16.84	339		16.84	464		6.84097	23907.3		6.84097	15182.4		6.84097	26617.4
			16.88	447		16.88	337		16.88	494		6.85397	20466.4		6.85397	13893.2		6.85397	21812.2
			16.92	417		16.92	336		16.92	495		6.86697	16678.3		6.86697	12557.2		6.86697	17081.4
			16.96	456		16.96	356		16.96	580		6.87997	13294.3		6.87997	11080		6.87997	13240.2
			17	478		17	339		17	643		6.89297	10432.7		6.89297	9654.81		6.89297	10531.7
			17.04	478		17.04	354		17.04	677		6.90597	8681.05		6.90597	8487.82		6.90597	8477.79
			17.08	560		17.08	405		17.08	706		6.91897	7306.69		6.91897	7356.55		6.91897	7081.95
			17.12	614		17.12	402		17.12	702		6.93197	6409.48		6.93197	6469.37		6.93197	6140.94
			17.16	640		17.16	401		17.16	636		6.94497	5751.41		6.94497	5620.61		6.94497	5570.6
			17.2	580		17.2	408		17.2	627		6.95797	5190.58		6.95797	4983.64		6.95797	5090.31
			17.24	558		17.24	392		17.24	535		6.97097	4768.17		6.97097	4473.3		6.97097	4538.49
			17.28	483		17.28	405		17.28	478		6.98397	4435.68		6.98397	4136.42		6.98397	4345.68
			17.32	494		17.32	390		17.32	535		6.99697	4233.68		6.99697	3937.07		6.99697	4157.46
			17.36	482		17.36	382		17.36	451		7.00997	4075.61		7.00997	3741.97		7.00997	4022.91
			17.4	479		17.4	351		17.4	488		7.02297	4061.69		7.02297	3494.25		7.02297	3914
			17.44	492		17.44	386		17.44	461		7.03597	3761.67		7.03597	3408.87		7.03597	3807.36
			17.48	437		17.48	345		17.48	486		7.04897	3696.78		7.04897	3248.37		7.04897	3780.5
			17.52	432		17.52	357		17.52	504		7.06197	3662.85		7.06197	3101.63		7.06197	3663.91
			17.56	430		17.56	386		17.56	538		7.07497	3759.6		7.07497	3093.56		7.07497	3589.78
			17.6	488		17.6	354		17.6	629		7.08797	3662.68		7.08797	2934.53		7.08797	3631.02
			17.64	527		17.64	361		17.64	584		7.10097	3661.22		7.10097	3026.12		7.10097	3671.25
			17.68	548		17.68	418		17.68	644		7.11397	3760.84		7.11397	2936.38		7.11397	3671.27
			17.72	577		17.72	468		17.72	605		7.12697	3717.62		7.12697	2902.8		7.12697	3655.66
			17.76	507		17.76	407		17.76	635		7.13997	3699.05		7.13997	2868.28		7.13997	3701.34
			17.8	540		17.8	358		17.8	579		7.15297	3639.91		7.15297	2895.78		7.15297	3573.06
			17.84	547		17.84	403		17.84	548		7.16597	3652.02		7.16597	2841.08		7.16597	3671.36
			17.88	499		17.88	373		17.88	490		7.17897	3666.64		7.17897	2900.38		7.17897	3606.98
			17.92	500		17.92	377		17.92	476		7.19197	3458.8		7.19197	2767.63		7.19197	3526.38
			17.96	527		17.96	421		17.96	437		7.20497	3433.24		7.20497	2776.89		7.20497	3472.23
			18	506		18	381		18	446		7.21797	3362.12		7.21797	2725.15		7.21797	3357.6
			18.04	506		18.04	384		18.04	416		7.23097	3177.17		7.23097	2670.01		7.23097	3279.77
			18.08	503		18.08	379		18.08	465		7.24397	3141.89		7.24397	2810.99		7.24397	3180.11
			18.12	431		18.12	354		18.12	441		7.25697	3041.85		7.25697	2631.83		7.25697	3099.97
			18.16	469		18.16	385		18.16	458		7.26997	2913.14		7.26997	2487.28		7.26997	3063.34
			18.2	438		18.2	388		18.2	381		7.28297	2904.17		7.28297	2487.98		7.28297	3092.47
			18.24	474		18.24	335		18.24	453		7.29597	2867.1		7.29597	2540.48		7.29597	3059.02
			18.28	432		18.28	345		18.28	424		7.30897	2860.15		7.30897	2428.46		7.30897	2944.44
			18.32	495		18.32	368		18.32	482		7.32197	2950.43		7.32197	2449.71		7.32197	2936.21
			18.36	491		18.36	401		18.36	544		7.33497	2939.01		7.33497	2391.69		7.33497	2974.63
			18.4	445		18.4	393		18.4	660		7.34797	2815.02		7.34797	2467.23		7.34797	3044.12
			18.44	485		18.44	372		18.44	790		7.36097	2828.15		7.36097	2448.13		7.36097	3066.54
			18.48	451		18.48	413		18.48	974		7.37397	2822.62		7.37397	2394.86		7.37397	3041.46
			18.52	441		18.52	407		18.52	950		7.38697	2825.63		7.38697	2503.68		7.38697	3076.91
			18.56	462		18.56	357		18.56	914		7.39997	2819.78		7.39997	2443.75		7.39997	3064.96
			18.6	452		18.6	361		18.6	773		7.41297	2923.13		7.41297	2485.31		7.41297	3018.03
			18.64	460		18.64	336		18.64	619		7.42597	2995.47		7.42597	2374.25		7.42597	3068.72
			18.68	464		18.68	398		18.68	509		7.43897	2996.15		7.43897	2455.24		7.43897	3049.31
			18.72	526		18.72	383		18.72	432		7.45197	3029.12		7.45197	2514.49		7.45197	3097.88
			18.76	565		18.76	439		18.76	418		7.46497	3137.81		7.46497	2461.35		7.46497	3074.16
			18.8	589		18.8	518		18.8	399		7.47797	3316.06		7.47797	2506.64		7.47797	3147.12
			18.84	558		18.84	511		18.84	444		7.49097	3259.99		7.49097	2433.28		7.49097	3243.65
			18.88	607		18.88	472		18.88	363		7.50397	3271.79		7.50397	2451.5		7.50397	3206.45
			18.92	625		18.92	502		18.92	378		7.51697	3340.84		7.51697	2504.18		7.51697	3274.31
			18.96	576		18.96	453		18.96	368		7.52997	3400.43		7.52997	2531.67		7.52997	3305.92
			19	526		19	424		19	375		7.54297	3382.27		7.54297	2534.45		7.54297	3356.01
			19.04	585		19.04	442		19.04	419		7.55597	3360.88		7.55597	2540.98		7.55597	3294.03
			19.08	521		19.08	432		19.08	437		7.56897	3404.98		7.56897	2547.51		7.56897	3327.62
			19.12	464		19.12	465		19.12	448		7.58197	3235.48		7.58197	2565.59		7.58197	3304.35
			19.16	486		19.16	446		19.16	548		7.59497	2997.37		7.59497	2514.53		7.59497	3102.22
			19.2	469		19.2	512		19.2	505		7.60797	2843.61		7.60797	2500.15		7.60797	2985.68
			19.24	469		19.24	529		19.24	531		7.62097	2793.38		7.62097	2437.63		7.62097	2841.13
			19.28	515		19.28	505		19.28	491		7.63397	2697.73		7.63397	2354.42		7.63397	2805.05
			19.32	484		19.32	506		19.32	429		7.64697	2543.81		7.64697	2226.88		7.64697	2737.55
			19.36	519		19.36	465		19.36	439		7.65997	2493.32		7.65997	2218.4		7.65997	2719.51
			19.4	572		19.4	488		19.4	373		7.67297	2460.88		7.67297	2229.91		7.67297	2738.01
			19.44	588		19.44	455		19.44	391		7.68597	2430.52		7.68597	2260.36		7.68597	2618
			19.48	580		19.48	424		19.48	414		7.69897	2421.6		7.69897	2239.42		7.69897	2570.2
			19.52	635		19.52	417		19.52	329		7.71197	2408.59		7.71197	2192.89		7.71197	2596.64
			19.56	666		19.56	478		19.56	410		7.72497	2301.54		7.72497	2234.7		7.72497	2574.17
			19.6	633		19.6	496		19.6	354		7.73797	2278.36		7.73797	2181.67		7.73797	2560.46
			19.64	583		19.64	474		19.64	361		7.75097	2283.91		7.75097	2162.36		7.75097	2545.54
			19.68	601		19.68	484		19.68	378		7.76397	2259.35		7.76397	2154.75		7.76397	2561.96
			19.72	578		19.72	484		19.72	364		7.77697	2260.5		7.77697	2114.84		7.77697	2581.44
			19.76	584		19.76	483		19.76	330		7.78997	2260.29		7.78997	2131.12		7.78997	2509.9
			19.8	561		19.8	460		19.8	353		7.80297	2235.73		7.80297	2169.38		7.80297	2496.26
			19.84	492		19.84	417		19.84	361		7.81597	2177.77		7.81597	2136.19		7.81597	2518
			19.88	443		19.88	388		19.88	348		7.82897	2140.98		7.82897	2124.4		7.82897	2466.93
			19.92	493		19.92	376		19.92	351		7.84197	2133.58		7.84197	2101.62		7.84197	2438.34
			19.96	468		19.96	377		19.96	364		7.85497	2178.51		7.85497	2073.28		7.85497	2390.53
			20	474		20	360		20	364		7.86797	2192.8		7.86797	2069.6		7.86797	2406.54
			20.04	459		20.04	401		20.04	382		7.88097	2091.78		7.88097	2073.47		7.88097	2457.39
			20.08	436		20.08	334		20.08	376		7.89397	2080.69		7.89397	2082.45		7.89397	2419.9
			20.12	478		20.12	336		20.12	420		7.90697	2141.56		7.90697	2105.75		7.90697	2395.1
			20.16	447		20.16	350		20.16	435		7.91997	2137.1		7.91997	2090.37		7.91997	2406.98
			20.2	415		20.2	367		20.2	451		7.93297	2118.79		7.93297	2026.29		7.93297	2390.63
			20.24	396		20.24	350		20.24	416		7.94597	2129.93		7.94597	2047.99		7.94597	2410.86
			20.28	440		20.28	333		20.28	412		7.95897	2131.06		7.95897	2077.73		7.95897	2443.89
			20.32	447		20.32	336		20.32	404		7.97197	2118.32		7.97197	2051.38		7.97197	2469.11
			20.36	416		20.36	321		20.36	427		7.98497	2129		7.98497	2036.08		7.98497	2465.77
			20.4	468		20.4	334		20.4	442		7.99797	2134.04		7.99797	2035.93		7.99797	2412.04
			20.44	445		20.44	318		20.44	475		8.01097	2120.19		8.01097	2053.65		8.01097	2443.33
			20.48	450		20.48	343		20.48	527		8.02397	2098.57		8.02397	2053.91		8.02397	2416.44
			20.52	441		20.52	345		20.52	606		8.03697	2085.72		8.03697	2068.77		8.03697	2361.88
			20.56	460		20.56	359		20.56	638		8.04997	2072.66		8.04997	2039.06		8.04997	2421.29
			20.6	434		20.6	312		20.6	659		8.06297	2142.69		8.06297	2032.92		8.06297	2425.12
			20.64	474		20.64	347		20.64	627		8.07597	2139.8		8.07597	2095.3		8.07597	2364.18
			20.68	521		20.68	371		20.68	536		8.08897	2090.82		8.08897	2091.31		8.08897	2413.49
			20.72	610		20.72	335		20.72	536		8.10197	2085.23		8.10197	2069.12		8.10197	2425.38
			20.76	564		20.76	358		20.76	474		8.11497	2084.79		8.11497	2099.67		8.11497	2344.73
			20.8	595		20.8	380		20.8	471		8.12797	2114.24		8.12797	2075.46		8.12797	2309.31
			20.84	556		20.84	360		20.84	443		8.14097	2149.93		8.14097	2045.35		8.14097	2332.68
			20.88	603		20.88	397		20.88	404		8.15397	2104.11		8.15397	2087.88		8.15397	2387.98
			20.92	597		20.92	402		20.92	359		8.16697	2043.37		8.16697	2100.57		8.16697	2388.4
			20.96	514		20.96	411		20.96	383		8.17997	2014.84		8.17997	2089.28		8.17997	2422.78
			21	541		21	384		21	382		8.19297	2054.96		8.19297	2096.58		8.19297	2354.53
			21.04	537		21.04	370		21.04	371		8.20597	2105.6		8.20597	2081.34		8.20597	2346.48
			21.08	486		21.08	380		21.08	380		8.21897	2105.05		8.21897	2058.5		8.21897	2384.89
			21.12	519		21.12	343		21.12	420		8.23197	2140.93		8.23197	2093.04		8.23197	2389.45
			21.16	519		21.16	374		21.16	427		8.24497	2049.81		8.24497	2084.6		8.24497	2335.99
			21.2	491		21.2	324		21.2	391		8.25797	2055.05		8.25797	2103.15		8.25797	2285.22
			21.24	519		21.24	332		21.24	483		8.27097	2114.61		8.27097	2044.34		8.27097	2332.57
			21.28	538		21.28	397		21.28	498		8.28397	2106.97		8.28397	2122.45		8.28397	2366.79
			21.32	491		21.32	358		21.32	467		8.29697	2065.83		8.29697	2076.13		8.29697	2338.58
			21.36	518		21.36	324		21.36	476		8.30997	2085.64		8.30997	1971.5		8.30997	2449.9
			21.4	500		21.4	306		21.4	410		8.32297	2079.8		8.32297	2020.19		8.32297	2471.45
			21.44	498		21.44	356		21.44	430		8.33597	2107.15		8.33597	2077.81		8.33597	2387.93
			21.48	516		21.48	346		21.48	348		8.34897	2141.93		8.34897	2123.59		8.34897	2378.25
			21.52	453		21.52	324		21.52	359		8.36197	2088.17		8.36197	2061.75		8.36197	2431.91
			21.56	482		21.56	328		21.56	385		8.37497	2122.79		8.37497	2083.61		8.37497	2455.67
			21.6	520		21.6	350		21.6	363		8.38797	2123.49		8.38797	2060.29		8.38797	2357.75
			21.64	427		21.64	353		21.64	345		8.40097	2061.96		8.40097	2041.5		8.40097	2402.17
			21.68	469		21.68	311		21.68	334		8.41397	2058.54		8.41397	2074.62		8.41397	2376.96
			21.72	453		21.72	316		21.72	368		8.42697	2130.08		8.42697	2091.63		8.42697	2393.01
			21.76	429		21.76	287		21.76	341		8.43997	2067.6		8.43997	2072.51		8.43997	2466.53
			21.8	412		21.8	286		21.8	324		8.45297	2023.7		8.45297	2080.58		8.45297	2440.62
			21.84	390		21.84	260		21.84	348		8.46597	2090.77		8.46597	2115.09		8.46597	2235.28
			21.88	389		21.88	272		21.88	384		8.47897	2166.65		8.47897	2070.59		8.47897	2395.27
			21.92	379		21.92	266		21.92	361		8.49197	2126.3		8.49197	2091.6		8.49197	2451.61
			21.96	448		21.96	291		21.96	380		8.50497	2205.75		8.50497	2087.21		8.50497	2430.82
			22	394		22	266		22	419		8.51797	2103.91		8.51797	2125.66		8.51797	2465.59
			22.04	428		22.04	277		22.04	456		8.53097	2127.58		8.53097	2018.82		8.53097	2451.81
			22.08	400		22.08	289		22.08	469		8.54397	2177.22		8.54397	2048.39		8.54397	2344.36
			22.12	405		22.12	299		22.12	465		8.55697	2033.6		8.55697	2169.46		8.55697	2361.74
			22.16	335		22.16	308		22.16	501		8.56997	2096.96		8.56997	2000.16		8.56997	2332.04
			22.2	405		22.2	289		22.2	468		8.58297	2122.74		8.58297	2056.4		8.58297	2390.38
			22.24	400		22.24	273		22.24	484		8.59597	2111.11		8.59597	2039.24		8.59597	2352.65
			22.28	382		22.28	273		22.28	476		8.60897	2228.31		8.60897	2235.8		8.60897	2371.4
			22.32	419		22.32	287		22.32	473		8.62197	2272.31		8.62197	2149.91		8.62197	2343.23
			22.36	352		22.36	273		22.36	465		8.63497	2209.45		8.63497	2137.47		8.63497	2326.82
			22.4	374		22.4	278		22.4	443		8.64797	2099.84		8.64797	2229.1		8.64797	2346.69
			22.44	375		22.44	292		22.44	461		8.66097	2087.44		8.66097	2097.42		8.66097	2410.31
			22.48	400		22.48	285		22.48	449		8.67397	2207.51		8.67397	2149.56		8.67397	2422.38
			22.52	397		22.52	326		22.52	464		8.68697	2226.2		8.68697	2287.86		8.68697	2352.05
			22.56	455		22.56	324		22.56	519		8.69997	2176.62		8.69997	2187.62		8.69997	2426.91
			22.6	462		22.6	341		22.6	587		8.71297	2243.11		8.71297	2200.83		8.71297	2435.13
			22.64	467		22.64	307		22.64	705		8.72597	2243.93		8.72597	2202.1		8.72597	2417.24
			22.68	504		22.68	328		22.68	753		8.73897	2190.81		8.73897	2276.85		8.73897	2379.34
			22.72	473		22.72	350		22.72	764		8.75197	2273.34		8.75197	2140.92		8.75197	2349.07
			22.76	526		22.76	340		22.76	732		8.76497	2276.11		8.76497	2156.13		8.76497	2288.05
			22.8	500		22.8	354		22.8	724		8.77797	2208.47		8.77797	2199.15		8.77797	2349.45
			22.84	498		22.84	326		22.84	715		8.79097	2220.1		8.79097	2285.74		8.79097	2428.63
			22.88	483		22.88	339		22.88	826		8.80397	2161.83		8.80397	2201.91		8.80397	2382.12
			22.92	506		22.92	310		22.92	775		8.81697	2208.81		8.81697	2248.92		8.81697	2360.91
			22.96	497		22.96	334		22.96	736		8.82997	2208.6		8.82997	2173.73		8.82997	2355.01
			23	471		23	343		23	802		8.84297	2173.38		8.84297	2246.71		8.84297	2400.68
			23.04	470		23.04	372		23.04	691		8.85597	2253.09		8.85597	2262.48		8.85597	2429.24
			23.08	447		23.08	371		23.08	656		8.86897	2169.32		8.86897	2234.58		8.86897	2458.69
			23.12	458		23.12	367		23.12	669		8.88197	2072.33		8.88197	2269.63		8.88197	2465.26
			23.16	398		23.16	350		23.16	750		8.89497	2103.84		8.89497	2242.46		8.89497	2411.69
			23.2	391		23.2	362		23.2	838		8.90797	2165.49		8.90797	2329.82		8.90797	2388.83
			23.24	431		23.24	302		23.24	832		8.92097	2131.29		8.92097	2310.9		8.92097	2389.21
			23.28	387		23.28	280		23.28	815		8.93397	2123.84		8.93397	2354.49		8.93397	2410.21
			23.32	407		23.32	283		23.32	833		8.94697	2162.88		8.94697	2316.41		8.94697	2422.29
			23.36	402		23.36	294		23.36	735		8.95997	2111.78		8.95997	2379.41		8.95997	2438.05
			23.4	448		23.4	232		23.4	729		8.97297	2101.31		8.97297	2353.39		8.97297	2392.84
			23.44	398		23.44	285		23.44	606		8.98597	2086.37		8.98597	2341.21		8.98597	2425.06
			23.48	402		23.48	276		23.48	517		8.99897	2088.11		8.99897	2350.36		8.99897	2430.87
			23.52	387		23.52	280		23.52	495		9.01197	2120.49		9.01197	2358.3		9.01197	2446.83
			23.56	392		23.56	298		23.56	430		9.02497	2147.05		9.02497	2294.87		9.02497	2375.28
			23.6	384		23.6	308		23.6	471		9.03797	2188.04		9.03797	2235.91		9.03797	2432.73
			23.64	399		23.64	300		23.64	436		9.05097	2191.22		9.05097	2216.06		9.05097	2435.66
			23.68	421		23.68	273		23.68	470		9.06397	2239.25		9.06397	2235.03		9.06397	2473.69
			23.72	407		23.72	293		23.72	433		9.07697	2195.04		9.07697	2221.47		9.07697	2437.66
			23.76	389		23.76	287		23.76	455		9.08997	2163.08		9.08997	2172.09		9.08997	2433.79
			23.8	448		23.8	271		23.8	429		9.10297	2195.75		9.10297	2136.8		9.10297	2438.55
			23.84	406		23.84	302		23.84	442		9.11597	2168.51		9.11597	2110.55		9.11597	2442.97
			23.88	405		23.88	301		23.88	428		9.12897	2120.12		9.12897	2112.18		9.12897	2423.52
			23.92	419		23.92	322		23.92	467		9.14197	2156.08		9.14197	2140.58		9.14197	2438.65
			23.96	413		23.96	271		23.96	420		9.15497	2241.99		9.15497	2151.15		9.15497	2454.44
			24	429		24	312		24	441		9.16797	2220.32		9.16797	2143.13		9.16797	2424.74
			24.04	410		24.04	293		24.04	438		9.18097	2186.53		9.18097	2120.9		9.18097	2440.85
			24.08	450		24.08	295		24.08	487		9.19397	2205.72		9.19397	2119.13		9.19397	2507.28
			24.12	391		24.12	270		24.12	562		9.20697	2216.68		9.20697	2146.89		9.20697	2497.34
			24.16	434		24.16	284		24.16	673		9.21997	2156.61		9.21997	2200.25		9.21997	2446.98
			24.2	478		24.2	283		24.2	802		9.23297	2117.65		9.23297	2168.99		9.23297	2499.7
			24.24	439		24.24	299		24.24	853		9.24597	2155.01		9.24597	2109.43		9.24597	2536.64
			24.28	471		24.28	306		24.28	895		9.25897	2185.42		9.25897	2148.1		9.25897	2532.84
			24.32	450		24.32	324		24.32	817		9.27197	2231.11		9.27197	2178.8		9.27197	2535.17
			24.36	432		24.36	342		24.36	836		9.28497	2239.52		9.28497	2221.92		9.28497	2509.2
			24.4	429		24.4	368		24.4	872		9.29797	2250.61		9.29797	2230.1		9.29797	2527.42
			24.44	469		24.44	335		24.44	928		9.31097	2258.9		9.31097	2182.18		9.31097	2537.84
			24.48	421		24.48	331		24.48	865		9.32397	2241.83		9.32397	2160.87		9.32397	2540.9
			24.52	444		24.52	331		24.52	825		9.33697	2271.5		9.33697	2157.39		9.33697	2585.67
			24.56	400		24.56	328		24.56	682		9.34997	2280.63		9.34997	2234.15		9.34997	2607.44
			24.6	436		24.6	336		24.6	552		9.36297	2317.96		9.36297	2233.62		9.36297	2564.14
			24.64	397		24.64	356		24.64	473		9.37597	2357.63		9.37597	2161.69		9.37597	2544.82
			24.68	406		24.68	363		24.68	464		9.38897	2400.05		9.38897	2180.88		9.38897	2660.32
			24.72	392		24.72	329		24.72	458		9.40197	2385.48		9.40197	2202.49		9.40197	2663.69
			24.76	395		24.76	306		24.76	481		9.41497	2402.46		9.41497	2242.66		9.41497	2621.4
			24.8	439		24.8	351		24.8	452		9.42797	2439.43		9.42797	2247.2		9.42797	2660.25
			24.84	408		24.84	320		24.84	485		9.44097	2504.08		9.44097	2211.39		9.44097	2623.44
			24.88	411		24.88	274		24.88	509		9.45397	2569.33		9.45397	2252.29		9.45397	2712.84
			24.92	415		24.92	327		24.92	522		9.46697	2630.83		9.46697	2272.58		9.46697	2752.8
			24.96	436		24.96	331		24.96	578		9.47997	2614.38		9.47997	2273.64		9.47997	2749.06
			25	446		25	381		25	580		9.49297	2566.61		9.49297	2323.31		9.49297	2848.05
			25.04	478		25.04	354		25.04	635		9.50597	2655.94		9.50597	2341.22		9.50597	2854.68
			25.08	466		25.08	373		25.08	584		9.51897	2705.13		9.51897	2387.49		9.51897	2915.4
			25.12	448		25.12	361		25.12	605		9.53197	2773.49		9.53197	2403.82		9.53197	2859.25
			25.16	528		25.16	375		25.16	606		9.54497	2758.76		9.54497	2431.02		9.54497	2954.47
			25.2	498		25.2	351		25.2	671		9.55797	2718.79		9.55797	2472.19		9.55797	2942.86
			25.24	473		25.24	363		25.24	657		9.57097	2743.94		9.57097	2568.92		9.57097	2923.91
			25.28	474		25.28	345		25.28	669		9.58397	2825.63		9.58397	2511.11		9.58397	2894.11
			25.32	439		25.32	374		25.32	685		9.59697	2769.46		9.59697	2633.09		9.59697	2857.22
			25.36	485		25.36	365		25.36	662		9.60997	2702.15		9.60997	2567.01		9.60997	2830.38
			25.4	431		25.4	333		25.4	620		9.62297	2631.06		9.62297	2551.46		9.62297	2772.86
			25.44	445		25.44	339		25.44	587		9.63597	2616.34		9.63597	2618.35		9.63597	2797.85
			25.48	446		25.48	353		25.48	582		9.64897	2581.7		9.64897	2645.26		9.64897	2763.95
			25.52	475		25.52	380		25.52	604		9.66197	2550.2		9.66197	2688.08		9.66197	2654.25
			25.56	451		25.56	384		25.56	619		9.67497	2533.54		9.67497	2657.49		9.67497	2605.31
			25.6	437		25.6	378		25.6	701		9.68797	2483.54		9.68797	2756.75		9.68797	2621.33
			25.64	431		25.64	374		25.64	817		9.70097	2416.6		9.70097	2727.09		9.70097	2552.32
			25.68	509		25.68	355		25.68	1007		9.71397	2342.5		9.71397	2756.4		9.71397	2580.98
			25.72	489		25.72	388		25.72	1031		9.72697	2345.72		9.72697	2649.76		9.72697	2562.85
			25.76	430		25.76	381		25.76	960		9.73997	2447.79		9.73997	2667.27		9.73997	2684.33
			25.8	477		25.8	388		25.8	867		9.75297	2422.95		9.75297	2682.81		9.75297	2620.7
			25.84	425		25.84	380		25.84	705		9.76597	2368.18		9.76597	2487.32		9.76597	2555.82
			25.88	405		25.88	395		25.88	571		9.77897	2400.62		9.77897	2419.21		9.77897	2599.57
			25.92	417		25.92	405		25.92	568		9.79197	2514.3		9.79197	2330.54		9.79197	2644.35
			25.96	427		25.96	342		25.96	509		9.80497	2446.6		9.80497	2376.57		9.80497	2639.77
			26	423		26	398		26	441		9.81797	2424.18		9.81797	2316.27		9.81797	2714.64
			26.04	447		26.04	356		26.04	458		9.83097	2454.07		9.83097	2260.68		9.83097	2626.82
			26.08	450		26.08	401		26.08	407		9.84397	2609.08		9.84397	2277.78		9.84397	2674.96
			26.12	418		26.12	399		26.12	432		9.85697	2467.22		9.85697	2268.49		9.85697	2709.96
			26.16	375		26.16	389		26.16	418		9.86997	2536.73		9.86997	2238.07		9.86997	2764.89
			26.2	395		26.2	406		26.2	439		9.88297	2496.14		9.88297	2245.99		9.88297	2747.07
			26.24	379		26.24	412		26.24	463		9.89597	2499.97		9.89597	2117.69		9.89597	2730.24
			26.28	397		26.28	448		26.28	468		9.90897	2455.07		9.90897	2245.01		9.90897	2703.64
			26.32	408		26.32	418		26.32	492		9.92197	2561.2		9.92197	2237.21		9.92197	2786
			26.36	372		26.36	456		26.36	447		9.93497	2685.64		9.93497	2152.77		9.93497	2795.72
			26.4	412		26.4	498		26.4	525		9.94797	2655.02		9.94797	2253.23		9.94797	2798.86
			26.44	403		26.44	546		26.44	447		9.96097	2698.95		9.96097	2169.96		9.96097	2877.77
			26.48	404		26.48	587		26.48	516		9.97397	2725.21		9.97397	2273.47		9.97397	2878.38
			26.52	408		26.52	622		26.52	427		9.98697	2880.26		9.98697	2318.72		9.98697	2927.57
			26.56	480		26.56	582		26.56	446		9.99997	2839.56		9.99997	2272.09		9.99997	2873.02
			26.6	459		26.6	580		26.6	482		10.013	2886.09		10.013	2303.83		10.013	2946.93
			26.64	504		26.64	549		26.64	474		10.026	3025.2		10.026	2300.91		10.026	2995.09
			26.68	475		26.68	511		26.68	417		10.039	3038.51		10.039	2310.55		10.039	3036.9
			26.72	490		26.72	505		26.72	489		10.052	3131.54		10.052	2331.81		10.052	3194.57
			26.76	462		26.76	492		26.76	472		10.065	3304.77		10.065	2333.3		10.065	3266.08
			26.8	506		26.8	504		26.8	467		10.078	3383.61		10.078	2379.67		10.078	3288.44
			26.84	512		26.84	494		26.84	462		10.091	3509.54		10.091	2469.33		10.091	3259.17
			26.88	455		26.88	496		26.88	439		10.104	3629.77		10.104	2499.1		10.104	3424.49
			26.92	483		26.92	531		26.92	418		10.117	3688.49		10.117	2452.91		10.117	3532.05
			26.96	479		26.96	497		26.96	416		10.13	3912.89		10.13	2554.4		10.13	3684.66
			27	520		27	492		27	453		10.143	4015.14		10.143	2527.51		10.143	3842.4
			27.04	513		27.04	453		27.04	422		10.156	4118.73		10.156	2539.26		10.156	3836.17
			27.08	546		27.08	499		27.08	436		10.169	4157.05		10.169	2630.12		10.169	3957.64
			27.12	503		27.12	474		27.12	479		10.182	4079.24		10.182	2656.9		10.182	3868.66
			27.16	589		27.16	480		27.16	453		10.195	4020.88		10.195	2679.27		10.195	3872.01
			27.2	498		27.2	488		27.2	486		10.208	4013.77		10.208	2670.29		10.208	3965.91
			27.24	534		27.24	465		27.24	474		10.221	3885.7		10.221	2705.67		10.221	3853.35
			27.28	540		27.28	485		27.28	525		10.234	3675.98		10.234	2611.38		10.234	3751.53
			27.32	536		27.32	457		27.32	536		10.247	3594.89		10.247	2586.12		10.247	3516.27
			27.36	490		27.36	436		27.36	591		10.26	3489.15		10.26	2598.4		10.26	3402.94
			27.4	506		27.4	446		27.4	613		10.273	3282.58		10.273	2570.25		10.273	3270.04
			27.44	520		27.44	427		27.44	755		10.286	3097.27		10.286	2589.42		10.286	3102.89
			27.48	533		27.48	397		27.48	810		10.299	2882.94		10.299	2494.62		10.299	2966.08
			27.52	514		27.52	460		27.52	935		10.312	2715.43		10.312	2412.04		10.312	2834.75
			27.56	541		27.56	408		27.56	932		10.325	2610.33		10.325	2420.76		10.325	2757.04
			27.6	483		27.6	417		27.6	923		10.338	2592.66		10.338	2425.87		10.338	2726.38
			27.64	443		27.64	425		27.64	945		10.351	2499.57		10.351	2390.03		10.351	2678.07
			27.68	472		27.68	435		27.68	811		10.364	2433.57		10.364	2470.91		10.364	2615.97
			27.72	501		27.72	432		27.72	829		10.377	2421.82		10.377	2520.34		10.377	2641.38
			27.76	449		27.76	385		27.76	806		10.39	2347.86		10.39	2479.03		10.39	2656.99
			27.8	450		27.8	392		27.8	811		10.403	2332.42		10.403	2481.22		10.403	2611.41
			27.84	475		27.84	417		27.84	759		10.416	2405.73		10.416	2549.37		10.416	2553.38
			27.88	518		27.88	431		27.88	659		10.429	2400.66		10.429	2479.98		10.429	2591.53
			27.92	476		27.92	434		27.92	628		10.442	2365.85		10.442	2470.57		10.442	2600.47
			27.96	429		27.96	420		27.96	562		10.455	2289.6		10.455	2589.95		10.455	2547.12
			28	461		28	385		28	557		10.468	2277.16		10.468	2705.12		10.468	2564.55
			28.04	464		28.04	457		28.04	543		10.481	2291.85		10.481	2804.75		10.481	2570.07
			28.08	484		28.08	408		28.08	507		10.494	2294.24		10.494	2919.19		10.494	2554.92
			28.12	489		28.12	421		28.12	521		10.507	2283.33		10.507	2936.16		10.507	2535.5
			28.16	466		28.16	395		28.16	494		10.52	2266.23		10.52	2963		10.52	2550.33
			28.2	435		28.2	427		28.2	537		10.533	2233.94		10.533	3016		10.533	2611.56
			28.24	446		28.24	406		28.24	502		10.546	2220.49		10.546	3077.63		10.546	2579.06
			28.28	463		28.28	395		28.28	505		10.559	2270.7		10.559	3220.49		10.559	2528.2
			28.32	455		28.32	427		28.32	570		10.572	2266.94		10.572	3335.01		10.572	2517.52
			28.36	492		28.36	460		28.36	518		10.585	2233.87		10.585	3396.63		10.585	2506.16
			28.4	450		28.4	393		28.4	528		10.598	2286.78		10.598	3393.23		10.598	2520.27
			28.44	454		28.44	422		28.44	526		10.611	2318.18		10.611	3462.29		10.611	2559.21
			28.48	503		28.48	401		28.48	604		10.624	2273.76		10.624	3528.73		10.624	2554.54
			28.52	497		28.52	479		28.52	571		10.637	2295.19		10.637	3497.69		10.637	2468.63
			28.56	457		28.56	427		28.56	588		10.65	2298.73		10.65	3486.81		10.65	2462.6
			28.6	542		28.6	449		28.6	659		10.663	2289.28		10.663	3387.31		10.663	2501.26
			28.64	523		28.64	440		28.64	646		10.676	2299.87		10.676	3342.11		10.676	2524.42
			28.68	500		28.68	432		28.68	705		10.689	2284.45		10.689	3289.82		10.689	2527.56
			28.72	543		28.72	443		28.72	676		10.702	2306.21		10.702	3137.07		10.702	2540.82
			28.76	547		28.76	483		28.76	659		10.715	2337.64		10.715	3006.38		10.715	2581.99
			28.8	505		28.8	478		28.8	647		10.728	2330.64		10.728	2947.18		10.728	2523.81
			28.84	470		28.84	459		28.84	703		10.741	2313.2		10.741	2809.65		10.741	2475.78
			28.88	510		28.88	463		28.88	686		10.754	2331.34		10.754	2703.53		10.754	2517.32
			28.92	468		28.92	469		28.92	697		10.767	2369.67		10.767	2578.94		10.767	2552.13
			28.96	476		28.96	485		28.96	691		10.78	2416.4		10.78	2521.78		10.78	2581.96
			29	499		29	422		29	682		10.793	2392.3		10.793	2435.4		10.793	2536.72
			29.04	486		29.04	466		29.04	644		10.806	2458.44		10.806	2341.97		10.806	2476.13
			29.08	526		29.08	502		29.08	635		10.819	2508.73		10.819	2347.19		10.819	2549.82
			29.12	501		29.12	433		29.12	572		10.832	2391.39		10.832	2350.76		10.832	2584.2
			29.16	490		29.16	474		29.16	562		10.845	2459.29		10.845	2277.83		10.845	2570.73
			29.2	468		29.2	469		29.2	567		10.858	2548.19		10.858	2240.04		10.858	2590.28
			29.24	543		29.24	495		29.24	603		10.871	2582.09		10.871	2223.67		10.871	2511.69
			29.28	528		29.28	490		29.28	594		10.884	2563.86		10.884	2152.62		10.884	2503.83
			29.32	509		29.32	562		29.32	556		10.897	2630.52		10.897	2164.75		10.897	2611.19
			29.36	534		29.36	487		29.36	524		10.91	2692.96		10.91	2197.65		10.91	2581.56
			29.4	524		29.4	536		29.4	511		10.923	2708.97		10.923	2135.52		10.923	2631.32
			29.44	485		29.44	505		29.44	557		10.936	2616.61		10.936	2235.82		10.936	2584.31
			29.48	469		29.48	416		29.48	592		10.949	2688		10.949	2134.98		10.949	2666.32
			29.52	510		29.52	536		29.52	578		10.962	2680.39		10.962	2132.82		10.962	2561.91
			29.56	519		29.56	513		29.56	590		10.975	2683.11		10.975	2200.02		10.975	2650.57
			29.6	511		29.6	486		29.6	657		10.988	2637.59		10.988	2149.1		10.988	2642.63
			29.64	530		29.64	483		29.64	643		11.001	2524.01		11.001	2123.16		11.001	2656.67
			29.68	478		29.68	468		29.68	611		11.014	2502.64		11.014	2134.96		11.014	2599.45
			29.72	523		29.72	436		29.72	553		11.027	2405.12		11.027	2156.74		11.027	2654.63
			29.76	515		29.76	436		29.76	536		11.04	2425.14		11.04	2081.51		11.04	2577.5
			29.8	497		29.8	443		29.8	504		11.053	2458.05		11.053	2067.74		11.053	2655.9
			29.84	524		29.84	414		29.84	543		11.066	2402.63		11.066	2121.91		11.066	2637.39
			29.88	496		29.88	436		29.88	511		11.079	2436.49		11.079	2163.8		11.079	2721.39
			29.92	538		29.92	427		29.92	499		11.092	2327.26		11.092	2107.83		11.092	2749.44
			29.96	458		29.96	457		29.96	548		11.105	2398.81		11.105	2122.07		11.105	2650.8
			30	514		30	469		30	493		11.118	2452.33		11.118	2152.61		11.118	2733.28
			30.04	539		30.04	416		30.04	540		11.131	2424.75		11.131	2160.79		11.131	2706.62
			30.08	553		30.08	489		30.08	514		11.144	2463.09		11.144	2110.67		11.144	2784.05
			30.12	500		30.12	461		30.12	481		11.157	2492.85		11.157	2046.47		11.157	2784.45
			30.16	522		30.16	450		30.16	526		11.17	2485.93		11.17	2104.78		11.17	2761.95
			30.2	500		30.2	444		30.2	535		11.183	2480.61		11.183	2155.8		11.183	2756.94
			30.24	519		30.24	461		30.24	556		11.196	2603.38		11.196	2111.25		11.196	2741.1
			30.28	488		30.28	436		30.28	533		11.209	2568.56		11.209	2136.62		11.209	2816.86
			30.32	506		30.32	463		30.32	509		11.222	2575.82		11.222	2126.29		11.222	2775.12
			30.36	503		30.36	441		30.36	511		11.235	2562.32		11.235	2141.3		11.235	2829.79
			30.4	508		30.4	480		30.4	475		11.248	2667.08		11.248	2193.59		11.248	2998.21
			30.44	528		30.44	477		30.44	482		11.261	2680.53		11.261	2163.88		11.261	2919.06
			30.48	486		30.48	442		30.48	503		11.274	2548.21		11.274	2188.2		11.274	2989.78
			30.52	502		30.52	440		30.52	553		11.287	2609.35		11.287	2176.14		11.287	2813.65
			30.56	502		30.56	462		30.56	494		11.3	2494.18		11.3	2127.41		11.3	2945.5
			30.6	485		30.6	430		30.6	582		11.313	2446.8		11.313	2138.41		11.313	2906.5
			30.64	556		30.64	447		30.64	566		11.326	2372.26		11.326	2114.04		11.326	2755.03
			30.68	541		30.68	460		30.68	579		11.339	2376.42		11.339	2205.79		11.339	2751.31
			30.72	517		30.72	483		30.72	608		11.352	2356.12		11.352	2078.76		11.352	2736.38
			30.76	514		30.76	455		30.76	631		11.365	2364.97		11.365	2112.55		11.365	2668.02
			30.8	478		30.8	414		30.8	666		11.378	2253.18		11.378	2097.91		11.378	2598.11
			30.84	533		30.84	501		30.84	698		11.391	2267.86		11.391	2121.09		11.391	2637.93
			30.88	536		30.88	489		30.88	656		11.404	2179.54		11.404	2114.31		11.404	2636.15
			30.92	553		30.92	473		30.92	720		11.417	2217.19		11.417	2034.36		11.417	2604.28
			30.96	507		30.96	488		30.96	643		11.43	2290.23		11.43	2145.35		11.43	2585.78
			31	527		31	417		31	665		11.443	2220.16		11.443	2126.44		11.443	2588.66
			31.04	551		31.04	441		31.04	647		11.456	2314.7		11.456	2113.42		11.456	2608.34
			31.08	552		31.08	430		31.08	621		11.469	2193.79		11.469	2157.06		11.469	2591.78
			31.12	568		31.12	489		31.12	622		11.482	2131.27		11.482	2163.58		11.482	2504.48
			31.16	567		31.16	484		31.16	643		11.495	2254.42		11.495	2144.99		11.495	2538.33
			31.2	533		31.2	486		31.2	607		11.508	2196.4		11.508	2146.83		11.508	2646.06
			31.24	583		31.24	494		31.24	625		11.521	2165.02		11.521	2098.24		11.521	2597.35
			31.28	546		31.28	466		31.28	631		11.534	2246.81		11.534	2108.28		11.534	2652.81
			31.32	552		31.32	452		31.32	600		11.547	2276.02		11.547	2150		11.547	2620.23
			31.36	515		31.36	423		31.36	644		11.56	2314.02		11.56	2159.86		11.56	2565.47
			31.4	555		31.4	489		31.4	640		11.573	2266.79		11.573	2114.47		11.573	2560.8
			31.44	505		31.44	479		31.44	688		11.586	2211.04		11.586	2123.21		11.586	2554.95
			31.48	531		31.48	427		31.48	699		11.599	2239.25		11.599	2123.33		11.599	2563.39
			31.52	555		31.52	461		31.52	691		11.612	2169.96		11.612	2159.33		11.612	2558.18
			31.56	521		31.56	468		31.56	666		11.625	2164.73		11.625	2153.65		11.625	2639.12
			31.6	511		31.6	484		31.6	637		11.638	2159.19		11.638	2172.42		11.638	2606.87
			31.64	522		31.64	463		31.64	601		11.651	2176.16		11.651	2193.55		11.651	2548.59
			31.68	513		31.68	491		31.68	601		11.664	2227.72		11.664	2215.78		11.664	2570.54
			31.72	496		31.72	514		31.72	640		11.677	2280.66		11.677	2210.7		11.677	2554.49
			31.76	522		31.76	469		31.76	555		11.69	2231.44		11.69	2205.96		11.69	2572.32
			31.8	527		31.8	492		31.8	546		11.703	2226.1		11.703	2209.02		11.703	2582.04
			31.84	518		31.84	495		31.84	548		11.716	2297.26		11.716	2290.94		11.716	2577.2
			31.88	526		31.88	475		31.88	536		11.729	2277.27		11.729	2309.56		11.729	2598.25
			31.92	548		31.92	452		31.92	538		11.742	2228.88		11.742	2326.22		11.742	2670.57
			31.96	537		31.96	443		31.96	534		11.755	2246.15		11.755	2274.62		11.755	2710.61
			32	517		32	486		32	554		11.768	2235.15		11.768	2158.26		11.768	2653.67
			32.04	521		32.04	446		32.04	566		11.781	2212.66		11.781	2156.04		11.781	2637.34
			32.08	532		32.08	475		32.08	606		11.794	2297.47		11.794	2170.71		11.794	2666.02
			32.12	513		32.12	472		32.12	622		11.807	2346.29		11.807	2168.23		11.807	2692.1
			32.16	542		32.16	456		32.16	562		11.82	2299.05		11.82	2231.87		11.82	2719.35
			32.2	503		32.2	429		32.2	590		11.833	2262.83		11.833	2240.85		11.833	2678.68
			32.24	514		32.24	456		32.24	683		11.846	2316.36		11.846	2230.45		11.846	2654.46
			32.28	496		32.28	460		32.28	659		11.859	2404.48		11.859	2193.98		11.859	2698.55
			32.32	507		32.32	445		32.32	639		11.872	2393.58		11.872	2187.84		11.872	2756.42
			32.36	491		32.36	449		32.36	653		11.885	2409.89		11.885	2266.68		11.885	2814.78
			32.4	532		32.4	449		32.4	617		11.898	2443.38		11.898	2245.97		11.898	2861.98
			32.44	493		32.44	473		32.44	630		11.911	2450.44		11.911	2262.05		11.911	2885.84
			32.48	519		32.48	428		32.48	540		11.924	2497.38		11.924	2281.95		11.924	2925.33
			32.52	494		32.52	442		32.52	524		11.937	2547.68		11.937	2211.58		11.937	2962.12
			32.56	484		32.56	437		32.56	567		11.95	2610.63		11.95	2278.5		11.95	2941.6
			32.6	522		32.6	454		32.6	533		11.963	2600.66		11.963	2360.5		11.963	3001.19
			32.64	452		32.64	440		32.64	496		11.976	2637.38		11.976	2361.18		11.976	3071.21
			32.68	486		32.68	449		32.68	509		11.989	2739.67		11.989	2407.9		11.989	3090.48
			32.72	460		32.72	436		32.72	490		12.002	2806.11		12.002	2426.56		12.002	3194.71
			32.76	492		32.76	483		32.76	536		12.015	2795		12.015	2516.42		12.015	3321.44
			32.8	503		32.8	423		32.8	502		12.028	2870.82		12.028	2612.46		12.028	3294.89
			32.84	470		32.84	437		32.84	504		12.041	3011.36		12.041	2627.67		12.041	3453.13
			32.88	495		32.88	420		32.88	473		12.054	3050.17		12.054	2603.22		12.054	3637.11
			32.92	487		32.92	459		32.92	521		12.067	3051.16		12.067	2629.96		12.067	3624.57
			32.96	484		32.96	418		32.96	480		12.08	3106.2		12.08	2776.42		12.08	3696.54
			33	476		33	452		33	459		12.093	3012.01		12.093	2779.22		12.093	3651.48
			33.04	484		33.04	393		33.04	455		12.106	3068.84		12.106	2800.83		12.106	3664.84
			33.08	494		33.08	410		33.08	481		12.119	3066.5		12.119	2823.67		12.119	3634.33
			33.12	443		33.12	377		33.12	447		12.132	2945.67		12.132	2845.12		12.132	3403.72
			33.16	484		33.16	418		33.16	489		12.145	2856.25		12.145	2875.62		12.145	3240.37
			33.2	471		33.2	410		33.2	512		12.158	2734.75		12.158	2868.27		12.158	3176.4
			33.24	488		33.24	419		33.24	466		12.171	2664.19		12.171	2832.82		12.171	3033.7
			33.28	477		33.28	441		33.28	434		12.184	2554.44		12.184	2881.19		12.184	2933.37
			33.32	453		33.32	411		33.32	478		12.197	2497.86		12.197	2890.65		12.197	2890.95
			33.36	460		33.36	432		33.36	527		12.21	2481.21		12.21	3039.34		12.21	2903.42
			33.4	452		33.4	390		33.4	491		12.223	2432.85		12.223	3060.94		12.223	2853.78
			33.44	473		33.44	406		33.44	498		12.236	2423.63		12.236	3081.33		12.236	2832.95
			33.48	462		33.48	400		33.48	497		12.249	2450.08		12.249	3057.65		12.249	2925.33
			33.52	462		33.52	381		33.52	494		12.262	2507.14		12.262	3252.89		12.262	2884.7
			33.56	452		33.56	418		33.56	492		12.275	2451.85		12.275	3339.9		12.275	2839.13
			33.6	486		33.6	410		33.6	463		12.288	2426.52		12.288	3432.87		12.288	2881.03
			33.64	459		33.64	412		33.64	485		12.301	2457.23		12.301	3443.01		12.301	2825.58
			33.68	476		33.68	444		33.68	463		12.314	2483.67		12.314	3579.06		12.314	2716.82
			33.72	481		33.72	396		33.72	463		12.327	2433.54		12.327	3577.79		12.327	2750.18
			33.76	461		33.76	405		33.76	461		12.34	2429.35		12.34	3739.59		12.34	2746.78
			33.8	507		33.8	400		33.8	527		12.353	2381.95		12.353	3825.71		12.353	2814.16
			33.84	489		33.84	388		33.84	465		12.366	2442.68		12.366	3863.63		12.366	2851.09
			33.88	437		33.88	403		33.88	508		12.379	2425.6		12.379	4018.21		12.379	2883.34
			33.92	455		33.92	429		33.92	466		12.392	2454.13		12.392	4116.67		12.392	2844.89
			33.96	493		33.96	443		33.96	440		12.405	2383.8		12.405	4319.73		12.405	2820.88
			34	524		34	425		34	425		12.418	2469.1		12.418	4408.49		12.418	2816.83
			34.04	481		34.04	435		34.04	464		12.431	2447.4		12.431	4644.63		12.431	2799.76
			34.08	494		34.08	459		34.08	426		12.444	2523.63		12.444	4602.39		12.444	3029.16
			34.12	522		34.12	458		34.12	417		12.457	2450.16		12.457	4634		12.457	2987.83
			34.16	510		34.16	439		34.16	484		12.47	2544.94		12.47	4661.69		12.47	3013.62
			34.2	484		34.2	458		34.2	430		12.483	2586.2		12.483	4601.35		12.483	3083.7
			34.24	492		34.24	424		34.24	452		12.496	2679.06		12.496	4468.61		12.496	3137.23
			34.28	492		34.28	384		34.28	493		12.509	2692.92		12.509	4310.2		12.509	3215.45
			34.32	516		34.32	435		34.32	490		12.522	2596.71		12.522	4200.92		12.522	3311.35
			34.36	445		34.36	385		34.36	517		12.535	2825.59		12.535	4127.04		12.535	3319.83
			34.4	486		34.4	453		34.4	487		12.548	2935.06		12.548	3998.88		12.548	3546.32
			34.44	526		34.44	476		34.44	472		12.561	3040.78		12.561	3872.71		12.561	3481.39
			34.48	504		34.48	449		34.48	485		12.574	3147.87		12.574	3764.23		12.574	3684.56
			34.52	498		34.52	420		34.52	468		12.587	3188.55		12.587	3598.46		12.587	3790.34
			34.56	480		34.56	406		34.56	490		12.6	3258.42		12.6	3487.32		12.6	3989.06
			34.6	547		34.6	456		34.6	415		12.613	3473.17		12.613	3411.44		12.613	4181.3
			34.64	515		34.64	416		34.64	452		12.626	3652.02		12.626	3320.1		12.626	4423.88
			34.68	513		34.68	435		34.68	456		12.639	3768.2		12.639	3289.58		12.639	4705.36
			34.72	579		34.72	463		34.72	445		12.652	3983.25		12.652	3288.79		12.652	5214.05
			34.76	505		34.76	433		34.76	479		12.665	4079.92		12.665	3257.57		12.665	5476.23
			34.8	523		34.8	419		34.8	494		12.678	4263.64		12.678	3347.17		12.678	5852.26
			34.84	529		34.84	497		34.84	475		12.691	4396.58		12.691	3347.27		12.691	6114.93
			34.88	518		34.88	447		34.88	470		12.704	4529.79		12.704	3273.3		12.704	6194.08
			34.92	505		34.92	473		34.92	454		12.717	4484.32		12.717	3321.73		12.717	6363.83
			34.96	536		34.96	434		34.96	388		12.73	4466.09		12.73	3317.54		12.73	6284.81
			35	525		35	458		35	466		12.743	4345.36		12.743	3329.49		12.743	6051.82
			35.04	516		35.04	444		35.04	431		12.756	4233.59		12.756	3320.16		12.756	5535.21
			35.08	540		35.08	414		35.08	424		12.769	4016.05		12.769	3344.82		12.769	4963.54
			35.12	494		35.12	423		35.12	378		12.782	3641.88		12.782	3228.1		12.782	4623.85
			35.16	522		35.16	441		35.16	430		12.795	3436.86		12.795	3225		12.795	4081.34
			35.2	532		35.2	455		35.2	445		12.808	3245.53		12.808	3118.58		12.808	3710.91
			35.24	502		35.24	449		35.24	409		12.821	3042.11		12.821	2968.11		12.821	3440.57
			35.28	545		35.28	387		35.28	409		12.834	2927.98		12.834	2907.19		12.834	3252.42
			35.32	506		35.32	438		35.32	397		12.847	2810.51		12.847	2849.8		12.847	3062.35
			35.36	515		35.36	446		35.36	416		12.86	2754.28		12.86	2815.35		12.86	3070.63
			35.4	536		35.4	447		35.4	469		12.873	2708.85		12.873	2719.66		12.873	3028.25
			35.44	510		35.44	435		35.44	423		12.886	2590.39		12.886	2570.52		12.886	2940.69
			35.48	514		35.48	476		35.48	484		12.899	2560.22		12.899	2582.1		12.899	2871.23
			35.52	523		35.52	412		35.52	490		12.912	2572.87		12.912	2435.37		12.912	2793.1
			35.56	512		35.56	407		35.56	480		12.925	2497.69		12.925	2459.32		12.925	2757.24
			35.6	509		35.6	417		35.6	483		12.938	2486.63		12.938	2459.12		12.938	2715.76
			35.64	502		35.64	398		35.64	481		12.951	2447.41		12.951	2348.65		12.951	2765.63
			35.68	491		35.68	448		35.68	484		12.964	2494.24		12.964	2257.55		12.964	2656.16
			35.72	469		35.72	421		35.72	467		12.977	2495.62		12.977	2280.95		12.977	2648.46
			35.76	523		35.76	399		35.76	484		12.99	2457.38		12.99	2221.44		12.99	2711.29
			35.8	468		35.8	476		35.8	469		13.003	2462.18		13.003	2186.87		13.003	2687.7
			35.84	448		35.84	404		35.84	428		13.016	2448		13.016	2200.44		13.016	2715.29
			35.88	468		35.88	432		35.88	453		13.029	2405.01		13.029	2150.78		13.029	2745.64
			35.92	451		35.92	411		35.92	447		13.042	2429.96		13.042	2137.69		13.042	2703.59
			35.96	508		35.96	433		35.96	470		13.055	2449.5		13.055	2148.98		13.055	2714.76
			36	479		36	391		36	407		13.068	2468.76		13.068	2157.34		13.068	2763.83
			36.04	445		36.04	392		36.04	476		13.081	2424.78		13.081	2165.86		13.081	2761.58
			36.08	447		36.08	408		36.08	450		13.094	2365.37		13.094	2151.82		13.094	2711.43
			36.12	485		36.12	424		36.12	417		13.107	2460.91		13.107	2150.74		13.107	2701.4
			36.16	464		36.16	447		36.16	437		13.12	2484.81		13.12	2126.33		13.12	2699.02
			36.2	477		36.2	385		36.2	455		13.133	2430.12		13.133	2139.39		13.133	2710.46
			36.24	467		36.24	386		36.24	402		13.146	2459.36		13.146	2141.01		13.146	2671.16
			36.28	471		36.28	406		36.28	447		13.159	2445.29		13.159	2103.51		13.159	2673.06
			36.32	443		36.32	411		36.32	448		13.172	2445.9		13.172	2143.92		13.172	2723.01
			36.36	454		36.36	390		36.36	448		13.185	2501.89		13.185	2152.17		13.185	2723.57
			36.4	455		36.4	389		36.4	472		13.198	2481.47		13.198	2126.69		13.198	2808.98
			36.44	512		36.44	400		36.44	443		13.211	2481.59		13.211	2110.16		13.211	2876.33
			36.48	468		36.48	378		36.48	440		13.224	2503.54		13.224	2081.27		13.224	2877.62
			36.52	503		36.52	387		36.52	464		13.237	2497.8		13.237	2095.13		13.237	2905.81
			36.56	512		36.56	365		36.56	424		13.25	2570.31		13.25	2114.12		13.25	2883.04
			36.6	440		36.6	402		36.6	451		13.263	2607.58		13.263	2131.52		13.263	2876.34
			36.64	460		36.64	418		36.64	475		13.276	2653.63		13.276	2107.73		13.276	2955.43
			36.68	512		36.68	386		36.68	425		13.289	2751.23		13.289	2119.67		13.289	2959.2
			36.72	478		36.72	391		36.72	486		13.302	2782.95		13.302	2217.39		13.302	3003.15
			36.76	439		36.76	448		36.76	500		13.315	2848.23		13.315	2246.88		13.315	3093.72
			36.8	508		36.8	452		36.8	479		13.328	2894.28		13.328	2233.99		13.328	3109.41
			36.84	529		36.84	397		36.84	454		13.341	2917.93		13.341	2267.43		13.341	3053.01
			36.88	469		36.88	409		36.88	442		13.354	2895.41		13.354	2308.12		13.354	3069.15
			36.92	506		36.92	420		36.92	450		13.367	2967.07		13.367	2248.9		13.367	3168.19
			36.96	513		36.96	404		36.96	443		13.38	3096.3		13.38	2325.77		13.38	3299.89
			37	436		37	407		37	413		13.393	3128.76		13.393	2331.23		13.393	3324.93
			37.04	474		37.04	403		37.04	413		13.406	3114.2		13.406	2383.27		13.406	3402.56
			37.08	453		37.08	415		37.08	458		13.419	3193.48		13.419	2418.44		13.419	3518.22
			37.12	495		37.12	392		37.12	460		13.432	3336.19		13.432	2435.96		13.432	3521.67
			37.16	496		37.16	401		37.16	401		13.445	3494.25		13.445	2496.4		13.445	3703.02
			37.2	483		37.2	427		37.2	412		13.458	3588.55		13.458	2517.88		13.458	3910.34
			37.24	485		37.24	409		37.24	426		13.471	3700.03		13.471	2602.54		13.471	3939.99
			37.28	468		37.28	408		37.28	424		13.484	3934.88		13.484	2630.17		13.484	4124.76
			37.32	490		37.32	391		37.32	432		13.497	4147.57		13.497	2707.16		13.497	4406.98
			37.36	491		37.36	437		37.36	421		13.51	4279.33		13.51	2738.95		13.51	4625.21
			37.4	437		37.4	397		37.4	450		13.523	4458.69		13.523	2898.46		13.523	4917.63
			37.44	436		37.44	454		37.44	449		13.536	4760.38		13.536	2959.57		13.536	5058.59
			37.48	433		37.48	433		37.48	422		13.549	5033.68		13.549	2929.67		13.549	5403.7
			37.52	511		37.52	401		37.52	457		13.562	5096.43		13.562	3060.9		13.562	5742.23
			37.56	482		37.56	430		37.56	415		13.575	5549.98		13.575	3153.02		13.575	6207.32
			37.6	448		37.6	412		37.6	434		13.588	5766.88		13.588	3284.51		13.588	6702.41
			37.64	452		37.64	421		37.64	424		13.601	5985.44		13.601	3423.31		13.601	7084.93
			37.68	480		37.68	405		37.68	477		13.614	6311.45		13.614	3621.9		13.614	7610.66
			37.72	474		37.72	397		37.72	434		13.627	6600.79		13.627	3764.48		13.627	7823.19
			37.76	439		37.76	399		37.76	478		13.64	6648.3		13.64	3830.71		13.64	8448.04
			37.8	486		37.8	415		37.8	429		13.653	6787.66		13.653	3862.23		13.653	8594.79
			37.84	475		37.84	433		37.84	415		13.666	6894.81		13.666	4010.59		13.666	8434.22
			37.88	514		37.88	443		37.88	412		13.679	6756.49		13.679	4008.92		13.679	8374.95
			37.92	493		37.92	435		37.92	400		13.692	6585.9		13.692	4018.76		13.692	8073.56
			37.96	488		37.96	413		37.96	411		13.705	6156.38		13.705	3939.92		13.705	7561.55
			38	481		38	435		38	430		13.718	5736.32		13.718	3869.35		13.718	7158.85
			38.04	437		38.04	408		38.04	407		13.731	5126.04		13.731	3711.27		13.731	6446.47
			38.08	484		38.08	419		38.08	391		13.744	4646.72		13.744	3652.75		13.744	5916.58
			38.12	468		38.12	387		38.12	425		13.757	4161.95		13.757	3361.16		13.757	5223.54
			38.16	452		38.16	429		38.16	402		13.77	3884.22		13.77	3195.42		13.77	4530.22
			38.2	492		38.2	416		38.2	476		13.783	3468.13		13.783	3140.92		13.783	4145.32
			38.24	479		38.24	434		38.24	400		13.796	3230.57		13.796	2989.19		13.796	3867.09
			38.28	473		38.28	444		38.28	398		13.809	3091.93		13.809	2814.96		13.809	3586.91
			38.32	413		38.32	389		38.32	412		13.822	2906.79		13.822	2693.18		13.822	3347.31
			38.36	477		38.36	396		38.36	398		13.835	2768.71		13.835	2517.47		13.835	3126.34
			38.4	484		38.4	400		38.4	410		13.848	2605.85		13.848	2383.94		13.848	3042.42
			38.44	445		38.44	369		38.44	414		13.861	2598.14		13.861	2307		13.861	2970.84
			38.48	429		38.48	407		38.48	444		13.874	2548.57		13.874	2269.78		13.874	2871.03
			38.52	466		38.52	365		38.52	389		13.887	2501.61		13.887	2203.87		13.887	2825.35
			38.56	432		38.56	419		38.56	400		13.9	2483.19		13.9	2181.4		13.9	2806.26
			38.6	469		38.6	415		38.6	425		13.913	2365.04		13.913	2102.65		13.913	2728.57
			38.64	448		38.64	408		38.64	418		13.926	2387.82		13.926	2143.4		13.926	2742.98
			38.68	493		38.68	386		38.68	439		13.939	2338.75		13.939	2085.83		13.939	2668.41
			38.72	463		38.72	368		38.72	424		13.952	2364.21		13.952	2013.06		13.952	2606.54
			38.76	491		38.76	395		38.76	415		13.965	2345.98		13.965	2015.59		13.965	2611.48
			38.8	449		38.8	374		38.8	449		13.978	2266.33		13.978	1996.1		13.978	2625.22
			38.84	475		38.84	372		38.84	452		13.991	2304.13		13.991	1926.67		13.991	2710.59
			38.88	465		38.88	389		38.88	475		14.004	2302.65		14.004	1960.3		14.004	2621.82
			38.92	438		38.92	402		38.92	480		14.017	2283.17		14.017	1936.73		14.017	2653.49
			38.96	450		38.96	379		38.96	458		14.03	2235.93		14.03	1907.72		14.03	2562.38
			39	464		39	378		39	443		14.043	2253.32		14.043	1959.72		14.043	2569.14
			39.04	473		39.04	398		39.04	469		14.056	2199.75		14.056	1980.95		14.056	2501.13
			39.08	481		39.08	406		39.08	448		14.069	2216.49		14.069	1996.65		14.069	2485.62
			39.12	457		39.12	433		39.12	477		14.082	2281.05		14.082	1931.89		14.082	2593.74
			39.16	468		39.16	405		39.16	438		14.095	2242.83		14.095	1933.57		14.095	2645.48
			39.2	450		39.2	430		39.2	413		14.108	2221.84		14.108	1989.21		14.108	2580.2
			39.24	486		39.24	435		39.24	470		14.121	2253.56		14.121	1975.04		14.121	2519.38
			39.28	505		39.28	442		39.28	468		14.134	2220.37		14.134	1925.38		14.134	2564.96
			39.32	489		39.32	423		39.32	446		14.147	2172.45		14.147	1876.98		14.147	2491.77
			39.36	489		39.36	395		39.36	490		14.16	2185.19		14.16	1911.9		14.16	2452.69
			39.4	458		39.4	452		39.4	445		14.173	2246.77		14.173	1905.17		14.173	2463.03
			39.44	491		39.44	387		39.44	473		14.186	2217.13		14.186	1908.84		14.186	2470.87
			39.48	466		39.48	407		39.48	447		14.199	2215.29		14.199	1908.39		14.199	2505.05
			39.52	458		39.52	419		39.52	426		14.212	2241.72		14.212	1865.13		14.212	2531.49
			39.56	473		39.56	445		39.56	451		14.225	2204.94		14.225	1864.09		14.225	2494.67
			39.6	479		39.6	400		39.6	404		14.238	2210.94		14.238	1934.61		14.238	2505.31
			39.64	494		39.64	453		39.64	447		14.251	2229.32		14.251	1937.83		14.251	2561.13
			39.68	495		39.68	410		39.68	438		14.264	2202.62		14.264	1918.13		14.264	2583.33
			39.72	481		39.72	439		39.72	417		14.277	2269.83		14.277	1936.1		14.277	2547.81
			39.76	452		39.76	420		39.76	466		14.29	2278.02		14.29	1944.85		14.29	2541.95
			39.8	479		39.8	412		39.8	449		14.303	2257.89		14.303	1941.77		14.303	2513.24
			39.84	485		39.84	432		39.84	442		14.316	2310.55		14.316	1978.44		14.316	2506.97
			39.88	524		39.88	444		39.88	447		14.329	2298.35		14.329	1983.3		14.329	2552.63
			39.92	479		39.92	383		39.92	409		14.342	2244.08		14.342	1952.02		14.342	2605.11
			39.96	476		39.96	440		39.96	455		14.355	2242.19		14.355	1981.04		14.355	2597.58
			40	479		40	423		40	483		14.368	2312.12		14.368	2001.26		14.368	2565.39
			40.04	481		40.04	432		40.04	474		14.381	2374.63		14.381	1945.52		14.381	2506.96
			40.08	562		40.08	424		40.08	457		14.394	2319.21		14.394	2016.6		14.394	2500.04
			40.12	485		40.12	417		40.12	450		14.407	2282.98		14.407	2037.49		14.407	2569.44
			40.16	497		40.16	466		40.16	469		14.42	2284.53		14.42	2028.48		14.42	2613.96
			40.2	500		40.2	456		40.2	457		14.433	2308.76		14.433	2077.93		14.433	2557.64
			40.24	553		40.24	428		40.24	467		14.446	2319.88		14.446	2095.79		14.446	2527.25
			40.28	502		40.28	399		40.28	472		14.459	2245.06		14.459	2086.35		14.459	2554.04
			40.32	480		40.32	434		40.32	418		14.472	2221.69		14.472	2061.59		14.472	2516.96
			40.36	457		40.36	420		40.36	470		14.485	2210.32		14.485	2048.72		14.485	2503.67
			40.4	479		40.4	400		40.4	436		14.498	2163.69		14.498	2027.78		14.498	2525.37
			40.44	458		40.44	404		40.44	479		14.511	2166.06		14.511	2044.08		14.511	2537.54
			40.48	464		40.48	421		40.48	452		14.524	2162.1		14.524	2106.03		14.524	2530
			40.52	483		40.52	425		40.52	479		14.537	2183.11		14.537	2107.84		14.537	2480.05
			40.56	470		40.56	432		40.56	455		14.55	2203.4		14.55	2065.19		14.55	2499.11
			40.6	453		40.6	401		40.6	457		14.563	2186.76		14.563	2047.37		14.563	2520.52
			40.64	492		40.64	423		40.64	475		14.576	2193.64		14.576	1999.25		14.576	2508.85
			40.68	468		40.68	430		40.68	470		14.589	2167.67		14.589	1941.96		14.589	2518.33
			40.72	472		40.72	422		40.72	460		14.602	2142.72		14.602	1961.7		14.602	2480.28
			40.76	503		40.76	458		40.76	466		14.615	2148.89		14.615	1991.77		14.615	2468.78
			40.8	460		40.8	384		40.8	466		14.628	2161.75		14.628	1976.64		14.628	2465.02
			40.84	457		40.84	396		40.84	440		14.641	2174.68		14.641	1985.15		14.641	2448.46
			40.88	503		40.88	444		40.88	442		14.654	2223.19		14.654	1995.33		14.654	2448.71
			40.92	483		40.92	427		40.92	478		14.667	2181.93		14.667	1986.94		14.667	2509.23
			40.96	499		40.96	404		40.96	478		14.68	2184.34		14.68	1958.79		14.68	2482.26
			41	498		41	403		41	446		14.693	2189.16		14.693	1902.83		14.693	2470.37
			41.04	511		41.04	413		41.04	433		14.706	2160.85		14.706	1913.64		14.706	2482.23
			41.08	477		41.08	445		41.08	467		14.719	2119.91		14.719	1929.85		14.719	2473.71
			41.12	508		41.12	415		41.12	455		14.732	2231.26		14.732	1966.38		14.732	2518.7
			41.16	510		41.16	428		41.16	488		14.745	2188.73		14.745	1886.99		14.745	2498.46
			41.2	467		41.2	429		41.2	501		14.758	2154.88		14.758	1842.59		14.758	2506.58
			41.24	468		41.24	428		41.24	474		14.771	2106.09		14.771	1851.78		14.771	2439.97
			41.28	538		41.28	444		41.28	449		14.784	2226.4		14.784	1905.17		14.784	2435.29
			41.32	501		41.32	444		41.32	448		14.797	2256.07		14.797	1898.06		14.797	2545.79
			41.36	461		41.36	466		41.36	461		14.81	2213.62		14.81	1894.94		14.81	2581.25
			41.4	467		41.4	453		41.4	465		14.823	2224.51		14.823	1848.45		14.823	2498.24
			41.44	495		41.44	456		41.44	475		14.836	2253.38		14.836	1894.3		14.836	2505.52
			41.48	464		41.48	420		41.48	473		14.849	2317.92		14.849	1973.17		14.849	2517.24
			41.52	493		41.52	470		41.52	464		14.862	2295.41		14.862	1894.85		14.862	2480.68
			41.56	478		41.56	409		41.56	470		14.875	2321.91		14.875	1900.59		14.875	2522
			41.6	507		41.6	407		41.6	467		14.888	2232.94		14.888	1945.44		14.888	2553.33
			41.64	458		41.64	488		41.64	491		14.901	2317.2		14.901	1874.71		14.901	2579.35
			41.68	489		41.68	434		41.68	437		14.914	2367.86		14.914	1951.29		14.914	2572.04
			41.72	460		41.72	435		41.72	449		14.927	2364.2		14.927	1943.05		14.927	2511.7
			41.76	452		41.76	431		41.76	454		14.94	2345.18		14.94	1942.74		14.94	2617.36
			41.8	465		41.8	464		41.8	446		14.953	2327		14.953	1914.83		14.953	2722.73
			41.84	459		41.84	420		41.84	487		14.966	2369.07		14.966	2032.44		14.966	2620.53
			41.88	467		41.88	427		41.88	464		14.979	2377.66		14.979	1997.91		14.979	2705.24
			41.92	439		41.92	372		41.92	472		14.992	2390.04		14.992	1994.38		14.992	2812
			41.96	491		41.96	464		41.96	448		15.005	2459.31		15.005	1981.84		15.005	2775.52
			42	480		42	398		42	468		15.018	2498.66		15.018	2102.84		15.018	2693.55
			42.04	440		42.04	415		42.04	464		15.031	2435.22		15.031	2074.37		15.031	2771.22
			42.08	476		42.08	421		42.08	482		15.044	2440.56		15.044	2041.72		15.044	2771.88
			42.12	469		42.12	411		42.12	474		15.057	2481.07		15.057	2100.71		15.057	2739.55
			42.16	475		42.16	370		42.16	514		15.07	2462.83		15.07	2079.12		15.07	2790.45
			42.2	451		42.2	450		42.2	460		15.083	2383.53		15.083	2106.87		15.083	2697.3
			42.24	466		42.24	422		42.24	506		15.096	2435.18		15.096	2102.78		15.096	2604.96
			42.28	455		42.28	427		42.28	459		15.109	2390.57		15.109	2144.15		15.109	2709.72
			42.32	465		42.32	397		42.32	460		15.122	2456.9		15.122	2159.99		15.122	2673.08
			42.36	496		42.36	375		42.36	491		15.135	2354.22		15.135	2181.76		15.135	2582.09
			42.4	441		42.4	438		42.4	482		15.148	2302.14		15.148	2166.36		15.148	2636.79
			42.44	457		42.44	408		42.44	481		15.161	2418.21		15.161	2117.59		15.161	2611.87
			42.48	464		42.48	422		42.48	508		15.174	2394.22		15.174	2125.6		15.174	2595.68
			42.52	488		42.52	423		42.52	519		15.187	2383.53		15.187	2107.04		15.187	2560.86
			42.56	474		42.56	427		42.56	487		15.2	2351.87		15.2	2094.6		15.2	2591.69
			42.6	470		42.6	445		42.6	487		15.213	2304.5		15.213	2153.46		15.213	2607.02
			42.64	459		42.64	410		42.64	456		15.226	2282.64		15.226	2047.75		15.226	2526.24
			42.68	478		42.68	422		42.68	515		15.239	2267.38		15.239	2040.74		15.239	2585.38
			42.72	474		42.72	450		42.72	538		15.252	2172.51		15.252	2021.23		15.252	2620.79
			42.76	456		42.76	403		42.76	501		15.265	2252.71		15.265	2096.37		15.265	2566.22
			42.8	458		42.8	427		42.8	460		15.278	2243.79		15.278	2062.05		15.278	2617.05
			42.84	495		42.84	430		42.84	432		15.291	2173.21		15.291	2057.75		15.291	2554.6
			42.88	500		42.88	442		42.88	476		15.304	2256.69		15.304	2110.44		15.304	2535.42
			42.92	463		42.92	433		42.92	430		15.317	2210.85		15.317	2163.19		15.317	2491.54
			42.96	466		42.96	432		42.96	490		15.33	2243.67		15.33	2191.17		15.33	2594.84
			43	481		43	426		43	484		15.343	2200.42		15.343	2178.26		15.343	2641.55
			43.04	530		43.04	400		43.04	480		15.356	2173.62		15.356	2243.05		15.356	2558.49
			43.08	461		43.08	395		43.08	455		15.369	2198.36		15.369	2297.7		15.369	2543.88
			43.12	451		43.12	440		43.12	501		15.382	2188.22		15.382	2257.43		15.382	2510.62
			43.16	477		43.16	427		43.16	469		15.395	2224.3		15.395	2312.95		15.395	2513.87
			43.2	448		43.2	417		43.2	425		15.408	2200.69		15.408	2341.94		15.408	2527.16
			43.24	480		43.24	429		43.24	490		15.421	2274.96		15.421	2404.32		15.421	2597.79
			43.28	459		43.28	404		43.28	459		15.434	2239.2		15.434	2437.98		15.434	2575.45
			43.32	522		43.32	429		43.32	463		15.447	2238.02		15.447	2547.31		15.447	2560.52
			43.36	488		43.36	441		43.36	466		15.46	2227.73		15.46	2560.55		15.46	2594.82
			43.4	455		43.4	399		43.4	466		15.473	2245.96		15.473	2580.59		15.473	2554.97
			43.44	499		43.44	401		43.44	436		15.486	2241.33		15.486	2551.39		15.486	2556.19
			43.48	446		43.48	422		43.48	458		15.499	2270.83		15.499	2594.28		15.499	2571.12
			43.52	440		43.52	458		43.52	492		15.512	2308.84		15.512	2598.4		15.512	2571.22
			43.56	462		43.56	443		43.56	488		15.525	2338.36		15.525	2693.63		15.525	2607.32
			43.6	461		43.6	450		43.6	499		15.538	2313.66		15.538	2595.01		15.538	2640.36
			43.64	482		43.64	468		43.64	477		15.551	2353.7		15.551	2451.88		15.551	2630.58
			43.68	462		43.68	441		43.68	496		15.564	2377.05		15.564	2385.27		15.564	2627.97
			43.72	441		43.72	407		43.72	502		15.577	2366.55		15.577	2348.53		15.577	2649.9
			43.76	452		43.76	431		43.76	471		15.59	2325.47		15.59	2304.96		15.59	2627.96
			43.8	453		43.8	446		43.8	465		15.603	2325.68		15.603	2223.1		15.603	2666.63
			43.84	465		43.84	421		43.84	479		15.616	2386.47		15.616	2177.94		15.616	2718.04
			43.88	456		43.88	395		43.88	453		15.629	2365.89		15.629	2184.63		15.629	2692.95
			43.92	472		43.92	395		43.92	457		15.642	2411		15.642	2116.24		15.642	2655.59
			43.96	474		43.96	432		43.96	470		15.655	2435.4		15.655	2045.31		15.655	2652.53
			44	459		44	459		44	463		15.668	2416.44		15.668	2057.19		15.668	2598.28
			44.04	470		44.04	421		44.04	418		15.681	2411.44		15.681	2057.15		15.681	2616.04
			44.08	459		44.08	416		44.08	451		15.694	2384.99		15.694	2001.44		15.694	2674.5
			44.12	490		44.12	398		44.12	448		15.707	2376.4		15.707	2004.88		15.707	2619.35
			44.16	460		44.16	399		44.16	437		15.72	2347.71		15.72	2049.19		15.72	2585.53
			44.2	494		44.2	434		44.2	444		15.733	2318.98		15.733	2047.5		15.733	2624.17
			44.24	473		44.24	440		44.24	409		15.746	2328.85		15.746	1972.89		15.746	2629.92
			44.28	466		44.28	420		44.28	431		15.759	2319.63		15.759	1931.89		15.759	2600.63
			44.32	454		44.32	412		44.32	438		15.772	2351.72		15.772	1947.01		15.772	2620.67
			44.36	478		44.36	407		44.36	436		15.785	2337.48		15.785	2007.56		15.785	2657.5
			44.4	476		44.4	425		44.4	437		15.798	2282.22		15.798	2050.24		15.798	2674.94
			44.44	433		44.44	410		44.44	424		15.811	2273.54		15.811	2003.98		15.811	2666.51
			44.48	457		44.48	427		44.48	414		15.824	2306.28		15.824	1974.16		15.824	2616.28
			44.52	474		44.52	429		44.52	433		15.837	2375.62		15.837	1957.53		15.837	2617.72
			44.56	458		44.56	378		44.56	447		15.85	2352.81		15.85	1981.63		15.85	2661.53
			44.6	458		44.6	381		44.6	446		15.863	2345.03		15.863	2049.44		15.863	2638.18
			44.64	458		44.64	448		44.64	489		15.876	2376.49		15.876	2077.63		15.876	2601.28
			44.68	461		44.68	415		44.68	451		15.889	2364.21		15.889	2056.22		15.889	2661.78
			44.72	462		44.72	397		44.72	419		15.902	2394.37		15.902	2018.67		15.902	2686.54
			44.76	474		44.76	412		44.76	426		15.915	2426.41		15.915	2067.35		15.915	2666.39
			44.8	454		44.8	420		44.8	413		15.928	2466.48		15.928	2179.04		15.928	2749.37
			44.84	474		44.84	411		44.84	413		15.941	2524.42		15.941	2230.93		15.941	2737.17
			44.88	487		44.88	429		44.88	408		15.954	2524.46		15.954	2196.36		15.954	2652.73
			44.92	421		44.92	387		44.92	417		15.967	2503.56		15.967	2245.38		15.967	2673.61
			44.96	439		44.96	392		44.96	385		15.98	2507.49		15.98	2259.42		15.98	2703.31
			45	465		45	441		45	417		15.993	2608.14		15.993	2285.86		15.993	2804.84
			45.04	443		45.04	405		45.04	418		16.006	2584.79		16.006	2332.28		16.006	2887.29
			45.08	469		45.08	416		45.08	424		16.019	2672.63		16.019	2304.08		16.019	2881.04
			45.12	443		45.12	411		45.12	418		16.032	2615.87		16.032	2266.95		16.032	2860.06
			45.16	430		45.16	388		45.16	396		16.045	2635.91		16.045	2348.49		16.045	2850.86
			45.2	452		45.2	367		45.2	410		16.058	2718.09		16.058	2338.67		16.058	2832.75
			45.24	432		45.24	383		45.24	421		16.071	2667.08		16.071	2308.03		16.071	2878.44
			45.28	426		45.28	389		45.28	424		16.084	2724.29		16.084	2296.21		16.084	2866.3
			45.32	403		45.32	411		45.32	426		16.097	2680.32		16.097	2241.02		16.097	2875.17
			45.36	439		45.36	437		45.36	422		16.11	2786.81		16.11	2219.28		16.11	2875.61
			45.4	450		45.4	395		45.4	433		16.123	2781.68		16.123	2159.05		16.123	2903.78
			45.44	431		45.44	359		45.44	430		16.136	2670.18		16.136	2169		16.136	2813.98
			45.48	448		45.48	375		45.48	435		16.149	2647.02		16.149	2107.5		16.149	2810.75
			45.52	413		45.52	372		45.52	427		16.162	2620.88		16.162	2056.22		16.162	2846.95
			45.56	443		45.56	389		45.56	467		16.175	2573.12		16.175	2086.76		16.175	2833.07
			45.6	401		45.6	371		45.6	399		16.188	2596.12		16.188	2053.27		16.188	2798.03
			45.64	410		45.64	404		45.64	403		16.201	2509.42		16.201	2015.94		16.201	2683.99
			45.68	446		45.68	373		45.68	419		16.214	2574.12		16.214	2063.67		16.214	2711.7
			45.72	426		45.72	402		45.72	403		16.227	2588.76		16.227	1989.97		16.227	2767.7
			45.76	400		45.76	388		45.76	381		16.24	2508.86		16.24	1960.49		16.24	2687.92
			45.8	402		45.8	367		45.8	410		16.253	2572.36		16.253	1975.21		16.253	2671
			45.84	417		45.84	388		45.84	420		16.266	2644.39		16.266	1941.27		16.266	2818.76
			45.88	435		45.88	399		45.88	386		16.279	2642.44		16.279	1964.48		16.279	2745.46
			45.92	428		45.92	382		45.92	410		16.292	2665.34		16.292	1974.33		16.292	2846.71
			45.96	433		45.96	398		45.96	446		16.305	2702.5		16.305	2031.93		16.305	2894.93
			46	413		46	388		46	448		16.318	2697.96		16.318	2064.4		16.318	2889.23
			46.04	407		46.04	405		46.04	457		16.331	2603.97		16.331	2016.15		16.331	2835
			46.08	453		46.08	371		46.08	426		16.344	2646.12		16.344	2033.69		16.344	2802.55
			46.12	397		46.12	365		46.12	403		16.357	2732.69		16.357	2081.45		16.357	2869.7
			46.16	407		46.16	389		46.16	426		16.37	2725		16.37	2005.57		16.37	2913.28
			46.2	417		46.2	406		46.2	432		16.383	2680.4		16.383	2041.5		16.383	2878.6
			46.24	450		46.24	372		46.24	439		16.396	2611.37		16.396	2132		16.396	2919.83
			46.28	439		46.28	399		46.28	448		16.409	2661.43		16.409	2019.51		16.409	2875.55
			46.32	405		46.32	375		46.32	411		16.422	2625.2		16.422	2049.95		16.422	2907.87
			46.36	405		46.36	389		46.36	423		16.435	2653.91		16.435	2039.06		16.435	2884.11
			46.4	390		46.4	416		46.4	420		16.448	2610.62		16.448	2099.18		16.448	2897.83
			46.44	434		46.44	361		46.44	439		16.461	2656.5		16.461	2020.63		16.461	2836.1
			46.48	440		46.48	370		46.48	428		16.474	2475.38		16.474	2019.01		16.474	2895.9
			46.52	397		46.52	373		46.52	391		16.487	2597.18		16.487	2098.4		16.487	2909.5
			46.56	362		46.56	399		46.56	471		16.5	2575.57		16.5	2049.96		16.5	2867.43
			46.6	393		46.6	355		46.6	433		16.513	2597.43		16.513	2051.7		16.513	2887.5
			46.64	410		46.64	394		46.64	379		16.526	2662.96		16.526	2090.01		16.526	2804.69
			46.68	390		46.68	394		46.68	425		16.539	2665.27		16.539	2096.68		16.539	2910.78
			46.72	385		46.72	385		46.72	424		16.552	2636		16.552	2017.21		16.552	2982.69
			46.76	380		46.76	394		46.76	412		16.565	2666.21		16.565	2134.58		16.565	3011.44
			46.8	400		46.8	374		46.8	421		16.578	2748.08		16.578	2214.65		16.578	3000.72
			46.84	410		46.84	384		46.84	424		16.591	2764.16		16.591	2216.88		16.591	2972.71
			46.88	375		46.88	393		46.88	395		16.604	2880.36		16.604	2156.18		16.604	3011.51
			46.92	425		46.92	359		46.92	367		16.617	2856.87		16.617	2177.88		16.617	2998.3
			46.96	385		46.96	398		46.96	366		16.63	2811.89		16.63	2256.74		16.63	3174.66
			47	419		47	347		47	386		16.643	2912.21		16.643	2244.89		16.643	3244.71
			47.04	418		47.04	380		47.04	389		16.656	2925.57		16.656	2259.05		16.656	3253.68
			47.08	406		47.08	377		47.08	395		16.669	3035.22		16.669	2314.53		16.669	3281
			47.12	438		47.12	380		47.12	409		16.682	2948.56		16.682	2350.25		16.682	3340.33
			47.16	377		47.16	354		47.16	410		16.695	2988.24		16.695	2433.4		16.695	3345.84
			47.2	370		47.2	389		47.2	376		16.708	3101.93		16.708	2402.59		16.708	3375.54
			47.24	428		47.24	342		47.24	391		16.721	3028.01		16.721	2413.56		16.721	3339.2
			47.28	359		47.28	346		47.28	387		16.734	3023.06		16.734	2513.93		16.734	3364.65
			47.32	384		47.32	352		47.32	392		16.747	3136.9		16.747	2520.04		16.747	3417.71
			47.36	416		47.36	379		47.36	374		16.76	3022.91		16.76	2594.56		16.76	3465.44
			47.4	402		47.4	313		47.4	422		16.773	3040.93		16.773	2696.57		16.773	3475.55
			47.44	369		47.44	367		47.44	399		16.786	3084.68		16.786	2691.71		16.786	3512.16
			47.48	441		47.48	336		47.48	381		16.799	3177.5		16.799	2759.75		16.799	3574.87
			47.52	409		47.52	362		47.52	372		16.812	3184.81		16.812	2900.11		16.812	3680.45
			47.56	419		47.56	360		47.56	397		16.825	3242.47		16.825	2866.09		16.825	3787.97
			47.6	398		47.6	355		47.6	371		16.838	3393.9		16.838	2918.78		16.838	3998.74
			47.64	362		47.64	361		47.64	360		16.851	3542.68		16.851	3050.32		16.851	4120.75
			47.68	383		47.68	343		47.68	373		16.864	3626.48		16.864	3134.82		16.864	4301.2
			47.72	403		47.72	351		47.72	382		16.877	3770.54		16.877	3221.56		16.877	4546.4
			47.76	402		47.76	334		47.76	429		16.89	4009.58		16.89	3152.85		16.89	4800.75
			47.8	407		47.8	336		47.8	369		16.903	4185.18		16.903	3206.29		16.903	5046.03
			47.84	367		47.84	338		47.84	364		16.916	4396.48		16.916	3329.04		16.916	5402.91
			47.88	412		47.88	350		47.88	354		16.929	4659.97		16.929	3363.17		16.929	5879.67
			47.92	421		47.92	365		47.92	381		16.942	5084.32		16.942	3458.28		16.942	6398.55
			47.96	414		47.96	382		47.96	388		16.955	5513.39		16.955	3542.8		16.955	6915.9
			48	407		48	400		48	375		16.968	5821.77		16.968	3694.18		16.968	7446.05
			48.04	409		48.04	346		48.04	397		16.981	6213.17		16.981	3797.17		16.981	8158.92
			48.08	407		48.08	329		48.08	370		16.994	6681.7		16.994	3972.58		16.994	8984.85
			48.12	369		48.12	379		48.12	436		17.007	7168.09		17.007	4075.41		17.007	9703.2
			48.16	413		48.16	363		48.16	358		17.02	7471.55		17.02	4196.73		17.02	10278.7
			48.2	423		48.2	338		48.2	399		17.033	7740.68		17.033	4366		17.033	10653.7
			48.24	396		48.24	352		48.24	392		17.046	7847.19		17.046	4426.34		17.046	10985.1
			48.28	380		48.28	344		48.28	357		17.059	7753.82		17.059	4440.07		17.059	11019.1
			48.32	355		48.32	370		48.32	383		17.072	7674.08		17.072	4456.84		17.072	10640.5
			48.36	409		48.36	332		48.36	397		17.085	7376.54		17.085	4428.03		17.085	10065.1
			48.4	390		48.4	360		48.4	376		17.098	6916.79		17.098	4294.34		17.098	9390.61
			48.44	343		48.44	344		48.44	382		17.111	6531.9		17.111	4240.89		17.111	8769.27
			48.48	365		48.48	353		48.48	370		17.124	6089.16		17.124	4208.78		17.124	8000.71
			48.52	383		48.52	328		48.52	359		17.137	5618.1		17.137	4065.56		17.137	7207.13
			48.56	405		48.56	373		48.56	359		17.15	5152.67		17.15	3954.69		17.15	6509.92
			48.6	358		48.6	372		48.6	364		17.163	4707.28		17.163	3871.75		17.163	5875.71
			48.64	384		48.64	345		48.64	375		17.176	4418.86		17.176	3757.96		17.176	5436.87
			48.68	399		48.68	353		48.68	336		17.189	4164.94		17.189	3659.19		17.189	5025.24
			48.72	382		48.72	331		48.72	361		17.202	3961.64		17.202	3576.69		17.202	4756.32
			48.76	359		48.76	340		48.76	367		17.215	3767.86		17.215	3357.8		17.215	4529.64
			48.8	346		48.8	350		48.8	343		17.228	3643.73		17.228	3241.38		17.228	4314.71
			48.84	352		48.84	328		48.84	413		17.241	3548.72		17.241	3218		17.241	4231.85
			48.88	332		48.88	344		48.88	355		17.254	3427.16		17.254	3106.87		17.254	4251.58
			48.92	383		48.92	319		48.92	378		17.267	3443.63		17.267	3154.1		17.267	4119.45
			48.96	348		48.96	332		48.96	386		17.28	3447.39		17.28	3119.33		17.28	3986.11
			49	377		49	375		49	360		17.293	3416.4		17.293	3057.14		17.293	3967.78
			49.04	389		49.04	373		49.04	384		17.306	3431.13		17.306	3149.69		17.306	4079.9
			49.08	376		49.08	313		49.08	400		17.319	3426.27		17.319	3137.45		17.319	3988.53
			49.12	349		49.12	335		49.12	362		17.332	3489.27		17.332	3074.4		17.332	4013.3
			49.16	371		49.16	340		49.16	360		17.345	3523.99		17.345	3012.85		17.345	4180.57
			49.2	409		49.2	357		49.2	360		17.358	3621.94		17.358	3076.19		17.358	4190.16
			49.24	383		49.24	345		49.24	340		17.371	3690.17		17.371	3082.5		17.371	4225.69
			49.28	348		49.28	335		49.28	360		17.384	3770.12		17.384	3041.77		17.384	4363.13
			49.32	365		49.32	340		49.32	345		17.397	3920.27		17.397	3022.14		17.397	4396.8
			49.36	344		49.36	302		49.36	332		17.41	3987.19		17.41	3034.43		17.41	4551.14
			49.4	396		49.4	330		49.4	356		17.423	4187.3		17.423	3086.31		17.423	4699.32
			49.44	396		49.44	355		49.44	366		17.436	4363.63		17.436	3091.76		17.436	4789.08
			49.48	365		49.48	321		49.48	358		17.449	4506.93		17.449	3179.35		17.449	4985.38
			49.52	371		49.52	331		49.52	384		17.462	4663.46		17.462	3136.96		17.462	5191.38
			49.56	401		49.56	320		49.56	376		17.475	4913.98		17.475	3252.48		17.475	5384.16
			49.6	370		49.6	339		49.6	336		17.488	5144.17		17.488	3251.73		17.488	5619.3
			49.64	349		49.64	315		49.64	320		17.501	5394.43		17.501	3187.99		17.501	5990.01
			49.68	369		49.68	339		49.68	387		17.514	5581.81		17.514	3257.98		17.514	6468.49
			49.72	380		49.72	336		49.72	359		17.527	5953.64		17.527	3338.52		17.527	6742.34
			49.76	346		49.76	326		49.76	351		17.54	6254.82		17.54	3444.94		17.54	7058.82
			49.8	411		49.8	309		49.8	345		17.553	6361.17		17.553	3474.16		17.553	7316.16
			49.84	372		49.84	328		49.84	325		17.566	6695.58		17.566	3636.17		17.566	7819.4
			49.88	353		49.88	307		49.88	367		17.579	6862.73		17.579	3749.13		17.579	7949.05
			49.92	388		49.92	303		49.92	370		17.592	7063.79		17.592	3776.36		17.592	8128.55
			49.96	373		49.96	320		49.96	344		17.605	7149.7		17.605	3920.19		17.605	8255.53
			50	349		50	334		50	355		17.618	7145.03		17.618	3860.7		17.618	8303.62
			50.04	384		50.04	355		50.04	356		17.631	6953.47		17.631	3951.86		17.631	8293.56
			50.08	368		50.08	348		50.08	364		17.644	6864.24		17.644	4024.39		17.644	8106.03
			50.12	388		50.12	369		50.12	343		17.657	6617.96		17.657	3994.58		17.657	7871.63
			50.16	343		50.16	341		50.16	364		17.67	6097.64		17.67	4045.74		17.67	7557.36
			50.2	369		50.2	327		50.2	378		17.683	5775.16		17.683	4020.24		17.683	7043.13
			50.24	350		50.24	357		50.24	382		17.696	5432.11		17.696	3954.95		17.696	6484.8
			50.28	387		50.28	325		50.28	378		17.709	4939.96		17.709	3836.96		17.709	6124.64
			50.32	374		50.32	313		50.32	332		17.722	4646.84		17.722	3794.78		17.722	5732.63
			50.36	368		50.36	297		50.36	356		17.735	4419.44		17.735	3917.88		17.735	5276.82
			50.4	367		50.4	329		50.4	347		17.748	4271.92		17.748	3633.73		17.748	4974.85
			50.44	384		50.44	316		50.44	380		17.761	4045.66		17.761	3517.86		17.761	4779.16
			50.48	323		50.48	326		50.48	337		17.774	3871.54		17.774	3365.02		17.774	4509.09
			50.52	353		50.52	316		50.52	363		17.787	3836.58		17.787	3348		17.787	4457.03
			50.56	354		50.56	327		50.56	367		17.8	3753.96		17.8	3369.02		17.8	4305.26
			50.6	373		50.6	323		50.6	352		17.813	3788.75		17.813	3271.81		17.813	4112.94
			50.64	345		50.64	341		50.64	353		17.826	3666.75		17.826	3297.79		17.826	4234.72
			50.68	366		50.68	338		50.68	371		17.839	3677.44		17.839	3286.16		17.839	4068.37
			50.72	341		50.72	315		50.72	354		17.852	3693.66		17.852	3237.46		17.852	4085.13
			50.76	336		50.76	328		50.76	325		17.865	3555.71		17.865	3130.79		17.865	4149.55
			50.8	344		50.8	330		50.8	340		17.878	3560.71		17.878	3159.39		17.878	4068.34
			50.84	353		50.84	312		50.84	359		17.891	3430.3		17.891	3227.73		17.891	3974.85
			50.88	355		50.88	307		50.88	345		17.904	3472.52		17.904	3174.78		17.904	3910.66
			50.92	372		50.92	304		50.92	364		17.917	3410.09		17.917	3015.51		17.917	3856.32
			50.96	333		50.96	311		50.96	352		17.93	3273.32		17.93	2935.58		17.93	3872.12
			51	358		51	321		51	341		17.943	3274.84		17.943	2862.63		17.943	3805.03
			51.04	331		51.04	321		51.04	355		17.956	3221.39		17.956	2846.84		17.956	3894.77
			51.08	352		51.08	337		51.08	357		17.969	3145.64		17.969	2824.56		17.969	3825.06
			51.12	363		51.12	343		51.12	346		17.982	3162.19		17.982	2753.97		17.982	3787.27
			51.16	348		51.16	294		51.16	327		17.995	3084.44		17.995	2701.97		17.995	3762.89
			51.2	370		51.2	336		51.2	363		18.008	3037.77		18.008	2755.87		18.008	3713.47
			51.24	354		51.24	324		51.24	345		18.021	3050.66		18.021	2648.66		18.021	3694.96
			51.28	347		51.28	304		51.28	306		18.034	2963.7		18.034	2654.58		18.034	3626.31
			51.32	361		51.32	313		51.32	348		18.047	3034.61		18.047	2604.37		18.047	3673.89
			51.36	358		51.36	286		51.36	349		18.06	3043.86		18.06	2588.29		18.06	3698.81
			51.4	348		51.4	335		51.4	345		18.073	3061.64		18.073	2582.31		18.073	3748.51
			51.44	376		51.44	307		51.44	363		18.086	3009.67		18.086	2584.43		18.086	3750.31
			51.48	364		51.48	309		51.48	367		18.099	3046.11		18.099	2599.81		18.099	3784.23
			51.52	380		51.52	309		51.52	342		18.112	3149.66		18.112	2628.65		18.112	3723.83
			51.56	367		51.56	317		51.56	329		18.125	3162.25		18.125	2690.99		18.125	3796.43
			51.6	363		51.6	330		51.6	358		18.138	3200.68		18.138	2722.77		18.138	3839.72
			51.64	363		51.64	292		51.64	343		18.151	3222.4		18.151	2762.03		18.151	3926.52
			51.68	378		51.68	340		51.68	337		18.164	3304.2		18.164	2768.55		18.164	3984.29
			51.72	379		51.72	317		51.72	315		18.177	3401.02		18.177	2837.34		18.177	4017.69
			51.76	364		51.76	348		51.76	301		18.19	3501.6		18.19	2866.8		18.19	4170.55
			51.8	384		51.8	301		51.8	343		18.203	3656.09		18.203	2887.6		18.203	4238.86
			51.84	361		51.84	315		51.84	371		18.216	3790.72		18.216	2827.79		18.216	4307.36
			51.88	324		51.88	305		51.88	371		18.229	4004.06		18.229	2872.53		18.229	4492.85
			51.92	368		51.92	317		51.92	334		18.242	4112.58		18.242	3060.38		18.242	4697.5
			51.96	372		51.96	304		51.96	344		18.255	4262.94		18.255	3222.73		18.255	4828.71
			52	359		52	298		52	324		18.268	4396.25		18.268	3247.94		18.268	4999.2
			52.04	341		52.04	277		52.04	337		18.281	4619.94		18.281	3270.37		18.281	5275.78
			52.08	344		52.08	307		52.08	327		18.294	4968.03		18.294	3384.63		18.294	5636.82
			52.12	342		52.12	301		52.12	333		18.307	5308.63		18.307	3468.51		18.307	6035.65
			52.16	327		52.16	334		52.16	351		18.32	5767.39		18.32	3551.91		18.32	6454.38
			52.2	364		52.2	323		52.2	343		18.333	6207.01		18.333	3688.24		18.333	6935.65
			52.24	354		52.24	297		52.24	313		18.346	6613.46		18.346	3862.38		18.346	7406.73
			52.28	318		52.28	314		52.28	348		18.359	6972.09		18.359	4050.64		18.359	7982.25
			52.32	361		52.32	286		52.32	344		18.372	7601.67		18.372	4168.57		18.372	8717.69
			52.36	341		52.36	346		52.36	307		18.385	8465.66		18.385	4286.91		18.385	9458.23
			52.4	333		52.4	305		52.4	331		18.398	9089.55		18.398	4508.46		18.398	10305
			52.44	346		52.44	313		52.44	360		18.411	9587.71		18.411	4760.17		18.411	11312.4
			52.48	359		52.48	324		52.48	320		18.424	10181.2		18.424	4966.17		18.424	12350.2
			52.52	386		52.52	273		52.52	362		18.437	10805.1		18.437	5228.9		18.437	13209.1
			52.56	345		52.56	326		52.56	337		18.45	11271.2		18.45	5478.02		18.45	13965.3
			52.6	352		52.6	335		52.6	334		18.463	11485		18.463	5677.08		18.463	14600.2
			52.64	330		52.64	309		52.64	328		18.476	11527.7		18.476	5876.24		18.476	14806.1
			52.68	363		52.68	292		52.68	309		18.489	11213.2		18.489	5981.74		18.489	14683.9
			52.72	371		52.72	314		52.72	371		18.502	10664.5		18.502	6004.19		18.502	14164.2
			52.76	326		52.76	324		52.76	313		18.515	10184		18.515	5967.22		18.515	13226.6
			52.8	374		52.8	330		52.8	359		18.528	9453.11		18.528	5963.47		18.528	12121.3
			52.84	331		52.84	305		52.84	367		18.541	8615.99		18.541	5713.57		18.541	11030.7
			52.88	327		52.88	301		52.88	389		18.554	7560.73		18.554	5456.21		18.554	9833.51
			52.92	342		52.92	294		52.92	364		18.567	6739.99		18.567	5316.21		18.567	8519.42
			52.96	361		52.96	344		52.96	333		18.58	6092.06		18.58	5043.13		18.58	7537.05
			53	343		53	346		53	358		18.593	5451.56		18.593	4744.65		18.593	6747.18
			53.04	383		53.04	300		53.04	346		18.606	4990.97		18.606	4471.79		18.606	6067.79
			53.08	351		53.08	302		53.08	349		18.619	4651.65		18.619	4149.84		18.619	5563.5
			53.12	343		53.12	302		53.12	362		18.632	4353.41		18.632	3955.5		18.632	5107.02
			53.16	329		53.16	314		53.16	371		18.645	4118.74		18.645	3778.58		18.645	4851.19
			53.2	360		53.2	308		53.2	328		18.658	4012.17		18.658	3627.34		18.658	4716.53
			53.24	375		53.24	321		53.24	350		18.671	3898.55		18.671	3423.15		18.671	4470.35
			53.28	366		53.28	301		53.28	355		18.684	3726.35		18.684	3231.34		18.684	4404.58
			53.32	381		53.32	329		53.32	341		18.697	3709.35		18.697	3169.19		18.697	4271.15
			53.36	314		53.36	310		53.36	342		18.71	3697.37		18.71	3149.6		18.71	4196.91
			53.4	357		53.4	305		53.4	358		18.723	3733.79		18.723	2990.29		18.723	4083.81
			53.44	354		53.44	318		53.44	350		18.736	3654.19		18.736	2905.46		18.736	3957.62
			53.48	383		53.48	309		53.48	354		18.749	3603.29		18.749	2914.67		18.749	3982.65
			53.52	315		53.52	344		53.52	374		18.762	3429.83		18.762	2800.6		18.762	3918.64
			53.56	336		53.56	324		53.56	327		18.775	3482.79		18.775	2786.56		18.775	3963.37
			53.6	368		53.6	317		53.6	354		18.788	3406.61		18.788	2751.4		18.788	3897.23
			53.64	341		53.64	348		53.64	356		18.801	3333.99		18.801	2677.22		18.801	3869.85
			53.68	342		53.68	315		53.68	335		18.814	3200.26		18.814	2615.07		18.814	3768.25
			53.72	357		53.72	326		53.72	348		18.827	3119.17		18.827	2649.56		18.827	3842.97
			53.76	320		53.76	308		53.76	364		18.84	3128.7		18.84	2681.86		18.84	3816.98
			53.8	325		53.8	302		53.8	345		18.853	3077.54		18.853	2550.29		18.853	3849.46
			53.84	348		53.84	295		53.84	346		18.866	3163.32		18.866	2572.42		18.866	3747.89
			53.88	347		53.88	293		53.88	312		18.879	3039.74		18.879	2548.9		18.879	3802.55
			53.92	336		53.92	318		53.92	362		18.892	2989.86		18.892	2683.14		18.892	3823.06
			53.96	359		53.96	292		53.96	317		18.905	3065.15		18.905	2560.45		18.905	3933.5
			54	319		54	312		54	329		18.918	2988.42		18.918	2626.18		18.918	3834.82
			54.04	357		54.04	334		54.04	293		18.931	3083.21		18.931	2676.56		18.931	3927.95
			54.08	343		54.08	295		54.08	361		18.944	3103.97		18.944	2631.37		18.944	3985.73
			54.12	354		54.12	340		54.12	331		18.957	3105.27		18.957	2628.44		18.957	3978.15
			54.16	347		54.16	318		54.16	317		18.97	3280.35		18.97	2694.79		18.97	4078.69
			54.2	341		54.2	308		54.2	358		18.983	3315.3		18.983	2822.39		18.983	4204.82
			54.24	363		54.24	313		54.24	328		18.996	3314.72		18.996	2703.3		18.996	4371.06
			54.28	326		54.28	340		54.28	347		19.009	3608.44		19.009	2781.36		19.009	4468.89
			54.32	364		54.32	306		54.32	350		19.022	3623.73		19.022	2855.81		19.022	4624.12
			54.36	327		54.36	292		54.36	326		19.035	3747.91		19.035	2980.73		19.035	4901.56
			54.4	317		54.4	316		54.4	332		19.048	3906.57		19.048	2872.6		19.048	5114.6
			54.44	386		54.44	290		54.44	337		19.061	4201.62		19.061	3183.48		19.061	5421.53
			54.48	338		54.48	276		54.48	354		19.074	4373.92		19.074	3259.67		19.074	5794.25
			54.52	334		54.52	312		54.52	331		19.087	4634.63		19.087	3219.22		19.087	6239.45
			54.56	340		54.56	322		54.56	341		19.1	4735.36		19.1	3239.19		19.1	6679.25
			54.6	326		54.6	284		54.6	360		19.113	4982.08		19.113	3469.96		19.113	6975.95
			54.64	350		54.64	285		54.64	343		19.126	5082.66		19.126	3563.05		19.126	7362.27
			54.68	334		54.68	315		54.68	333		19.139	5225.08		19.139	3575.48		19.139	7601.34
			54.72	382		54.72	295		54.72	325		19.152	5212.9		19.152	3616.61		19.152	7736.96
			54.76	332		54.76	292		54.76	370		19.165	5277.65		19.165	3703.97		19.165	7746.14
			54.8	324		54.8	297		54.8	323		19.178	5134.22		19.178	3720.15		19.178	7393.17
			54.84	347		54.84	305		54.84	309		19.191	5123.39		19.191	3773.69		19.191	7085.48
			54.88	343		54.88	288		54.88	336		19.204	4938.67		19.204	3565.53		19.204	6575.51
			54.92	323		54.92	300		54.92	312		19.217	4613.8		19.217	3454.11		19.217	6258.94
			54.96	316		54.96	311		54.96	345		19.23	4451.82		19.23	3477.4		19.23	5791.47
			55	357		55	304		55	284		19.243	4154.12		19.243	3464.26		19.243	5361.39
			55.04	326		55.04	318		55.04	372		19.256	4019.2		19.256	3386.84		19.256	4977
			55.08	369		55.08	330		55.08	299		19.269	3783.09		19.269	3333.03		19.269	4757.91
			55.12	339		55.12	270		55.12	356		19.282	3681.4		19.282	3241.88		19.282	4549.04
			55.16	348		55.16	308		55.16	324		19.295	3443.75		19.295	3158.15		19.295	4428.08
			55.2	322		55.2	314		55.2	340		19.308	3391.22		19.308	3214.52		19.308	4241.13
			55.24	317		55.24	298		55.24	322		19.321	3331.51		19.321	3162.99		19.321	4138.14
			55.28	326		55.28	335		55.28	311		19.334	3233.75		19.334	3192.82		19.334	4050.73
			55.32	322		55.32	327		55.32	323		19.347	3167.7		19.347	3221.5		19.347	3938.97
			55.36	347		55.36	291		55.36	368		19.36	3120.66		19.36	3206.93		19.36	3940.29
			55.4	342		55.4	299		55.4	350		19.373	3028.93		19.373	3232.21		19.373	3851.23
			55.44	305		55.44	304		55.44	332		19.386	2995.58		19.386	3420.78		19.386	3823.75
			55.48	360		55.48	321		55.48	360		19.399	3031.91		19.399	3407.18		19.399	3729.63
			55.52	278		55.52	296		55.52	348		19.412	2938.88		19.412	3349.62		19.412	3608.88
			55.56	347		55.56	307		55.56	370		19.425	2901.59		19.425	3400.86		19.425	3648.85
			55.6	334		55.6	325		55.6	340		19.438	2931.18		19.438	3515.44		19.438	3599.17
			55.64	307		55.64	299		55.64	308		19.451	2879.85		19.451	3522.48		19.451	3513.96
			55.68	338		55.68	314		55.68	347		19.464	2921.13		19.464	3542.55		19.464	3507.45
			55.72	353		55.72	309		55.72	340		19.477	2951.67		19.477	3521.61		19.477	3431.41
			55.76	351		55.76	304		55.76	336		19.49	2848.04		19.49	3544.55		19.49	3497.33
			55.8	335		55.8	323		55.8	353		19.503	2794.06		19.503	3602.33		19.503	3541.86
			55.84	317		55.84	288		55.84	317		19.516	2739.52		19.516	3658.12		19.516	3540.25
			55.88	311		55.88	336		55.88	338		19.529	2725.89		19.529	3702.78		19.529	3537.58
			55.92	350		55.92	307		55.92	320		19.542	2791.87		19.542	3715.15		19.542	3522.53
			55.96	324		55.96	243		55.96	352		19.555	2816.18		19.555	3705.42		19.555	3476.29
			56	318		56	320		56	333		19.568	2830.59		19.568	3667.36		19.568	3505.86
			56.04	353		56.04	321		56.04	345		19.581	2803.56		19.581	3676.97		19.581	3545.19
			56.08	313		56.08	324		56.08	318		19.594	2827.51		19.594	3671.11		19.594	3484.25
			56.12	316		56.12	294		56.12	319		19.607	2787.52		19.607	3581.28		19.607	3523.58
			56.16	309		56.16	283		56.16	311		19.62	2834.46		19.62	3491.72		19.62	3497.84
			56.2	336		56.2	291		56.2	311		19.633	2831.43		19.633	3443.09		19.633	3458.4
			56.24	366		56.24	318		56.24	294		19.646	2840.73		19.646	3377.86		19.646	3500.02
			56.28	356		56.28	303		56.28	295		19.659	2881.61		19.659	3352.09		19.659	3464.7
			56.32	358		56.32	297		56.32	327		19.672	2861.44		19.672	3265.14		19.672	3449.93
			56.36	316		56.36	321		56.36	315		19.685	2830.63		19.685	3185.36		19.685	3443.03
			56.4	316		56.4	311		56.4	314		19.698	2797.46		19.698	3128.27		19.698	3396.86
			56.44	337		56.44	310		56.44	335		19.711	2827.22		19.711	3048.14		19.711	3466.79
			56.48	341		56.48	311		56.48	330		19.724	2846.02		19.724	3016.05		19.724	3489.39
			56.52	311		56.52	319		56.52	311		19.737	2857.53		19.737	2927.07		19.737	3439.63
			56.56	313		56.56	298		56.56	321		19.75	2890.95		19.75	2838.37		19.75	3432.93
			56.6	284		56.6	307		56.6	331		19.763	2869.22		19.763	2770.75		19.763	3396.18
			56.64	341		56.64	290		56.64	319		19.776	2868.79		19.776	2731.9		19.776	3382.22
			56.68	335		56.68	289		56.68	340		19.789	2908.56		19.789	2716.04		19.789	3435.22
			56.72	308		56.72	271		56.72	314		19.802	2905.51		19.802	2595.19		19.802	3455.9
			56.76	345		56.76	304		56.76	307		19.815	2911.67		19.815	2533.92		19.815	3361.95
			56.8	341		56.8	319		56.8	331		19.828	2944.87		19.828	2571.21		19.828	3422.17
			56.84	318		56.84	272		56.84	337		19.841	2946.64		19.841	2549.76		19.841	3541.85
			56.88	325		56.88	275		56.88	351		19.854	2988.26		19.854	2523.27		19.854	3513.83
			56.92	369		56.92	286		56.92	335		19.867	3022.35		19.867	2520.26		19.867	3497.37
			56.96	358		56.96	279		56.96	286		19.88	2963.32		19.88	2425.45		19.88	3477.84
			57	323		57	297		57	326		19.893	3054.93		19.893	2409.96		19.893	3440.12
			57.04	313		57.04	281		57.04	334		19.906	3195.76		19.906	2404.89		19.906	3493.94
			57.08	334		57.08	286		57.08	316		19.919	3178.14		19.919	2435.73		19.919	3398.92
			57.12	323		57.12	267		57.12	297		19.932	3235.01		19.932	2414.61		19.932	3446.72
			57.16	311		57.16	296		57.16	319		19.945	3320.98		19.945	2394.19		19.945	3603.15
			57.2	317		57.2	266		57.2	317		19.958	3357.78		19.958	2469.04		19.958	3671.05
			57.24	337		57.24	276		57.24	352		19.971	3427.13		19.971	2425.29		19.971	3706.84
			57.28	336		57.28	308		57.28	322		19.984	3591.81		19.984	2443.22		19.984	3635.51
			57.32	312		57.32	298		57.32	298		19.997	3691.63		19.997	2485.85		19.997	3657.92
			57.36	294		57.36	291		57.36	335		20.01	3758.44		20.01	2385.22		20.01	3684.19
			57.4	318		57.4	277		57.4	357		20.023	3929.75		20.023	2471.26		20.023	3758.88
			57.44	322		57.44	313		57.44	316		20.036	4112.17		20.036	2525.94		20.036	3764.59
			57.48	311		57.48	317		57.48	334		20.049	4260.04		20.049	2474.11		20.049	3850.09
			57.52	322		57.52	285		57.52	326		20.062	4402.93		20.062	2492.22		20.062	3946.13
			57.56	324		57.56	332		57.56	320		20.075	4576.39		20.075	2511.52		20.075	4013.84
			57.6	315		57.6	266		57.6	328		20.088	4620.33		20.088	2481.02		20.088	4063.34
			57.64	318		57.64	306		57.64	349		20.101	4738.73		20.101	2481.81		20.101	4328.83
			57.68	317		57.68	303		57.68	329		20.114	4786.18		20.114	2499.13		20.114	4271.64
			57.72	310		57.72	302		57.72	337		20.127	4814.02		20.127	2570.54		20.127	4429.8
			57.76	326		57.76	312		57.76	306		20.14	4867.95		20.14	2605.04		20.14	4598.28
			57.8	313		57.8	339		57.8	340		20.153	4881.47		20.153	2550.06		20.153	4653.72
			57.84	312		57.84	294		57.84	327		20.166	4734.3		20.166	2623.9		20.166	4760.37
			57.88	352		57.88	268		57.88	305		20.179	4636.42		20.179	2611		20.179	4883.14
			57.92	315		57.92	281		57.92	323		20.192	4594.56		20.192	2645.62		20.192	4801.05
			57.96	299		57.96	280		57.96	333		20.205	4627.76		20.205	2666.93		20.205	4938.53
			58	314		58	308		58	328		20.218	4583.96		20.218	2636.19		20.218	4790.05
			58.04	342		58.04	306		58.04	335		20.231	4479.3		20.231	2577.06		20.231	4688.57
			58.08	340		58.08	300		58.08	339		20.244	4417.96		20.244	2624.89		20.244	4590.7
			58.12	296		58.12	292		58.12	313		20.257	4317.13		20.257	2647.81		20.257	4652.64
			58.16	342		58.16	286		58.16	305		20.27	4222.75		20.27	2691.12		20.27	4559.45
			58.2	345		58.2	267		58.2	282		20.283	4187.95		20.283	2674.17		20.283	4314.41
			58.24	330		58.24	297		58.24	323		20.296	4118.94		20.296	2599.53		20.296	4396.54
			58.28	299		58.28	289		58.28	301		20.309	4041.8		20.309	2644.52		20.309	4332.22
			58.32	331		58.32	263		58.32	358		20.322	4081.71		20.322	2563.58		20.322	4411.24
			58.36	323		58.36	293		58.36	308		20.335	3975.42		20.335	2713.67		20.335	4449.57
			58.4	275		58.4	299		58.4	332		20.348	4147.89		20.348	2696.24		20.348	4378.24
			58.44	283		58.44	290		58.44	323		20.361	4339.96		20.361	2719.01		20.361	4605.95
			58.48	308		58.48	296		58.48	315		20.374	4372.69		20.374	2715.06		20.374	4644.63
			58.52	326		58.52	268		58.52	323		20.387	4718.91		20.387	2792.43		20.387	4761.63
			58.56	303		58.56	296		58.56	327		20.4	4640.68		20.4	2783.35		20.4	5068.59
			58.6	283		58.6	318		58.6	280		20.413	4841.55		20.413	2947.18		20.413	5204.76
			58.64	282		58.64	266		58.64	307		20.426	5046.92		20.426	2919.39		20.426	5438.22
			58.68	351		58.68	273		58.68	340		20.439	5280.82		20.439	3086.29		20.439	5797.91
			58.72	304		58.72	282		58.72	298		20.452	5518.27		20.452	3165.85		20.452	6096.29
			58.76	300		58.76	289		58.76	340		20.465	5977.66		20.465	3302.61		20.465	6592.79
			58.8	304		58.8	278		58.8	306		20.478	6256.36		20.478	3405.05		20.478	7036.39
			58.84	311		58.84	233		58.84	300		20.491	6651.9		20.491	3549.08		20.491	7501.03
			58.88	312		58.88	309		58.88	321		20.504	6823.05		20.504	3599.64		20.504	8157.12
			58.92	328		58.92	299		58.92	304		20.517	7237.93		20.517	3816.24		20.517	8740.13
			58.96	312		58.96	314		58.96	315		20.53	7614.18		20.53	3871.15		20.53	9060.67
			59	333		59	264		59	298		20.543	7940.92		20.543	4083.32		20.543	9689.37
			59.04	276		59.04	312		59.04	322		20.556	8183.44		20.556	4209.77		20.556	10008.8
			59.08	330		59.08	286		59.08	324		20.569	8303.83		20.569	4312.64		20.569	10045.6
			59.12	275		59.12	274		59.12	314		20.582	8337.51		20.582	4353.96		20.582	10110.7
			59.16	308		59.16	282		59.16	293		20.595	8196.56		20.595	4377.09		20.595	10178.3
			59.2	336		59.2	295		59.2	308		20.608	8153.7		20.608	4432.13		20.608	9902.93
			59.24	297		59.24	302		59.24	315		20.621	7832.98		20.621	4444.03		20.621	9457.1
			59.28	307		59.28	296		59.28	327		20.634	7288.77		20.634	4507.34		20.634	8964.25
			59.32	294		59.32	281		59.32	329		20.647	6733.16		20.647	4389.63		20.647	8529.32
			59.36	302		59.36	327		59.36	325		20.66	6467.01		20.66	4395.23		20.66	8123.84
			59.4	324		59.4	257		59.4	332		20.673	5980.82		20.673	4232.11		20.673	7437.04
			59.44	337		59.44	282		59.44	346		20.686	5509.03		20.686	4071.97		20.686	6893.04
			59.48	327		59.48	318		59.48	333		20.699	5024.06		20.699	3927.53		20.699	6335.55
			59.52	295		59.52	291		59.52	343		20.712	4657.44		20.712	3748.55		20.712	5982.3
			59.56	294		59.56	269		59.56	331		20.725	4432.46		20.725	3646.5		20.725	5561.16
			59.6	345		59.6	294		59.6	309		20.738	4153.38		20.738	3578.62		20.738	5076.82
			59.64	336		59.64	300		59.64	339		20.751	3969.38		20.751	3446.02		20.751	4881.69
			59.68	319		59.68	282		59.68	344		20.764	3854.6		20.764	3327.44		20.764	4692.95
			59.72	311		59.72	269		59.72	312		20.777	3761		20.777	3252.37		20.777	4367.34
			59.76	340		59.76	296		59.76	320		20.79	3649.01		20.79	3140.61		20.79	4182.81
			59.8	318		59.8	292		59.8	322		20.803	3559.68		20.803	3059.6		20.803	4089.76
			59.84	296		59.84	293		59.84	334		20.816	3511.54		20.816	3028.63		20.816	4004.23
			59.88	282		59.88	266		59.88	313		20.829	3415.51		20.829	3045.79		20.829	3957.68
			59.92	328		59.92	310		59.92	310		20.842	3392.43		20.842	3022.97		20.842	3855.05
			59.96	305		59.96	296		59.96	317		20.855	3339.41		20.855	2964.04		20.855	3839.01
			60	329		60	290		60	297		20.868	3349.88		20.868	2990.65		20.868	3822.82
			60.04	320		60.04	292		60.04	343		20.881	3368.16		20.881	3066.02		20.881	3802.25
			60.08	338		60.08	301		60.08	335		20.894	3430.17		20.894	3064.79		20.894	3805.03
			60.12	323		60.12	284		60.12	290		20.907	3465.03		20.907	3129.71		20.907	3837.09
			60.16	318		60.16	284		60.16	307		20.92	3496.28		20.92	3189.88		20.92	3810.17
			60.2	298		60.2	250		60.2	301		20.933	3507.32		20.933	3176.63		20.933	3739.8
			60.24	291		60.24	292		60.24	303		20.946	3582.75		20.946	3183.62		20.946	3782.62
			60.28	291		60.28	256		60.28	271		20.959	3695.14		20.959	3207.96		20.959	3852.13
			60.32	339		60.32	304		60.32	334		20.972	3769.55		20.972	3205.76		20.972	3940.21
			60.36	346		60.36	301		60.36	329		20.985	3839.04		20.985	3184.56		20.985	3967.83
			60.4	324		60.4	292		60.4	301		20.998	3829.98		20.998	3218.15		20.998	3958.18
			60.44	284		60.44	279		60.44	323		21.011	3923.94		21.011	3217.24		21.011	4031.87
			60.48	317		60.48	284		60.48	269		21.024	4053.04		21.024	3176.52		21.024	4042.04
			60.52	335		60.52	307		60.52	308		21.037	4044.29		21.037	3176.54		21.037	4102.63
			60.56	308		60.56	305		60.56	334		21.05	4022.76		21.05	3169.39		21.05	4255.98
			60.6	337		60.6	285		60.6	299		21.063	4066.93		21.063	3121.21		21.063	4302.39
			60.64	326		60.64	278		60.64	305		21.076	4112.33		21.076	3077.65		21.076	4336.07
			60.68	315		60.68	279		60.68	336		21.089	4081.03		21.089	3081.58		21.089	4355.06
			60.72	325		60.72	268		60.72	309		21.102	4102.94		21.102	3076.68		21.102	4299.63
			60.76	303		60.76	312		60.76	283		21.115	4158.81		21.115	3054.06		21.115	4335.38
			60.8	317		60.8	270		60.8	314		21.128	4211.06		21.128	2993.74		21.128	4361.21
			60.84	313		60.84	319		60.84	310		21.141	4212.28		21.141	2928.49		21.141	4313.61
			60.88	300		60.88	282		60.88	325		21.154	4153.38		21.154	2939.21		21.154	4336.06
			60.92	312		60.92	268		60.92	317		21.167	4211.24		21.167	2941.73		21.167	4316.95
			60.96	281		60.96	292		60.96	323		21.18	4352.88		21.18	2889.75		21.18	4378.01
			61	332		61	292		61	311		21.193	4374.99		21.193	2916.02		21.193	4437.93
			61.04	319		61.04	274		61.04	325		21.206	4388.54		21.206	2921.7		21.206	4518.41
			61.08	299		61.08	278		61.08	338		21.219	4545.42		21.219	2921.94		21.219	4573.51
			61.12	318		61.12	268		61.12	293		21.232	4693.66		21.232	2955.58		21.232	4641.29
			61.16	316		61.16	253		61.16	290		21.245	4677.03		21.245	3043.08		21.245	4743.12
			61.2	318		61.2	292		61.2	329		21.258	4700.97		21.258	3025.25		21.258	4731.45
			61.24	302		61.24	280		61.24	317		21.271	4782.62		21.271	3061.95		21.271	4767.97
			61.28	294		61.28	301		61.28	306		21.284	4817.57		21.284	3095.37		21.284	4768.05
			61.32	321		61.32	319		61.32	322		21.297	4696.97		21.297	3122.61		21.297	4849.84
			61.36	294		61.36	250		61.36	303		21.31	4635.56		21.31	3108.11		21.31	4871.34
			61.4	313		61.4	278		61.4	292		21.323	4750.34		21.323	3140.25		21.323	4761.12
			61.44	307		61.44	296		61.44	310		21.336	4676.16		21.336	3162.77		21.336	4769.88
			61.48	323		61.48	276		61.48	294		21.349	4502.39		21.349	3133.54		21.349	4676.71
			61.52	357		61.52	250		61.52	299		21.362	4434.73		21.362	3073.83		21.362	4565.33
			61.56	315		61.56	279		61.56	300		21.375	4344.67		21.375	3145.74		21.375	4550.75
			61.6	299		61.6	301		61.6	306		21.388	4097.39		21.388	3076.98		21.388	4437.06
			61.64	286		61.64	276		61.64	265		21.401	4002.97		21.401	3049.46		21.401	4312.27
			61.68	272		61.68	262		61.68	320		21.414	3887.97		21.414	3010.39		21.414	4185.12
			61.72	330		61.72	251		61.72	301		21.427	3766.14		21.427	2921.28		21.427	4073.82
			61.76	298		61.76	299		61.76	330		21.44	3686.23		21.44	2841.68		21.44	3979.39
			61.8	295		61.8	267		61.8	338		21.453	3599.24		21.453	2812.19		21.453	3803.04
			61.84	318		61.84	316		61.84	330		21.466	3470.33		21.466	2796.77		21.466	3768.02
			61.88	314		61.88	300		61.88	302		21.479	3262.86		21.479	2715.65		21.479	3704.57
			61.92	313		61.92	258		61.92	323		21.492	3301.53		21.492	2745.98		21.492	3655.89
			61.96	300		61.96	278		61.96	335		21.505	3251.91		21.505	2656.81		21.505	3674.79
			62	309		62	291		62	311		21.518	3107.65		21.518	2527.51		21.518	3663.95
			62.04	302		62.04	298		62.04	311		21.531	3129.08		21.531	2551.67		21.531	3527
			62.08	302		62.08	289		62.08	321		21.544	3201.25		21.544	2533.85		21.544	3394.06
			62.12	289		62.12	262		62.12	342		21.557	3163.94		21.557	2553.1		21.557	3343.68
			62.16	314		62.16	269		62.16	310		21.57	3132.42		21.57	2570.49		21.57	3498.33
			62.2	311		62.2	298		62.2	323		21.583	3025.99		21.583	2521.44		21.583	3498.01
			62.24	274		62.24	291		62.24	266		21.596	3152.11		21.596	2588.13		21.596	3447.95
			62.28	295		62.28	278		62.28	318		21.609	3170.68		21.609	2442.9		21.609	3542.12
			62.32	292		62.32	257		62.32	299		21.622	3184.69		21.622	2481.8		21.622	3464.36
			62.36	312		62.36	284		62.36	316		21.635	3201.26		21.635	2501.28		21.635	3497.61
			62.4	316		62.4	267		62.4	333		21.648	3174.73		21.648	2477.26		21.648	3449.3
			62.44	281		62.44	285		62.44	312		21.661	3215.28		21.661	2603.04		21.661	3577.43
			62.48	314		62.48	314		62.48	284		21.674	3248.94		21.674	2472.35		21.674	3498.23
			62.52	298		62.52	265		62.52	340		21.687	3163.1		21.687	2519.42		21.687	3522.72
			62.56	299		62.56	286		62.56	302		21.7	3300.85		21.7	2500.46		21.7	3514.23
			62.6	300		62.6	284		62.6	298		21.713	3254.67		21.713	2453.57		21.713	3563.38
			62.64	295		62.64	275		62.64	300		21.726	3130.42		21.726	2474.05		21.726	3568.86
			62.68	302		62.68	290		62.68	321		21.739	3376.22		21.739	2483.55		21.739	3595.57
			62.72	321		62.72	269		62.72	280		21.752	3451.43		21.752	2412.38		21.752	3561.8
			62.76	331		62.76	278		62.76	322		21.765	3396.64		21.765	2507.31		21.765	3598.07
			62.8	322		62.8	316		62.8	330		21.778	3368.16		21.778	2383.74		21.778	3655.19
			62.84	329		62.84	311		62.84	298		21.791	3503.15		21.791	2518.23		21.791	3601
			62.88	282		62.88	287		62.88	296		21.804	3646.37		21.804	2517.75		21.804	3700.12
			62.92	308		62.92	293		62.92	316		21.817	3572.2		21.817	2428.97		21.817	3778.65
			62.96	299		62.96	316		62.96	290		21.83	3721.77		21.83	2525.18		21.83	3745.74
			63	323		63	282		63	294		21.843	3727.53		21.843	2411.49		21.843	3885.93
			63.04	290		63.04	327		63.04	307		21.856	3833.2		21.856	2538.83		21.856	3987.87
			63.08	324		63.08	320		63.08	289		21.869	3972.38		21.869	2589.33		21.869	4079.95
			63.12	321		63.12	292		63.12	273		21.882	3865.7		21.882	2603.24		21.882	4070.55
			63.16	327		63.16	303		63.16	301		21.895	4032.48		21.895	2590.93		21.895	4085.92
			63.2	305		63.2	292		63.2	298		21.908	4032.72		21.908	2674.82		21.908	4193.21
			63.24	296		63.24	258		63.24	333		21.921	4235.98		21.921	2697.26		21.921	4317.15
			63.28	282		63.28	299		63.28	311		21.934	4286.83		21.934	2715.6		21.934	4330.64
			63.32	280		63.32	299		63.32	314		21.947	4324.91		21.947	2785.52		21.947	4410.1
			63.36	299		63.36	278		63.36	279		21.96	4294.51		21.96	2856.79		21.96	4605.02
			63.4	286		63.4	256		63.4	281		21.973	4342.27		21.973	2896.64		21.973	4728.66
			63.44	309		63.44	261		63.44	314		21.986	4413.95		21.986	2879.72		21.986	4587.76
			63.48	307		63.48	284		63.48	301		21.999	4360.58		21.999	2888.51		21.999	4661.2
			63.52	307		63.52	269		63.52	284		22.012	4280.94		22.012	2989.73		22.012	4709.01
			63.56	328		63.56	298		63.56	295		22.025	4296.32		22.025	2978.79		22.025	4672.64
			63.6	303		63.6	271		63.6	303		22.038	4365.88		22.038	2937.56		22.038	4718.48
			63.64	295		63.64	276		63.64	306		22.051	4346.16		22.051	2978.41		22.051	4699.45
			63.68	330		63.68	295		63.68	309		22.064	4211.47		22.064	3006.02		22.064	4638.65
			63.72	319		63.72	315		63.72	281		22.077	4313.49		22.077	3035.93		22.077	4720.75
			63.76	295		63.76	320		63.76	312		22.09	4386.11		22.09	3092.9		22.09	4783.71
			63.8	311		63.8	269		63.8	302		22.103	4475.13		22.103	3052.38		22.103	4799.4
			63.84	306		63.84	290		63.84	265		22.116	4450.7		22.116	3076.81		22.116	4805.02
			63.88	321		63.88	264		63.88	305		22.129	4651.4		22.129	3068.61		22.129	4775.48
			63.92	312		63.92	274		63.92	306		22.142	4651.9		22.142	3158.51		22.142	4837.15
			63.96	340		63.96	295		63.96	289		22.155	4773.92		22.155	3189.77		22.155	4794.05
			64	317		64	307		64	287		22.168	4842.36		22.168	3180.71		22.168	4934.75
			64.04	266		64.04	273		64.04	295		22.181	4860.21		22.181	3275.77		22.181	5051.43
			64.08	265		64.08	300		64.08	296		22.194	4981.53		22.194	3303.59		22.194	5051.04
			64.12	279		64.12	299		64.12	338		22.207	4962.11		22.207	3273.98		22.207	5135.51
			64.16	300		64.16	270		64.16	308		22.22	5007.09		22.22	3306.52		22.22	5148.74
			64.2	292		64.2	298		64.2	274		22.233	5124.56		22.233	3354.43		22.233	5201.1
			64.24	307		64.24	272		64.24	305		22.246	5221.42		22.246	3392.58		22.246	5311.04
			64.28	300		64.28	297		64.28	298		22.259	5237.98		22.259	3426.45		22.259	5386.16
			64.32	315		64.32	266		64.32	305		22.272	5314.15		22.272	3454.21		22.272	5391.29
			64.36	344		64.36	287		64.36	284		22.285	5362.15		22.285	3475.46		22.285	5353.58
			64.4	292		64.4	249		64.4	317		22.298	5287.47		22.298	3441.9		22.298	5324.97
			64.44	322		64.44	258		64.44	277		22.311	5277.6		22.311	3416.27		22.311	5376.45
			64.48	300		64.48	279		64.48	270		22.324	5292.51		22.324	3406.97		22.324	5304.19
			64.52	323		64.52	269		64.52	339		22.337	5134.64		22.337	3418.97		22.337	5104.7
			64.56	318		64.56	269		64.56	320		22.35	5037.37		22.35	3451.06		22.35	5027.37
			64.6	281		64.6	264		64.6	288		22.363	5023.06		22.363	3401.45		22.363	5048.22
			64.64	288		64.64	258		64.64	312		22.376	4883.18		22.376	3300.4		22.376	5014.17
			64.68	294		64.68	269		64.68	285		22.389	4814.87		22.389	3246.48		22.389	4893.02
			64.72	295		64.72	253		64.72	292		22.402	4885.26		22.402	3248.79		22.402	4862.8
			64.76	332		64.76	286		64.76	287		22.415	4936.71		22.415	3309.76		22.415	4943.02
			64.8	281		64.8	296		64.8	297		22.428	4898.76		22.428	3337.65		22.428	5033.03
			64.84	291		64.84	257		64.84	299		22.441	4909.02		22.441	3270.02		22.441	5165.77
			64.88	304		64.88	291		64.88	291		22.454	4988.37		22.454	3263.59		22.454	5355.44
			64.92	304		64.92	321		64.92	297		22.467	5196.84		22.467	3268.93		22.467	5416.14
			64.96	306		64.96	288		64.96	281		22.48	5332.33		22.48	3407.49		22.48	5549.06
			65	288		65	284		65	308		22.493	5472.78		22.493	3566.84		22.493	5821.43
			65.04	298		65.04	274		65.04	327		22.506	5654.32		22.506	3567.79		22.506	6052.78
			65.08	298		65.08	280		65.08	282		22.519	5903.13		22.519	3704.33		22.519	6384.68
			65.12	313		65.12	280		65.12	287		22.532	6257.72		22.532	3790.8		22.532	6785.62
			65.16	270		65.16	284		65.16	289		22.545	6499.87		22.545	3812.6		22.545	7194.15
			65.2	303		65.2	285		65.2	299		22.558	6854.38		22.558	3960.18		22.558	7572.34
			65.24	293		65.24	325		65.24	310		22.571	7365.02		22.571	4127.45		22.571	8135.26
			65.28	296		65.28	261		65.28	286		22.584	7765.72		22.584	4281.46		22.584	8861.66
			65.32	277		65.32	311		65.32	288		22.597	8325.76		22.597	4440.52		22.597	9674.35
			65.36	332		65.36	293		65.36	290		22.61	8911.6		22.61	4650.43		22.61	10523.3
			65.4	301		65.4	282		65.4	325		22.623	9443.18		22.623	4890.28		22.623	11347.1
			65.44	309		65.44	275		65.44	290		22.636	10031.4		22.636	5018.46		22.636	12188.6
			65.48	310		65.48	279		65.48	298		22.649	10727		22.649	5124.49		22.649	13018.6
			65.52	301		65.52	259		65.52	305		22.662	11162		22.662	5354.4		22.662	13796.8
			65.56	337		65.56	261		65.56	270		22.675	11742.2		22.675	5626.07		22.675	14794.2
			65.6	320		65.6	290		65.6	288		22.688	12099.2		22.688	5823.23		22.688	15392.6
			65.64	327		65.64	253		65.64	327		22.701	12460.9		22.701	5885.92		22.701	15633.6
			65.68	312		65.68	288		65.68	265		22.714	12565.3		22.714	5993.68		22.714	15886.8
			65.72	312		65.72	295		65.72	302		22.727	12471.1		22.727	6203.63		22.727	15728.1
			65.76	285		65.76	259		65.76	271		22.74	12416.2		22.74	6309.85		22.74	15578
			65.8	303		65.8	319		65.8	279		22.753	12121.7		22.753	6220.49		22.753	14915.2
			65.84	271		65.84	276		65.84	329		22.766	11699		22.766	6261.75		22.766	14384.1
			65.88	300		65.88	268		65.88	322		22.779	11126		22.779	5965.88		22.779	13777
			65.92	330		65.92	280		65.92	300		22.792	10683.1		22.792	6135.45		22.792	13251.3
			65.96	314		65.96	279		65.96	300		22.805	10346.6		22.805	5916.49		22.805	12542
			66	323		66	271		66	306		22.818	9747.22		22.818	5740.4		22.818	11842.8
			66.04	321		66.04	284		66.04	306		22.831	9383.59		22.831	5618.56		22.831	11271.1
			66.08	290		66.08	273		66.08	295		22.844	9044.59		22.844	5593.14		22.844	10767.1
			66.12	323		66.12	309		66.12	342		22.857	8806.03		22.857	5212.95		22.857	10068.3
			66.16	302		66.16	264		66.16	349		22.87	8594.1		22.87	5244.64		22.87	9759.13
			66.2	289		66.2	267		66.2	285		22.883	8382.47		22.883	5087.15		22.883	9491.48
			66.24	317		66.24	287		66.24	323		22.896	8427.67		22.896	5186.24		22.896	9366.61
			66.28	331		66.28	272		66.28	272		22.909	8299.52		22.909	4974.48		22.909	9100.83
			66.32	293		66.32	293		66.32	290		22.922	8431.43		22.922	4759.25		22.922	9119.23
			66.36	314		66.36	317		66.36	277		22.935	8495.6		22.935	4782.9		22.935	9223.04
			66.4	314		66.4	287		66.4	320		22.948	8289.56		22.948	4723.58		22.948	9057.02
			66.44	311		66.44	295		66.44	308		22.961	8267.95		22.961	4704.29		22.961	9055.63
			66.48	292		66.48	282		66.48	286		22.974	8130.39		22.974	4590.96		22.974	9090.57
			66.52	310		66.52	281		66.52	273		22.987	8005.64		22.987	4578.09		22.987	8810.38
			66.56	274		66.56	285		66.56	285		23	7857.24		23	4494.27		23	8572.56
			66.6	291		66.6	246		66.6	290		23.013	7862.86		23.013	4488.15		23.013	8655.88
			66.64	288		66.64	308		66.64	328		23.026	7817.67		23.026	4529.55		23.026	8427.28
			66.68	329		66.68	311		66.68	304		23.039	7797.9		23.039	4446.93		23.039	8473.54
			66.72	326		66.72	293		66.72	310		23.052	7685.46		23.052	4513.97		23.052	8630.22
			66.76	299		66.76	288		66.76	312		23.065	7719.3		23.065	4540.49		23.065	8902.97
			66.8	291		66.8	263		66.8	283		23.078	7918.13		23.078	4683.95		23.078	8890.14
			66.84	335		66.84	284		66.84	318		23.091	8323.39		23.091	4636.5		23.091	9447.75
			66.88	303		66.88	288		66.88	329		23.104	8797.55		23.104	4640.09		23.104	9929.4
			66.92	286		66.92	308		66.92	284		23.117	9114.57		23.117	4633.87		23.117	10848.6
			66.96	286		66.96	294		66.96	268		23.13	9558.12		23.13	4819.12		23.13	11645.7
			67	318		67	318		67	301		23.143	10197.3		23.143	4864.94		23.143	12831.2
			67.04	265		67.04	275		67.04	306		23.156	10656.9		23.156	5089.81		23.156	13775.3
			67.08	304		67.08	276		67.08	317		23.169	11408.8		23.169	5168.57		23.169	14806.6
			67.12	314		67.12	287		67.12	302		23.182	11784.1		23.182	5230.21		23.182	15612.6
			67.16	288		67.16	260		67.16	289		23.195	11980.8		23.195	5489.33		23.195	16261.5
			67.2	315		67.2	269		67.2	290		23.208	12350.7		23.208	5610.78		23.208	16952
			67.24	305		67.24	280		67.24	301		23.221	12347		23.221	5669.33		23.221	17147.8
			67.28	313		67.28	273		67.28	288		23.234	12044.5		23.234	5760.53		23.234	16860.8
			67.32	314		67.32	286		67.32	310		23.247	11720.3		23.247	5699.55		23.247	16131.5
			67.36	313		67.36	276		67.36	294		23.26	11026.3		23.26	5616.87		23.26	15273.9
			67.4	320		67.4	283		67.4	317		23.273	10361.1		23.273	5667.65		23.273	14339.6
			67.44	296		67.44	275		67.44	313		23.286	9692.04		23.286	5538.21		23.286	13239
			67.48	293		67.48	296		67.48	339		23.299	9000.49		23.299	5389.3		23.299	12042.5
			67.52	282		67.52	302		67.52	324		23.312	8247.9		23.312	5279.81		23.312	11020.2
			67.56	327		67.56	268		67.56	313		23.325	7677.19		23.325	5032.81		23.325	9991.21
			67.6	310		67.6	300		67.6	317		23.338	7327.66		23.338	4836.94		23.338	9117.14
			67.64	309		67.64	275		67.64	285		23.351	6715.72		23.351	4598.17		23.351	8119.08
			67.68	296		67.68	265		67.68	324		23.364	6296.62		23.364	4375.99		23.364	7474.86
			67.72	296		67.72	313		67.72	310		23.377	6013.32		23.377	4155.58		23.377	7014.85
			67.76	286		67.76	270		67.76	336		23.39	5780.88		23.39	4005.57		23.39	6545.27
			67.8	302		67.8	303		67.8	309		23.403	5586.62		23.403	3907.35		23.403	6308.97
			67.84	292		67.84	299		67.84	308		23.416	5445.9		23.416	3779.18		23.416	6095.74
			67.88	282		67.88	275		67.88	296		23.429	5279.71		23.429	3642.52		23.429	5773.84
			67.92	311		67.92	286		67.92	305		23.442	5199.13		23.442	3588.6		23.442	5552.54
			67.96	297		67.96	284		67.96	270		23.455	5028.32		23.455	3427.69		23.455	5451.82
			68	319		68	299		68	295		23.468	4887.66		23.468	3362.9		23.468	5370.39
			68.04	284		68.04	286		68.04	309		23.481	4805.24		23.481	3302.21		23.481	5255.19
			68.08	296		68.08	296		68.08	297		23.494	4804.28		23.494	3260.89		23.494	5096.36
			68.12	321		68.12	266		68.12	308		23.507	4869.32		23.507	3265.22		23.507	5075.51
			68.16	313		68.16	295		68.16	288		23.52	4828.41		23.52	3244.25		23.52	5068.02
			68.2	307		68.2	272		68.2	317		23.533	4704.97		23.533	3244.65		23.533	4990.27
			68.24	317		68.24	266		68.24	327		23.546	4710.75		23.546	3227.59		23.546	4996.69
			68.28	337		68.28	270		68.28	310		23.559	4632.54		23.559	3194.29		23.559	5002.77
			68.32	346		68.32	304		68.32	325		23.572	4610.23		23.572	3158.13		23.572	4958.43
			68.36	332		68.36	272		68.36	284		23.585	4575.02		23.585	3136.56		23.585	5006.95
			68.4	293		68.4	282		68.4	304		23.598	4561.72		23.598	3163.54		23.598	4955.35
			68.44	310		68.44	301		68.44	305		23.611	4537.84		23.611	3121.07		23.611	4901.59
			68.48	295		68.48	298		68.48	295		23.624	4495.21		23.624	3039.17		23.624	4953.25
			68.52	354		68.52	315		68.52	285		23.637	4461.15		23.637	3018.03		23.637	4848.73
			68.56	326		68.56	286		68.56	302		23.65	4412.05		23.65	3023.36		23.65	4641.52
			68.6	345		68.6	288		68.6	316		23.663	4415.38		23.663	3044.44		23.663	4541.28
			68.64	309		68.64	275		68.64	300		23.676	4373.38		23.676	3015.84		23.676	4526.58
			68.68	339		68.68	279		68.68	295		23.689	4392.76		23.689	2967.94		23.689	4558.39
			68.72	287		68.72	333		68.72	330		23.702	4404.37		23.702	2948.79		23.702	4607.48
			68.76	281		68.76	287		68.76	271		23.715	4398.36		23.715	2895.44		23.715	4568.9
			68.8	289		68.8	295		68.8	302		23.728	4451.89		23.728	2833.24		23.728	4511.73
			68.84	307		68.84	290		68.84	317		23.741	4448.41		23.741	2866.19		23.741	4552.41
			68.88	322		68.88	267		68.88	331		23.754	4489.17		23.754	2940.16		23.754	4596.62
			68.92	306		68.92	307		68.92	293		23.767	4537.03		23.767	2918.22		23.767	4578.03
			68.96	304		68.96	269		68.96	269		23.78	4507.03		23.78	2914.32		23.78	4658.09
			69	287		69	289		69	302		23.793	4498.67		23.793	2900.2		23.793	4745.98
			69.04	314		69.04	304		69.04	298		23.806	4562.05		23.806	2922.2		23.806	4769.22
			69.08	326		69.08	294		69.08	316		23.819	4668.53		23.819	2930.72		23.819	4809.09
			69.12	296		69.12	290		69.12	317		23.832	4638.7		23.832	2934.01		23.832	4827.03
			69.16	288		69.16	298		69.16	307		23.845	4655.18		23.845	2987.15		23.845	4826.29
			69.2	343		69.2	286		69.2	335		23.858	4646.61		23.858	2973.21		23.858	4847.02
			69.24	322		69.24	286		69.24	295		23.871	4688.79		23.871	2968.35		23.871	4832.14
			69.28	298		69.28	284		69.28	334		23.884	4679.88		23.884	2946.07		23.884	4811.52
			69.32	308		69.32	292		69.32	276		23.897	4582.2		23.897	3008.4		23.897	4801.1
			69.36	316		69.36	296		69.36	315		23.91	4676.79		23.91	3059.56		23.91	4794.86
			69.4	298		69.4	286		69.4	299		23.923	4735.85		23.923	3021.14		23.923	4889.42
			69.44	317		69.44	292		69.44	326		23.936	4717.05		23.936	3101.57		23.936	4928.47
			69.48	324		69.48	272		69.48	321		23.949	4742.19		23.949	3167.52		23.949	4909.96
			69.52	322		69.52	296		69.52	319		23.962	4859.14		23.962	3275.38		23.962	4984.5
			69.56	302		69.56	306		69.56	325		23.975	4934.55		23.975	3316.91		23.975	5085.89
			69.6	301		69.6	296		69.6	306		23.988	4996.9		23.988	3230.82		23.988	5017.61
			69.64	329		69.64	311		69.64	330		24.001	5134.04		24.001	3307.44		24.001	5194.76
			69.68	295		69.68	287		69.68	308		24.014	5177.58		24.014	3425.07		24.014	5304.39
			69.72	280		69.72	327		69.72	277		24.027	5433.16		24.027	3418.38		24.027	5535.26
			69.76	297		69.76	288		69.76	290		24.04	5718.59		24.04	3615.85		24.04	5704.73
			69.8	304		69.8	295		69.8	296		24.053	5821.94		24.053	3691.39		24.053	6013.83
			69.84	332		69.84	316		69.84	334		24.066	6004.18		24.066	3716.91		24.066	6333.58
			69.88	313		69.88	288		69.88	311		24.079	6446.86		24.079	3845.14		24.079	6529.94
			69.92	324		69.92	302		69.92	298		24.092	6605.46		24.092	3940.69		24.092	6997.2
			69.96	289		69.96	317		69.96	299		24.105	7020.66		24.105	4096.17		24.105	7304.24
			70	299		70	297		70	337		24.118	7362.92		24.118	4126.2		24.118	7934.88
												24.131	7893.16		24.131	4288.53		24.131	8428.81
												24.144	8259.26		24.144	4353.61		24.144	9078.53
												24.157	8771.66		24.157	4579.96		24.157	9808.81
												24.17	9413.83		24.17	4798.25		24.17	10525.6
												24.183	9954.57		24.183	4908.96		24.183	11633.6
												24.196	10689.9		24.196	5251.03		24.196	12589.2
												24.209	11367.4		24.209	5381.13		24.209	13397.9
												24.222	11820		24.222	5617.21		24.222	14232.7
												24.235	12609		24.235	5805.39		24.235	15034.6
												24.248	13029.2		24.248	5929.81		24.248	15474.3
												24.261	13630.7		24.261	6071.81		24.261	16227.8
												24.274	14087.5		24.274	6153.06		24.274	16767.6
												24.287	14343.7		24.287	6608.93		24.287	16878.1
												24.3	13909.1		24.3	6571.31		24.3	17180
												24.313	14545.2		24.313	6707.72		24.313	17249
												24.326	14017.8		24.326	6705.18		24.326	17020.4
												24.339	13779.6		24.339	6883.29		24.339	16897.5
												24.352	13558.5		24.352	6693.62		24.352	16719.6
												24.365	12987.6		24.365	6852.01		24.365	16336.5
												24.378	12387.3		24.378	6719.19		24.378	15715.6
												24.391	11629.5		24.391	6641.57		24.391	14791.5
												24.404	10899.6		24.404	6531.97		24.404	13928
												24.417	10173.6		24.417	6204.81		24.417	13050.5
												24.43	9496.12		24.43	6112.94		24.43	11917.4
												24.443	8799.09		24.443	5817.87		24.443	11141.6
												24.456	8069.38		24.456	5641.94		24.456	10078.9
												24.469	7506.82		24.469	5419.83		24.469	9307.24
												24.482	6980.31		24.482	4999.36		24.482	8417.05
												24.495	6474.14		24.495	4730.4		24.495	7835.42
												24.508	6193.12		24.508	4535.33		24.508	7220.71
												24.521	5848.81		24.521	4211.34		24.521	6615.41
												24.534	5577.14		24.534	4039.88		24.534	6062.66
												24.547	5429.46		24.547	3984.45		24.547	5872.53
												24.56	5107.81		24.56	3694.1		24.56	5725.47
												24.573	5049.87		24.573	3508.8		24.573	5534.51
												24.586	4926.4		24.586	3440.05		24.586	5469.34
												24.599	4741.39		24.599	3476.45		24.599	5332.22
												24.612	4793.44		24.612	3393.62		24.612	5148.57
												24.625	4702.08		24.625	3316.57		24.625	5064.03
												24.638	4688.71		24.638	3216.47		24.638	4864.28
												24.651	4518.42		24.651	3180.95		24.651	4857.96
												24.664	4583.86		24.664	3176.42		24.664	4873.89
												24.677	4618.28		24.677	3131.59		24.677	4917.18
												24.69	4504.33		24.69	3124.85		24.69	4845.63
												24.703	4571.15		24.703	3096.43		24.703	4775.19
												24.716	4677.76		24.716	3074.94		24.716	4780.63
												24.729	4648.12		24.729	3099.98		24.729	4806.68
												24.742	4620.03		24.742	3148.78		24.742	4802.57
												24.755	4631.01		24.755	3104.37		24.755	4797.33
												24.768	4650.39		24.768	3155.24		24.768	4779.59
												24.781	4629.24		24.781	3151.44		24.781	4801.59
												24.794	4759.29		24.794	3134.19		24.794	4729.85
												24.807	4830.42		24.807	3101.19		24.807	4802.16
												24.82	4922.58		24.82	3103.84		24.82	4982.04
												24.833	5073.2		24.833	3158.62		24.833	5051.73
												24.846	5186.11		24.846	3178.99		24.846	5106.92
												24.859	5279.03		24.859	3160.16		24.859	5320.67
												24.872	5417.12		24.872	3274.38		24.872	5461.72
												24.885	5534.86		24.885	3341.13		24.885	5543.03
												24.898	5773.71		24.898	3370.46		24.898	5858.88
												24.911	5943.09		24.911	3420.55		24.911	6106.02
												24.924	6177.61		24.924	3429.83		24.924	6232.45
												24.937	6468.4		24.937	3527.23		24.937	6443.12
												24.95	6656.28		24.95	3606.57		24.95	6645
												24.963	6957.96		24.963	3601.97		24.963	6960.11
												24.976	7318.99		24.976	3680.85		24.976	7245.2
												24.989	7529.54		24.989	3805.68		24.989	7418.2
												25.002	7542.4		25.002	3868.49		25.002	7602.53
												25.015	7667.36		25.015	3982.43		25.015	7703.9
												25.028	7855.93		25.028	4113.47		25.028	7909.87
												25.041	7947.36		25.041	4095.68		25.041	8084.11
												25.054	8044.28		25.054	4092.14		25.054	8173.01
												25.067	8073.17		25.067	4149.32		25.067	8286.72
												25.08	8088.74		25.08	4189.17		25.08	8269.56
												25.093	8205.69		25.093	4247.29		25.093	8366.41
												25.106	8403.73		25.106	4224.41		25.106	8477.14
												25.119	8502.91		25.119	4263.31		25.119	8661.82
												25.132	8496.03		25.132	4359.48		25.132	8905.22
												25.145	8633.9		25.145	4437.37		25.145	9276.18
												25.158	8878.56		25.158	4450.58		25.158	9513.34
												25.171	8963.11		25.171	4466.9		25.171	9867.59
												25.184	9047.88		25.184	4583.47		25.184	10118.6
												25.197	9143.9		25.197	4544.06		25.197	10128.5
												25.21	9102.3		25.21	4595.13		25.21	9910.88
												25.223	8975.3		25.223	4560.8		25.223	9916.15
												25.236	8762.58		25.236	4720		25.236	9926.32
												25.249	8495.58		25.249	4735.88		25.249	9796.77
												25.262	8143.02		25.262	4715.54		25.262	9415.98
												25.275	7901.94		25.275	4670.05		25.275	9047.94
												25.288	7616.41		25.288	4636.28		25.288	8660.6
												25.301	7490.54		25.301	4536.79		25.301	8186.51
												25.314	7120.99		25.314	4407.85		25.314	7789.03
												25.327	6982.33		25.327	4287.59		25.327	7599.19
												25.34	6803.75		25.34	4181.28		25.34	7348.83
												25.353	6684.85		25.353	4092.98		25.353	7110.69
												25.366	6688.67		25.366	3993.45		25.366	7055.6
												25.379	6528.47		25.379	3893.07		25.379	6878.19
												25.392	6651.63		25.392	3973.35		25.392	6822.01
												25.405	6465.72		25.405	3858.82		25.405	6814.29
												25.418	6628.94		25.418	3869.8		25.418	6868.6
												25.431	6706.47		25.431	3779.91		25.431	6927.27
												25.444	6735.79		25.444	3858.06		25.444	7025.9
												25.457	6774.72		25.457	3946.96		25.457	7195.79
												25.47	7038.85		25.47	3913.33		25.47	7516.07
												25.483	7059.33		25.483	3925.97		25.483	7681.72
												25.496	7311.27		25.496	4102.98		25.496	8013.05
												25.509	7636.78		25.509	3953.22		25.509	8318.74
												25.522	7846.71		25.522	4108.46		25.522	9058.23
												25.535	8310.1		25.535	4228.63		25.535	9562.84
												25.548	8679.16		25.548	4321.16		25.548	10276.3
												25.561	9410.27		25.561	4470.61		25.561	11274.3
												25.574	10057.9		25.574	4624.8		25.574	12102.2
												25.587	10529.2		25.587	5085.31		25.587	13580.2
												25.6	11269.7		25.6	5110.25		25.6	14860.5
												25.613	11887.5		25.613	5334.01		25.613	16257.5
												25.626	12206.1		25.626	5302.68		25.626	17367
												25.639	12459.7		25.639	5432.18		25.639	18242.8
												25.652	12604.6		25.652	5746.54		25.652	18622.8
												25.665	12371.3		25.665	5747.63		25.665	18237.6
												25.678	11908.1		25.678	5790.35		25.678	17615.5
												25.691	11512.1		25.691	5586.24		25.691	16983.8
												25.704	10910.9		25.704	5696.38		25.704	15192.7
												25.717	10278		25.717	5598.65		25.717	14010
												25.73	9575.69		25.73	5464.61		25.73	12636.3
												25.743	9081.49		25.743	5311.04		25.743	11252.2
												25.756	8359.88		25.756	5180.28		25.756	10296
												25.769	8061.67		25.769	4902.59		25.769	9023.21
												25.782	7343.19		25.782	4676.98		25.782	8034.03
												25.795	7057.52		25.795	4489.4		25.795	7300.64
												25.808	6801.35		25.808	4198.44		25.808	6690.76
												25.821	6470.26		25.821	4062.48		25.821	6399.64
												25.834	6339.68		25.834	3947.17		25.834	5964.5
												25.847	6211.93		25.847	3821.23		25.847	5631.26
												25.86	6057.64		25.86	3716.78		25.86	5509.84
												25.873	6111.64		25.873	3541.68		25.873	5303.82
												25.886	6004.12		25.886	3421.98		25.886	5135.07
												25.899	5904.68		25.899	3372.21		25.899	5016.26
												25.912	5746.44		25.912	3235.87		25.912	4820.16
												25.925	5688.74		25.925	3153.86		25.925	4807.69
												25.938	5646.89		25.938	3111.79		25.938	4664.26
												25.951	5570.26		25.951	3088.09		25.951	4687.01
												25.964	5438.56		25.964	2983.95		25.964	4613.07
												25.977	5438.33		25.977	2919.92		25.977	4517.75
												25.99	5355.48		25.99	2965.57		25.99	4477.75
												26.003	5271.44		26.003	2950.2		26.003	4476.27
												26.016	5123.2		26.016	2883.13		26.016	4414.8
												26.029	5069.77		26.029	2841.16		26.029	4378.97
												26.042	4994.74		26.042	2801.5		26.042	4356.79
												26.055	4945.89		26.055	2784.06		26.055	4405.86
												26.068	4933.95		26.068	2736.03		26.068	4310.22
												26.081	4900.88		26.081	2737.91		26.081	4243.2
												26.094	4900.88		26.094	2696.62		26.094	4264.37
												26.107	4930.68		26.107	2682.28		26.107	4226.3
												26.12	5006.46		26.12	2754.82		26.12	4208.92
												26.133	5062.3		26.133	2777.38		26.133	4196.05
												26.146	5115.27		26.146	2759.01		26.146	4236.53
												26.159	5196.58		26.159	2729.9		26.159	4247.89
												26.172	5249.84		26.172	2752.09		26.172	4256.38
												26.185	5392.89		26.185	2741.43		26.185	4300.1
												26.198	5562.3		26.198	2743.42		26.198	4423.22
												26.211	5660.42		26.211	2751.1		26.211	4518.45
												26.224	5739.45		26.224	2732.02		26.224	4597.5
												26.237	5876.08		26.237	2781.55		26.237	4774.01
												26.25	5958.41		26.25	2872.93		26.25	4965.85
												26.263	6031.15		26.263	2907.11		26.263	5109.43
												26.276	6052.61		26.276	2899.96		26.276	5193.77
												26.289	5955.44		26.289	2925.77		26.289	5306.96
												26.302	5852.09		26.302	2922.72		26.302	5478.85
												26.315	5761.58		26.315	2927.26		26.315	5506.41
												26.328	5782.2		26.328	2986.38		26.328	5450.18
												26.341	5653.66		26.341	2967.76		26.341	5464.25
												26.354	5450.7		26.354	2939.04		26.354	5363.59
												26.367	5297.74		26.367	2969.92		26.367	5280.5
												26.38	5109		26.38	2985.89		26.38	5220.55
												26.393	5054.29		26.393	2960.97		26.393	4944.09
												26.406	4836.99		26.406	2909.71		26.406	4748.58
												26.419	4779.06		26.419	2921.81		26.419	4645.6
												26.432	4738.41		26.432	2941.8		26.432	4530.87
												26.445	4625.3		26.445	2911.08		26.445	4401.78
												26.458	4642.8		26.458	2876.75		26.458	4301.27
												26.471	4721.27		26.471	2904.56		26.471	4162.53
												26.484	4698.69		26.484	2906.69		26.484	4140.34
												26.497	4708.89		26.497	2816.72		26.497	4005.22
												26.51	4711.11		26.51	2815.74		26.51	3967.52
												26.523	4772.55		26.523	2768.35		26.523	3957.52
												26.536	5040.13		26.536	2715.43		26.536	3958.15
												26.549	5109.85		26.549	2721.95		26.549	3859.09
												26.562	5114.63		26.562	2752.62		26.562	3954.03
												26.575	5251.47		26.575	2661.44		26.575	3873
												26.588	5254.2		26.588	2723.67		26.588	3923.55
												26.601	5393.58		26.601	2676.7		26.601	3899.37
												26.614	5203.17		26.614	2637.93		26.614	3829.45
												26.627	5204.43		26.627	2660.12		26.627	3823.74
												26.64	5195.66		26.64	2700.22		26.64	3884.86
												26.653	5176.34		26.653	2584.89		26.653	3909.92
												26.666	5050.95		26.666	2585.37		26.666	3970.93
												26.679	4878.68		26.679	2676.42		26.679	3869.08
												26.692	4798.23		26.692	2653.11		26.692	3963.37
												26.705	4641.6		26.705	2592.14		26.705	3946.08
												26.718	4531.37		26.718	2688.58		26.718	3848.89
												26.731	4455.35		26.731	2685.19		26.731	4030.06
												26.744	4395.28		26.744	2680.53		26.744	4039.06
												26.757	4344.95		26.757	2681.31		26.757	3981.17
												26.77	4250.73		26.77	2670.77		26.77	4045.76
												26.783	4164.89		26.783	2753.75		26.783	3960.28
												26.796	4175.25		26.796	2740.17		26.796	3982.26
												26.809	4101.2		26.809	2721.96		26.809	3994.09
												26.822	4048.94		26.822	2731.93		26.822	3978.53
												26.835	3960.13		26.835	2721.04		26.835	3917.49
												26.848	4091.76		26.848	2780.99		26.848	3924.59
												26.861	4097.57		26.861	2684.9		26.861	3913.22
												26.874	3884.86		26.874	2757.82		26.874	3843.66
												26.887	3845.12		26.887	2784.52		26.887	3866.97
												26.9	3850.03		26.9	2758.99		26.9	3968.84
												26.913	3850.03		26.913	2868.89		26.913	3947.06
												26.926	3858.93		26.926	2895.72		26.926	3811.55
												26.939	3783.65		26.939	2744.28		26.939	3897.15
												26.952	3829.51		26.952	2774.94		26.952	3807.94
												26.965	3836.78		26.965	2827.81		26.965	3896.14
												26.978	3856.96		26.978	2711.37		26.978	3834.53
												26.991	3991.41		26.991	2855.31		26.991	3951.26
												27.004	3835.53		27.004	2900.34		27.004	3835.42
												27.017	3926.01		27.017	2820.27		27.017	3849.01
												27.03	3919.57		27.03	2816.66		27.03	3872.86
												27.043	3999.31		27.043	2840		27.043	3917.64
												27.056	3927.19		27.056	2784.31		27.056	4010.21
												27.069	3931.1		27.069	2842.99		27.069	4026.31
												27.082	4009.57		27.082	2813.75		27.082	3980.06
												27.095	4135.39		27.095	2782.23		27.095	4035.8
												27.108	4080.09		27.108	2775.47		27.108	4015.43
												27.121	4043.51		27.121	2948.06		27.121	4037.75
												27.134	4070.57		27.134	2855.68		27.134	4106.95
												27.147	4058.99		27.147	2920.24		27.147	4104.45
												27.16	4011.28		27.16	2936.78		27.16	4113.99
												27.173	4090.67		27.173	2928.82		27.173	4074.61
												27.186	4097.22		27.186	2930.97		27.186	4147.81
												27.199	4196.06		27.199	3008.51		27.199	4250.42
												27.212	4228.88		27.212	3023.86		27.212	4295.38
												27.225	4268.06		27.225	3016.7		27.225	4390.27
												27.238	4397.9		27.238	3018.02		27.238	4467.58
												27.251	4580.76		27.251	3079.03		27.251	4589.97
												27.264	4699.01		27.264	3184.81		27.264	4698.67
												27.277	4726.92		27.277	3203.77		27.277	4750.99
												27.29	4972.65		27.29	3269.42		27.29	4904.68
												27.303	5137.9		27.303	3207.11		27.303	5031.02
												27.316	5282.46		27.316	3241.59		27.316	5162.63
												27.329	5586.77		27.329	3402.09		27.329	5467.58
												27.342	5672.15		27.342	3415.71		27.342	5725.31
												27.355	5994.67		27.355	3477.02		27.355	5975.91
												27.368	6307.46		27.368	3523.28		27.368	6311.74
												27.381	6616.86		27.381	3559.03		27.381	6629.66
												27.394	6828.9		27.394	3751.1		27.394	7064.77
												27.407	7115.41		27.407	3962.7		27.407	7442.33
												27.42	7477.63		27.42	4039.21		27.42	7831.59
												27.433	7876.28		27.433	4064.29		27.433	8309.21
												27.446	8237.31		27.446	4218.51		27.446	8837.61
												27.459	8742.49		27.459	4359.69		27.459	9559.99
												27.472	9230.05		27.472	4527.78		27.472	10208.4
												27.485	9608.4		27.485	4730.11		27.485	10994.9
												27.498	10024.6		27.498	4844.49		27.498	11906.6
												27.511	10615.5		27.511	4976.01		27.511	12616.3
												27.524	11182.6		27.524	5105.17		27.524	13284.4
												27.537	11563.5		27.537	5269.5		27.537	13803.7
												27.55	11897.5		27.55	5475.27		27.55	14227.6
												27.563	12199.5		27.563	5623.06		27.563	14528.3
												27.576	12295.7		27.576	5729.4		27.576	14580.1
												27.589	12283.1		27.589	5876.87		27.589	14652.4
												27.602	12112.1		27.602	5979.48		27.602	14480.1
												27.615	11788.1		27.615	6010.39		27.615	14161.1
												27.628	11508.5		27.628	6021.61		27.628	13939.6
												27.641	11015.1		27.641	6015.94		27.641	13488.4
												27.654	10448.1		27.654	5983.94		27.654	12935.6
												27.667	9866.3		27.667	5883.89		27.667	12369.8
												27.68	9192.89		27.68	5777.15		27.68	11729.5
												27.693	8613.28		27.693	5557.88		27.693	10977.6
												27.706	7993.04		27.706	5339.62		27.706	10258.3
												27.719	7512.64		27.719	5127.57		27.719	9535.85
												27.732	7183.85		27.732	4962.09		27.732	8859.4
												27.745	6701.59		27.745	4772.04		27.745	8245.06
												27.758	6250.23		27.758	4701.66		27.758	7664.09
												27.771	5959.1		27.771	4455.99		27.771	7075.15
												27.784	5542.52		27.784	4244.52		27.784	6616.56
												27.797	5286.19		27.797	4011.47		27.797	6311.55
												27.81	5074.31		27.81	3822.9		27.81	5921.97
												27.823	4914.04		27.823	3684.54		27.823	5707.95
												27.836	4782.43		27.836	3677.09		27.836	5433.65
												27.849	4655.52		27.849	3609.42		27.849	5186.57
												27.862	4534.57		27.862	3315.17		27.862	5006.61
												27.875	4481.51		27.875	3249.71		27.875	4846.55
												27.888	4468.27		27.888	3191.49		27.888	4754.05
												27.901	4484.03		27.901	3106		27.901	4577.86
												27.914	4384.16		27.914	3080.62		27.914	4518.12
												27.927	4277.22		27.927	2963.52		27.927	4469.06
												27.94	4203.8		27.94	2886.54		27.94	4430.63
												27.953	4104.61		27.953	2903.36		27.953	4333.96
												27.966	4147.1		27.966	2851.49		27.966	4145.08
												27.979	4207.51		27.979	2804.32		27.979	4100.29
[truncated: 3,231 more rows]

## Sheet: Fig S 1b
		CD-arg			CD-cpx			CD-arg-cpx			CD-NaOH-cpx			arg-cpx
		Wavenumber	Intensity		Wavenumber	Intensity		Wavenumber	Intensity		Wavenumber	Intensity		Wavenumber	Intensity
		4000	98.1259		4000	97.2183		4000	97.3702		4000	97.6325		4000	97.7649
		3999	98.1268		3999	97.2191		3999	97.374		3999	97.6333		3999	97.7632
		3998	98.1278		3998	97.222		3998	97.3773		3998	97.6356		3998	97.7616
		3997	98.1297		3997	97.2267		3997	97.3779		3997	97.6389		3997	97.76
		3996	98.1318		3996	97.2317		3996	97.3764		3996	97.6333		3996	97.7574
		3995	98.1331		3995	97.2358		3995	97.3745		3995	97.6348		3995	97.7559
		3994	98.1333		3994	97.2215		3994	97.3737		3994	97.6372		3994	97.7568
		3993	98.133		3993	97.2217		3993	97.3747		3993	97.6406		3993	97.7599
		3992	98.1328		3992	97.2203		3992	97.3772		3992	97.644		3992	97.7633
		3991	98.133		3991	97.2186		3991	97.381		3991	97.6465		3991	97.7646
		3990	98.1331		3990	97.2181		3990	97.3846		3990	97.6477		3990	97.7633
		3989	98.1327		3989	97.2189		3989	97.3855		3989	97.6475		3989	97.7611
		3988	98.1318		3988	97.2201		3988	97.3825		3988	97.6456		3988	97.7608
		3987	98.131		3987	97.2212		3987	97.3774		3987	97.6426		3987	97.7633
		3986	98.1311		3986	97.2225		3986	97.3739		3986	97.6398		3986	97.7671
		3985	98.1322		3985	97.2239		3985	97.3747		3985	97.639		3985	97.7695
		3984	98.1338		3984	97.2246		3984	97.3793		3984	97.6413		3984	97.7693
		3983	98.1354		3983	97.2251		3983	97.3844		3983	97.6465		3983	97.7679
		3982	98.1372		3982	97.2261		3982	97.3867		3982	97.6522		3982	97.7673
		3981	98.1396		3981	97.2281		3981	97.3851		3981	97.6556		3981	97.7683
		3980	98.1432		3980	97.2309		3980	97.3807		3980	97.6557		3980	97.7694
		3979	98.1474		3979	97.2338		3979	97.3765		3979	97.6544		3979	97.7692
		3978	98.1513		3978	97.2361		3978	97.3753		3978	97.6547		3978	97.7673
		3977	98.1539		3977	97.2372		3977	97.378		3977	97.6574		3977	97.7655
		3976	98.1544		3976	97.2376		3976	97.3839		3976	97.6607		3976	97.766
		3975	98.1528		3975	97.2388		3975	97.3909		3975	97.6628		3975	97.769
		3974	98.1497		3974	97.2426		3974	97.3968		3974	97.6628		3974	97.7721
		3973	98.1468		3973	97.2491		3973	97.4005		3973	97.6614		3973	97.7725
		3972	98.1453		3972	97.2566		3972	97.4018		3972	97.6592		3972	97.7701
		3971	98.1457		3971	97.2637		3971	97.4022		3971	97.657		3971	97.7678
		3970	98.1469		3970	97.2691		3970	97.4031		3970	97.6557		3970	97.7692
		3969	98.1478		3969	97.2725		3969	97.4049		3969	97.6559		3969	97.7757
		3968	98.1476		3968	97.2735		3968	97.4065		3968	97.6584		3968	97.785
		3967	98.147		3967	97.2728		3967	97.4065		3967	97.6629		3967	97.7925
		3966	98.1471		3966	97.2718		3966	97.4045		3966	97.6679		3966	97.7948
		3965	98.1483		3965	97.2714		3965	97.4014		3965	97.6708		3965	97.7915
		3964	98.1501		3964	97.2725		3964	97.3992		3964	97.6701		3964	97.7856
		3963	98.1524		3963	97.2759		3963	97.3992		3963	97.6668		3963	97.7814
		3962	98.1558		3962	97.2808		3962	97.4009		3962	97.6631		3962	97.7817
		3961	98.1603		3961	97.2847		3961	97.4027		3961	97.6608		3961	97.7862
		3960	98.1648		3960	97.2854		3960	97.4042		3960	97.661		3960	97.7921
		3959	98.1673		3959	97.2832		3959	97.4067		3959	97.6645		3959	97.7959
		3958	98.167		3958	97.2798		3958	97.4113		3958	97.6712		3958	97.7957
		3957	98.1648		3957	97.2769		3957	97.4175		3957	97.6791		3957	97.7919
		3956	98.1628		3956	97.2744		3956	97.4232		3956	97.685		3956	97.7869
		3955	98.1626		3955	97.2722		3955	97.4264		3955	97.6869		3955	97.7841
		3954	98.1648		3954	97.2706		3954	97.4267		3954	97.6851		3954	97.7851
		3953	98.1688		3953	97.2695		3953	97.4248		3953	97.6802		3953	97.7893
		3952	98.1733		3952	97.2686		3952	97.4218		3952	97.6734		3952	97.7943
		3951	98.1766		3951	97.2682		3951	97.4192		3951	97.6662		3951	97.7977
		3950	98.1772		3950	97.2693		3950	97.4182		3950	97.6616		3950	97.7989
		3949	98.1749		3949	97.2724		3949	97.4194		3949	97.6615		3949	97.799
		3948	98.1706		3948	97.2768		3948	97.4216		3948	97.6658		3948	97.7995
		3947	98.1663		3947	97.2818		3947	97.4231		3947	97.6716		3947	97.8011
		3946	98.1635		3946	97.2866		3946	97.4222		3946	97.6758		3946	97.8033
		3945	98.1629		3945	97.2908		3945	97.4187		3945	97.6768		3945	97.8057
		3944	98.1644		3944	97.2947		3944	97.4139		3944	97.676		3944	97.8085
		3943	98.1676		3943	97.2988		3943	97.4098		3943	97.6765		3943	97.8115
		3942	98.1719		3942	97.3028		3942	97.4074		3942	97.6804		3942	97.8141
		3941	98.1766		3941	97.3047		3941	97.4073		3941	97.6867		3941	97.8158
		3940	98.1808		3940	97.3041		3940	97.41		3940	97.6929		3940	97.8167
		3939	98.1838		3939	97.3022		3939	97.416		3939	97.6974		3939	97.8171
		3938	98.1858		3938	97.3011		3938	97.4246		3938	97.7001		3938	97.8173
		3937	98.1874		3937	97.3013		3937	97.4336		3937	97.7011		3937	97.8173
		3936	98.1884		3936	97.3021		3936	97.4406		3936	97.7004		3936	97.8166
		3935	98.1888		3935	97.3039		3935	97.4453		3935	97.6984		3935	97.8152
		3934	98.1885		3934	97.3068		3934	97.4485		3934	97.696		3934	97.8136
		3933	98.1888		3933	97.3097		3933	97.4512		3933	97.6933		3933	97.8135
		3932	98.1909		3932	97.3112		3932	97.4536		3932	97.6904		3932	97.8167
		3931	98.1947		3931	97.3112		3931	97.4551		3931	97.6884		3931	97.8239
		3930	98.1986		3930	97.3117		3930	97.4554		3930	97.689		3930	97.8328
		3929	98.2007		3929	97.3123		3929	97.4537		3929	97.6921		3929	97.8394
		3928	98.2002		3928	97.3105		3928	97.4502		3928	97.696		3928	97.8402
		3927	98.1971		3927	97.3051		3927	97.4472		3927	97.6997		3927	97.835
		3926	98.1924		3926	97.2986		3926	97.4482		3926	97.7033		3926	97.8278
		3925	98.1878		3925	97.2948		3925	97.4547		3925	97.7067		3925	97.8238
		3924	98.1854		3924	97.2958		3924	97.465		3924	97.709		3924	97.8259
		3923	98.1864		3923	97.3011		3923	97.4746		3923	97.7099		3923	97.8324
		3922	98.1908		3922	97.3101		3922	97.4806		3922	97.7112		3922	97.8389
		3921	98.1967		3921	97.3207		3921	97.483		3921	97.7149		3921	97.8425
		3920	98.2024		3920	97.3294		3920	97.483		3920	97.7208		3920	97.8432
		3919	98.2067		3919	97.3329		3919	97.4822		3919	97.7264		3919	97.8431
		3918	98.2098		3918	97.3315		3918	97.4813		3918	97.7297		3918	97.8452
		3917	98.2118		3917	97.3287		3917	97.4801		3917	97.7299		3917	97.8501
		3916	98.213		3916	97.3273		3916	97.4783		3916	97.7272		3916	97.8555
		3915	98.2134		3915	97.3276		3915	97.4765		3915	97.7228		3915	97.8578
		3914	98.2127		3914	97.3285		3914	97.476		3914	97.7183		3914	97.8554
		3913	98.2108		3913	97.3289		3913	97.4774		3913	97.7153		3913	97.8498
		3912	98.2084		3912	97.3293		3912	97.4801		3912	97.7155		3912	97.8439
		3911	98.2062		3911	97.3302		3911	97.4819		3911	97.719		3911	97.8402
		3910	98.2057		3910	97.3319		3910	97.4817		3910	97.7247		3910	97.8394
		3909	98.2077		3909	97.3336		3909	97.4807		3909	97.7301		3909	97.8408
		3908	98.2121		3908	97.3342		3908	97.4807		3908	97.7323		3908	97.8446
		3907	98.2179		3907	97.3349		3907	97.4828		3907	97.7307		3907	97.8508
		3906	98.223		3906	97.3387		3906	97.4868		3906	97.7279		3906	97.8584
		3905	98.2257		3905	97.3485		3905	97.4924		3905	97.7285		3905	97.8646
		3904	98.2253		3904	97.363		3904	97.4997		3904	97.7349		3904	97.8668
		3903	98.2225		3903	97.376		3903	97.5074		3903	97.7445		3903	97.8657
		3902	98.2191		3902	97.3821		3902	97.5129		3902	97.7517		3902	97.8648
		3901	98.2167		3901	97.3816		3901	97.5137		3901	97.753		3901	97.8676
		3900	98.2166		3900	97.379		3900	97.5098		3900	97.7496		3900	97.8748
		3899	98.2191		3899	97.3782		3899	97.5032		3899	97.7454		3899	97.8832
		3898	98.2235		3898	97.3788		3898	97.4962		3898	97.743		3898	97.8883
		3897	98.228		3897	97.3787		3897	97.4903		3897	97.7422		3897	97.8883
		3896	98.2312		3896	97.3782		3896	97.4869		3896	97.7423		3896	97.885
		3895	98.2327		3895	97.3778		3895	97.4864		3895	97.7428		3895	97.8824
		3894	98.2337		3894	97.3765		3894	97.4876		3894	97.7426		3894	97.8827
		3893	98.2358		3893	97.3737		3893	97.4887		3893	97.741		3893	97.8844
		3892	98.2387		3892	97.3729		3892	97.4902		3892	97.7404		3892	97.8836
		3891	98.2409		3891	97.3783		3891	97.4943		3891	97.7443		3891	97.8791
		3890	98.2414		3890	97.3878		3890	97.5016		3890	97.7529		3890	97.873
		3889	98.2404		3889	97.3937		3889	97.5092		3889	97.7618		3889	97.868
		3888	98.2389		3888	97.3919		3888	97.5144		3888	97.7668		3888	97.8658
		3887	98.2371		3887	97.3867		3887	97.5166		3887	97.768		3887	97.8659
		3886	98.2353		3886	97.3844		3886	97.5174		3886	97.7684		3886	97.866
		3885	98.2348		3885	97.3844		3885	97.5174		3885	97.7693		3885	97.8659
		3884	98.2373		3884	97.383		3884	97.5165		3884	97.7707		3884	97.8667
		3883	98.2428		3883	97.3807		3883	97.515		3883	97.7725		3883	97.8693
		3882	98.2491		3882	97.3818		3882	97.5132		3882	97.7747		3882	97.8738
		3881	98.2528		3881	97.3876		3881	97.5108		3881	97.7757		3881	97.8795
		3880	98.2526		3880	97.3951		3880	97.5075		3880	97.7746		3880	97.8851
		3879	98.2503		3879	97.4014		3879	97.5049		3879	97.773		3879	97.8883
		3878	98.2486		3878	97.4051		3878	97.5045		3878	97.7722		3878	97.8867
		3877	98.2489		3877	97.4043		3877	97.5051		3877	97.7714		3877	97.8802
		3876	98.2507		3876	97.4		3876	97.5052		3876	97.7701		3876	97.8715
		3875	98.2528		3875	97.3975		3875	97.5062		3875	97.77		3875	97.8648
		3874	98.2547		3874	97.4003		3874	97.5096		3874	97.7719		3874	97.8636
		3873	98.2567		3873	97.4056		3873	97.5137		3873	97.7725		3873	97.8682
		3872	98.2589		3872	97.4097		3872	97.5159		3872	97.7685		3872	97.8757
		3871	98.2597		3871	97.4149		3871	97.5167		3871	97.7624		3871	97.8815
		3870	98.2581		3870	97.4242		3870	97.5193		3870	97.7609		3870	97.8835
		3869	98.255		3869	97.4312		3869	97.5232		3869	97.7658		3869	97.8835
		3868	98.2533		3868	97.4285		3868	97.5265		3868	97.774		3868	97.8844
		3867	98.2544		3867	97.4196		3867	97.5302		3867	97.7828		3867	97.888
		3866	98.2571		3866	97.4132		3866	97.5359		3866	97.7904		3866	97.8942
		3865	98.2596		3865	97.4117		3865	97.543		3865	97.7951		3865	97.9
		3864	98.2609		3864	97.4112		3864	97.5492		3864	97.7956		3864	97.903
		3863	98.2618		3863	97.4076		3863	97.5521		3863	97.7928		3863	97.9045
		3862	98.2629		3862	97.4048		3862	97.5528		3862	97.791		3862	97.9058
		3861	98.2639		3861	97.4045		3861	97.5525		3861	97.7907		3861	97.9066
		3860	98.2643		3860	97.4039		3860	97.5512		3860	97.7887		3860	97.9059
		3859	98.2638		3859	97.4012		3859	97.5497		3859	97.7835		3859	97.9045
		3858	98.263		3858	97.398		3858	97.5482		3858	97.7762		3858	97.9048
		3857	98.2625		3857	97.3938		3857	97.5436		3857	97.7677		3857	97.9094
		3856	98.2627		3856	97.3878		3856	97.5336		3856	97.7598		3856	97.9176
		3855	98.2634		3855	97.3883		3855	97.5242		3855	97.7582		3855	97.9244
		3854	98.2638		3854	97.4055		3854	97.5254		3854	97.7691		3854	97.9265
		3853	98.2647		3853	97.4347		3853	97.5382		3853	97.7913		3853	97.9281
		3852	98.2665		3852	97.4575		3852	97.5521		3852	97.8125		3852	97.9314
		3851	98.2679		3851	97.4634		3851	97.5591		3851	97.8215		3851	97.9325
		3850	98.267		3850	97.4568		3850	97.5605		3850	97.8187		3850	97.9299
		3849	98.2642		3849	97.4454		3849	97.5611		3849	97.8113		3849	97.9255
		3848	98.2623		3848	97.4341		3848	97.563		3848	97.8049		3848	97.9201
		3847	98.2631		3847	97.4259		3847	97.565		3847	97.8016		3847	97.9134
		3846	98.266		3846	97.4237		3846	97.565		3846	97.8017		3846	97.9055
		3845	98.269		3845	97.4282		3845	97.5626		3845	97.8051		3845	97.8989
		3844	98.2712		3844	97.4356		3844	97.559		3844	97.8096		3844	97.8973
		3843	98.2731		3843	97.4413		3843	97.5562		3843	97.8134		3843	97.9028
		3842	98.2754		3842	97.448		3842	97.5578		3842	97.8186		3842	97.9139
		3841	98.2773		3841	97.4572		3841	97.5633		3841	97.8254		3841	97.9268
		3840	98.2776		3840	97.4662		3840	97.5692		3840	97.8315		3840	97.938
		3839	98.2763		3839	97.4739		3839	97.5749		3839	97.8364		3839	97.9449
		3838	98.275		3838	97.4809		3838	97.5816		3838	97.8412		3838	97.947
		3837	98.2755		3837	97.4861		3837	97.5884		3837	97.845		3837	97.9451
		3836	98.2774		3836	97.4873		3836	97.592		3836	97.8456		3836	97.9402
		3835	98.2788		3835	97.4845		3835	97.5905		3835	97.843		3835	97.9351
		3834	98.2786		3834	97.481		3834	97.5855		3834	97.84		3834	97.933
		3833	98.2775		3833	97.4775		3833	97.5793		3833	97.8371		3833	97.9353
		3832	98.2777		3832	97.4733		3832	97.5741		3832	97.8334		3832	97.9398
		3831	98.2805		3831	97.469		3831	97.5722		3831	97.8288		3831	97.9428
		3830	98.2854		3830	97.4652		3830	97.5742		3830	97.8243		3830	97.9424
		3829	98.2899		3829	97.4607		3829	97.5779		3829	97.8197		3829	97.9395
		3828	98.2918		3828	97.4551		3828	97.5809		3828	97.8153		3828	97.9366
		3827	98.2906		3827	97.4497		3827	97.5828		3827	97.8124		3827	97.9361
		3826	98.2883		3826	97.4497		3826	97.5862		3826	97.8143		3826	97.9393
		3825	98.2872		3825	97.4558		3825	97.5911		3825	97.8215		3825	97.9463
		3824	98.2883		3824	97.4629		3824	97.5937		3824	97.8295		3824	97.9557
		3823	98.2895		3823	97.4672		3823	97.5912		3823	97.8333		3823	97.9634
		3822	98.2883		3822	97.4715		3822	97.5863		3822	97.833		3822	97.9635
		3821	98.2847		3821	97.4801		3821	97.5847		3821	97.833		3821	97.9554
		3820	98.2824		3820	97.4909		3820	97.5881		3820	97.8365		3820	97.9451
		3819	98.2847		3819	97.4978		3819	97.5934		3819	97.841		3819	97.9377
		3818	98.2913		3818	97.4982		3818	97.5976		3818	97.8426		3818	97.9353
		3817	98.2976		3817	97.4961		3817	97.6016		3817	97.8414		3817	97.9368
		3816	98.2992		3816	97.492		3816	97.6061		3816	97.8377		3816	97.939
		3815	98.2951		3815	97.4814		3815	97.6087		3815	97.8305		3815	97.9394
		3814	98.2882		3814	97.4653		3814	97.6079		3814	97.8204		3814	97.9378
		3813	98.2824		3813	97.4526		3813	97.6047		3813	97.8103		3813	97.936
		3812	98.2802		3812	97.4504		3812	97.6005		3812	97.8033		3812	97.9364
		3811	98.2821		3811	97.4549		3811	97.595		3811	97.799		3811	97.9404
		3810	98.2867		3810	97.4564		3810	97.5873		3810	97.7956		3810	97.9477
		3809	98.2908		3809	97.4523		3809	97.5797		3809	97.795		3809	97.9553
		3808	98.2916		3808	97.4499		3808	97.5765		3808	97.8015		3808	97.9588
		3807	98.2885		3807	97.4572		3807	97.5793		3807	97.8167		3807	97.957
		3806	98.2841		3806	97.4746		3806	97.5855		3806	97.8377		3806	97.9533
		3805	98.2814		3805	97.4926		3805	97.5889		3805	97.856		3805	97.951
		3804	98.281		3804	97.5026		3804	97.5866		3804	97.8654		3804	97.9505
		3803	98.2806		3803	97.5044		3803	97.5818		3803	97.8649		3803	97.9492
		3802	98.2784		3802	97.5047		3802	97.5809		3802	97.8594		3802	97.9449
		3801	98.2753		3801	97.5072		3801	97.5865		3801	97.855		3801	97.9405
		3800	98.2745		3800	97.508		3800	97.5935		3800	97.8525		3800	97.9391
		3799	98.2775		3799	97.5045		3799	97.5973		3799	97.8504		3799	97.9405
		3798	98.2825		3798	97.499		3798	97.5982		3798	97.8475		3798	97.9436
		3797	98.286		3797	97.4933		3797	97.599		3797	97.8432		3797	97.947
		3796	98.2863		3796	97.4846		3796	97.5997		3796	97.8358		3796	97.9498
		3795	98.2847		3795	97.4716		3795	97.5993		3795	97.8264		3795	97.9519
		3794	98.2839		3794	97.4593		3794	97.598		3794	97.8193		3794	97.9537
		3793	98.2854		3793	97.4527		3793	97.5965		3793	97.8169		3793	97.9554
		3792	98.2887		3792	97.4521		3792	97.5952		3792	97.8182		3792	97.9568
		3791	98.2913		3791	97.4538		3791	97.5939		3791	97.8203		3791	97.9577
		3790	98.2912		3790	97.4559		3790	97.5927		3790	97.8219		3790	97.9579
		3789	98.2887		3789	97.4592		3789	97.5922		3789	97.8242		3789	97.9568
		3788	98.2858		3788	97.4626		3788	97.5922		3788	97.827		3788	97.9539
		3787	98.2847		3787	97.4632		3787	97.5928		3787	97.829		3787	97.9497
		3786	98.286		3786	97.4612		3786	97.595		3786	97.8296		3786	97.946
		3785	98.288		3785	97.4606		3785	97.5993		3785	97.8298		3785	97.9454
		3784	98.2885		3784	97.4642		3784	97.6033		3784	97.8298		3784	97.9493
		3783	98.2869		3783	97.4717		3783	97.6036		3783	97.8294		3783	97.9566
		3782	98.2845		3782	97.4809		3782	97.5993		3782	97.8286		3782	97.9645
		3781	98.283		3781	97.4893		3781	97.5928		3781	97.8275		3781	97.9701
		3780	98.2834		3780	97.4943		3780	97.5883		3780	97.8261		3780	97.972
		3779	98.2855		3779	97.4935		3779	97.5886		3779	97.8252		3779	97.9718
		3778	98.2879		3778	97.4869		3778	97.5933		3778	97.8262		3778	97.9717
		3777	98.289		3777	97.4779		3777	97.6001		3777	97.8304		3777	97.9726
		3776	98.2881		3776	97.4714		3776	97.6064		3776	97.8366		3776	97.9735
		3775	98.2858		3775	97.4698		3775	97.6101		3775	97.8417		3775	97.9733
		3774	98.2836		3774	97.4723		3774	97.6104		3774	97.8436		3774	97.9721
		3773	98.2829		3773	97.4765		3773	97.6078		3773	97.8428		3773	97.9709
		3772	98.283		3772	97.4808		3772	97.604		3772	97.8412		3772	97.9712
		3771	98.2827		3771	97.4852		3771	97.6013		3771	97.8411		3771	97.9734
		3770	98.282		3770	97.4917		3770	97.6019		3770	97.8438		3770	97.9764
		3769	98.2827		3769	97.4992		3769	97.6048		3769	97.8483		3769	97.9779
		3768	98.2856		3768	97.5035		3768	97.6063		3768	97.8512		3768	97.9761
		3767	98.2884		3767	97.5027		3767	97.605		3767	97.8508		3767	97.9708
		3766	98.2872		3766	97.4996		3766	97.6038		3766	97.8501		3766	97.9644
		3765	98.2808		3765	97.4979		3765	97.6063		3765	97.8531		3765	97.9599
		3764	98.2726		3764	97.4972		3764	97.6115		3764	97.8594		3764	97.9585
		3763	98.2683		3763	97.4968		3763	97.6155		3763	97.866		3763	97.9591
		3762	98.2711		3762	97.4998		3762	97.6164		3762	97.8719		3762	97.96
		3761	98.2788		3761	97.5061		3761	97.6144		3761	97.8753		3761	97.9605
		3760	98.2865		3760	97.5124		3760	97.6115		3760	97.8754		3760	97.962
		3759	98.2909		3759	97.5146		3759	97.6096		3759	97.8726		3759	97.9673
		3758	98.2921		3758	97.5146		3758	97.6104		3758	97.8699		3758	97.9769
		3757	98.2923		3757	97.5183		3757	97.6155		3757	97.8711		3757	97.9876
		3756	98.293		3756	97.5275		3756	97.6237		3756	97.876		3756	97.9955
		3755	98.2933		3755	97.5392		3755	97.6316		3755	97.8817		3755	97.9995
		3754	98.2917		3754	97.5492		3754	97.6362		3754	97.8855		3754	98.0012
		3753	98.2879		3753	97.554		3753	97.6353		3753	97.8849		3753	98.0029
		3752	98.2834		3752	97.5503		3752	97.6287		3752	97.8778		3752	98.0068
		3751	98.2801		3751	97.5407		3751	97.62		3751	97.867		3751	98.0136
		3750	98.2782		3750	97.5371		3750	97.6168		3750	97.8619		3750	98.0207
		3749	98.277		3749	97.5492		3749	97.6255		3749	97.8696		3749	98.0242
		3748	98.2761		3748	97.5706		3748	97.6438		3748	97.8855		3748	98.0227
		3747	98.2759		3747	97.5858		3747	97.6619		3747	97.8993		3747	98.0186
		3746	98.276		3746	97.5888		3746	97.6722		3746	97.9054		3746	98.0131
		3745	98.275		3745	97.5876		3745	97.6757		3745	97.9075		3745	98.0057
		3744	98.2723		3744	97.5858		3744	97.6752		3744	97.91		3744	97.9989
		3743	98.2699		3743	97.5772		3743	97.6707		3743	97.9111		3743	97.9939
		3742	98.2695		3742	97.5636		3742	97.6649		3742	97.9098		3742	97.9887
		3741	98.2709		3741	97.5545		3741	97.6615		3741	97.9097		3741	97.9839
		3740	98.2728		3740	97.5516		3740	97.6599		3740	97.9111		3740	97.9831
		3739	98.2734		3739	97.5466		3739	97.6557		3739	97.9094		3739	97.9881
		3738	98.271		3738	97.5357		3738	97.6485		3738	97.9034		3738	97.9977
		3737	98.2654		3737	97.5279		3737	97.6438		3737	97.8995		3737	98.0083
		3736	98.2585		3736	97.5289		3736	97.6447		3736	97.9009		3736	98.0179
		3735	98.2538		3735	97.5324		3735	97.6473		3735	97.9024		3735	98.0271
		3734	98.2525		3734	97.53		3734	97.6462		3734	97.8979		3734	98.0354
		3733	98.2532		3733	97.5243		3733	97.642		3733	97.8892		3733	98.0384
		3732	98.2534		3732	97.5231		3732	97.6392		3732	97.8832		3732	98.0322
		3731	98.253		3731	97.525		3731	97.6388		3731	97.8813		3731	98.0187
		3730	98.2533		3730	97.5219		3730	97.638		3730	97.879		3730	98.0044
		3729	98.2551		3729	97.5121		3729	97.6348		3729	97.8735		3729	97.9952
		3728	98.2571		3728	97.5001		3728	97.6292		3728	97.8656		3728	97.9925
		3727	98.2573		3727	97.4915		3727	97.6223		3727	97.8571		3727	97.9938
		3726	98.2558		3726	97.4885		3726	97.6159		3726	97.8514		3726	97.997
		3725	98.255		3725	97.4914		3725	97.6129		3725	97.8521		3725	98.0017
		3724	98.2567		3724	97.4978		3724	97.614		3724	97.8591		3724	98.008
		3723	98.2608		3723	97.5034		3723	97.6167		3723	97.8672		3723	98.0144
		3722	98.2649		3722	97.507		3722	97.6182		3722	97.8712		3722	98.0183
		3721	98.2668		3721	97.5086		3721	97.6169		3721	97.8691		3721	98.0177
		3720	98.2665		3720	97.5095		3720	97.6144		3720	97.8642		3720	98.0132
		3719	98.2656		3719	97.5101		3719	97.613		3719	97.8613		3719	98.0076
		3718	98.2657		3718	97.5089		3718	97.614		3718	97.862		3718	98.0032
		3717	98.2666		3717	97.5063		3717	97.6171		3717	97.8652		3717	98.0004
		3716	98.2679		3716	97.5033		3716	97.6207		3716	97.8681		3716	97.9989
		3715	98.2689		3715	97.5007		3715	97.6227		3715	97.8699		3715	97.9981
		3714	98.269		3714	97.5004		3714	97.6224		3714	97.8722		3714	97.9967
		3713	98.2675		3713	97.5042		3713	97.6218		3713	97.8771		3713	97.9924
		3712	98.2631		3712	97.5114		3712	97.6233		3712	97.8842		3712	97.9845
		3711	98.256		3711	97.5172		3711	97.6264		3711	97.8899		3711	97.9764
		3710	98.2472		3710	97.5172		3710	97.6287		3710	97.8915		3710	97.9721
		3709	98.2387		3709	97.5119		3709	97.6287		3709	97.8898		3709	97.9728
		3708	98.232		3708	97.5052		3708	97.6274		3708	97.887		3708	97.9766
		3707	98.2272		3707	97.5005		3707	97.6266		3707	97.8846		3707	97.9806
		3706	98.2242		3706	97.4995		3706	97.627		3706	97.8825		3706	97.9827
		3705	98.2229		3705	97.5016		3705	97.6281		3705	97.8804		3705	97.9824
		3704	98.2233		3704	97.504		3704	97.6278		3704	97.8777		3704	97.9807
		3703	98.2245		3703	97.5026		3703	97.6241		3703	97.8735		3703	97.9793
		3702	98.2253		3702	97.498		3702	97.6181		3702	97.8693		3702	97.9787
		3701	98.2246		3701	97.4935		3701	97.6132		3701	97.8671		3701	97.9776
		3700	98.2222		3700	97.4912		3700	97.6113		3700	97.8672		3700	97.9742
		3699	98.2182		3699	97.4911		3699	97.6123		3699	97.8678		3699	97.9677
		3698	98.2126		3698	97.4915		3698	97.6138		3698	97.8666		3698	97.9603
		3697	98.2051		3697	97.4907		3697	97.6131		3697	97.8629		3697	97.9556
		3696	98.1964		3696	97.4881		3696	97.6093		3696	97.8582		3696	97.9562
		3695	98.1875		3695	97.4842		3695	97.6034		3695	97.8543		3695	97.9615
		3694	98.1794		3694	97.4819		3694	97.5978		3694	97.8528		3694	97.9677
		3693	98.1722		3693	97.4845		3693	97.5945		3693	97.8542		3693	97.9702
		3692	98.1659		3692	97.4904		3692	97.5922		3692	97.8563		3692	97.9662
		3691	98.1602		3691	97.4939		3691	97.5873		3691	97.8554		3691	97.9562
		3690	98.1545		3690	97.4932		3690	97.5791		3690	97.8519		3690	97.9433
		3689	98.1474		3689	97.4911		3689	97.5696		3689	97.8491		3689	97.9313
		3688	98.1378		3688	97.4869		3688	97.5598		3688	97.8479		3688	97.922
		3687	98.1257		3687	97.4761		3687	97.5486		3687	97.844		3687	97.9152
		3686	98.1125		3686	97.4582		3686	97.5365		3686	97.8352		3686	97.911
		3685	98.0995		3685	97.4399		3685	97.5264		3685	97.8241		3685	97.9099
		3684	98.0872		3684	97.4258		3684	97.5184		3684	97.8129		3684	97.9104
		3683	98.0743		3683	97.414		3683	97.5095		3683	97.8008		3683	97.9085
		3682	98.0597		3682	97.4008		3682	97.4973		3682	97.7883		3682	97.9006
		3681	98.0434		3681	97.3899		3681	97.4853		3681	97.7802		3681	97.8861
		3680	98.027		3680	97.3852		3680	97.4778		3680	97.7797		3680	97.8686
		3679	98.0122		3679	97.3846		3679	97.4741		3679	97.7841		3679	97.8519
		3678	97.9991		3678	97.381		3678	97.4692		3678	97.7869		3678	97.8368
		3677	97.9854		3677	97.3713		3677	97.4599		3677	97.7834		3677	97.82
		3676	97.9686		3676	97.3607		3676	97.449		3676	97.7755		3676	97.8018
		3675	97.9488		3675	97.3516		3675	97.4377		3675	97.7672		3675	97.7888
		3674	97.9288		3674	97.3414		3674	97.4238		3674	97.761		3674	97.7827
		3673	97.91		3673	97.3283		3673	97.4055		3673	97.756		3673	97.7779
		3672	97.8904		3672	97.3125		3672	97.3836		3672	97.7498		3672	97.7695
		3671	97.8664		3671	97.2935		3671	97.3606		3671	97.7389		3671	97.7552
		3670	97.837		3670	97.2688		3670	97.3387		3670	97.7207		3670	97.7377
		3669	97.8053		3669	97.2381		3669	97.3176		3669	97.6978		3669	97.7228
		3668	97.7761		3668	97.2053		3668	97.2965		3668	97.6762		3668	97.7108
		3667	97.7517		3667	97.1755		3667	97.2747		3667	97.6588		3667	97.6969
		3666	97.7304		3666	97.1493		3666	97.2516		3666	97.6426		3666	97.6783
		3665	97.7083		3665	97.1234		3665	97.226		3665	97.6231		3665	97.6557
		3664	97.6822		3664	97.0971		3664	97.1986		3664	97.6004		3664	97.6316
		3663	97.6521		3663	97.0722		3663	97.1715		3663	97.5793		3663	97.6087
		3662	97.6202		3662	97.0498		3662	97.1469		3662	97.5631		3662	97.5884
		3661	97.5891		3661	97.0303		3661	97.127		3661	97.5517		3661	97.5709
		3660	97.5592		3660	97.0115		3660	97.1115		3660	97.5404		3660	97.5559
		3659	97.5294		3659	96.9914		3659	97.0972		3659	97.5253		3659	97.5421
		3658	97.4983		3658	96.9698		3658	97.0802		3658	97.5066		3658	97.5271
		3657	97.4653		3657	96.9501		3657	97.0584		3657	97.4889		3657	97.509
		3656	97.4312		3656	96.935		3656	97.033		3656	97.4775		3656	97.4899
		3655	97.3971		3655	96.9232		3655	97.006		3655	97.4737		3655	97.4737
		3654	97.364		3654	96.9129		3654	96.9807		3654	97.4746		3654	97.4616
		3653	97.3311		3653	96.9025		3653	96.959		3653	97.4758		3653	97.452
		3652	97.2971		3652	96.8895		3652	96.939		3652	97.4712		3652	97.4393
		3651	97.2603		3651	96.8698		3651	96.9164		3651	97.4561		3651	97.4153
		3650	97.2207		3650	96.843		3650	96.8899		3650	97.4322		3650	97.3775
		3649	97.1801		3649	96.8137		3649	96.8623		3649	97.4075		3649	97.3367
		3648	97.1405		3648	96.7841		3648	96.8352		3648	97.3863		3648	97.3057
		3647	97.1024		3647	96.753		3647	96.8079		3647	97.3659		3647	97.2851
		3646	97.0658		3646	96.7188		3646	96.7789		3646	97.3422		3646	97.2681
		3645	97.0297		3645	96.682		3645	96.747		3645	97.3151		3645	97.2485
		3644	96.9933		3644	96.6445		3644	96.7121		3644	97.2884		3644	97.2238
		3643	96.9568		3643	96.6082		3643	96.676		3643	97.2661		3643	97.1948
		3642	96.921		3642	96.5731		3642	96.6408		3642	97.2483		3642	97.1654
		3641	96.8862		3641	96.538		3641	96.6068		3641	97.2314		3641	97.139
		3640	96.8515		3640	96.502		3640	96.5738		3640	97.212		3640	97.1163
		3639	96.815		3639	96.4665		3639	96.5426		3639	97.1909		3639	97.0948
		3638	96.7755		3638	96.4325		3638	96.5147		3638	97.1709		3638	97.072
		3637	96.7336		3637	96.4		3637	96.4897		3637	97.1532		3637	97.0469
		3636	96.6906		3636	96.3677		3636	96.4645		3636	97.1355		3636	97.0204
		3635	96.6469		3635	96.3359		3635	96.4367		3635	97.1147		3635	96.9956
		3634	96.6029		3634	96.3065		3634	96.4066		3634	97.0902		3634	96.9768
		3633	96.5592		3633	96.2797		3633	96.3761		3633	97.0646		3633	96.9648
		3632	96.5171		3632	96.2533		3632	96.3454		3632	97.0401		3632	96.954
		3631	96.4764		3631	96.2256		3631	96.3132		3631	97.0182		3631	96.9316
		3630	96.4357		3630	96.1987		3630	96.2797		3630	96.9996		3630	96.8876
		3629	96.3935		3629	96.1732		3629	96.2467		3629	96.9841		3629	96.834
		3628	96.3493		3628	96.1455		3628	96.2147		3628	96.9709		3628	96.7951
		3627	96.3034		3627	96.1114		3627	96.1821		3627	96.9557		3627	96.7739
		3626	96.2564		3626	96.0725		3626	96.1483		3626	96.9351		3626	96.7572
		3625	96.2092		3625	96.0321		3625	96.1138		3625	96.9095		3625	96.738
		3624	96.1632		3624	95.9909		3624	96.0794		3624	96.8821		3624	96.7177
		3623	96.1184		3623	95.948		3623	96.0457		3623	96.857		3623	96.6982
		3622	96.0721		3622	95.9044		3622	96.0127		3622	96.837		3622	96.6774
		3621	96.0223		3621	95.8618		3621	95.9786		3621	96.8207		3621	96.6495
		3620	95.9702		3620	95.8213		3620	95.9421		3620	96.8041		3620	96.6123
		3619	95.9195		3619	95.7832		3619	95.9033		3619	96.7835		3619	96.5734
		3618	95.8728		3618	95.7471		3618	95.8634		3618	96.7593		3618	96.5421
		3617	95.8285		3617	95.7124		3617	95.8235		3617	96.7337		3617	96.5182
		3616	95.7823		3616	95.6768		3616	95.783		3616	96.7083		3616	96.4945
		3615	95.7315		3615	95.6375		3615	95.7406		3615	96.6823		3615	96.4651
		3614	95.6764		3614	95.5939		3614	95.6967		3614	96.6551		3614	96.4301
		3613	95.6202		3613	95.5468		3613	95.6531		3613	96.6266		3613	96.3956
		3612	95.5652		3612	95.4972		3612	95.6108		3612	96.598		3612	96.367
		3611	95.5119		3611	95.4469		3611	95.5698		3611	96.5708		3611	96.342
		3610	95.4585		3610	95.3991		3610	95.5293		3610	96.546		3610	96.3124
		3609	95.4032		3609	95.3551		3609	95.4885		3609	96.5222		3609	96.2726
		3608	95.3466		3608	95.3122		3608	95.447		3608	96.4977		3608	96.2274
		3607	95.2909		3607	95.2663		3607	95.4055		3607	96.4721		3607	96.1867
		3606	95.2374		3606	95.2148		3606	95.3646		3606	96.447		3606	96.1549
		3605	95.1849		3605	95.1579		3605	95.3239		3605	96.4231		3605	96.1285
		3604	95.1303		3604	95.0972		3604	95.2814		3604	96.398		3604	96.1021
		3603	95.0715		3603	95.0352		3603	95.2352		3603	96.3688		3603	96.072
		3602	95.0089		3602	94.9749		3602	95.186		3602	96.3362		3602	96.0379
		3601	94.9439		3601	94.9178		3601	95.1362		3601	96.3034		3601	96.0026
		3600	94.8772		3600	94.8627		3600	95.0877		3600	96.2733		3600	95.9684
		3599	94.8095		3599	94.8081		3599	95.0409		3599	96.2455		3599	95.9346
		3598	94.7415		3598	94.7527		3598	94.9939		3598	96.2169		3598	95.8981
		3597	94.6753		3597	94.6965		3597	94.9459		3597	96.1855		3597	95.8568
		3596	94.6132		3596	94.6386		3596	94.8984		3596	96.1519		3596	95.8117
		3595	94.5561		3595	94.5781		3595	94.8542		3595	96.1188		3595	95.7672
		3594	94.5023		3594	94.5154		3594	94.8149		3594	96.089		3594	95.7283
		3593	94.4473		3593	94.4514		3593	94.7774		3593	96.063		3593	95.6982
		3592	94.3871		3592	94.3867		3592	94.7362		3592	96.0384		3592	95.677
		3591	94.3206		3591	94.3219		3591	94.6882		3591	96.0127		3591	95.6608
		3590	94.2502		3590	94.2563		3590	94.6351		3590	95.9844		3590	95.6405
		3589	94.179		3589	94.1878		3589	94.5811		3589	95.9531		3589	95.6041
		3588	94.1086		3588	94.1157		3588	94.5302		3588	95.92		3588	95.5494
		3587	94.0381		3587	94.0412		3587	94.4821		3587	95.8869		3587	95.4911
		3586	93.9663		3586	93.9657		3586	94.4329		3586	95.8542		3586	95.4432
		3585	93.8932		3585	93.8893		3585	94.379		3585	95.8206		3585	95.405
		3584	93.8197		3584	93.8102		3584	94.3203		3584	95.7844		3584	95.3691
		3583	93.7471		3583	93.7276		3583	94.2592		3583	95.7457		3583	95.3305
		3582	93.6752		3582	93.6432		3582	94.1988		3582	95.7065		3582	95.2878
		3581	93.6033		3581	93.5593		3581	94.1414		3581	95.6691		3581	95.2419
		3580	93.531		3580	93.4763		3580	94.0872		3580	95.6344		3580	95.1955
		3579	93.4584		3579	93.3927		3579	94.0355		3579	95.6016		3579	95.152
		3578	93.3857		3578	93.3076		3578	93.9846		3578	95.5688		3578	95.1122
		3577	93.3122		3577	93.221		3577	93.9321		3577	95.5345		3577	95.0735
		3576	93.2366		3576	93.1329		3576	93.8764		3576	95.4985		3576	95.0324
		3575	93.1582		3575	93.0418		3575	93.817		3575	95.4615		3575	94.9877
		3574	93.0782		3574	92.9468		3574	93.756		3574	95.4242		3574	94.942
		3573	92.9991		3573	92.8494		3573	93.6963		3573	95.3872		3573	94.9012
		3572	92.9226		3572	92.7524		3572	93.6399		3572	95.3509		3572	94.8695
		3571	92.8481		3571	92.657		3571	93.5863		3571	95.3162		3571	94.8456
		3570	92.7729		3570	92.5611		3570	93.532		3570	95.2834		3570	94.8194
		3569	92.6947		3569	92.4603		3569	93.4736		3569	95.2505		3569	94.7756
		3568	92.6134		3568	92.3527		3568	93.411		3568	95.2155		3568	94.7077
		3567	92.5302		3567	92.2407		3567	93.3475		3567	95.178		3567	94.6312
		3566	92.4463		3566	92.1275		3566	93.2853		3566	95.1385		3566	94.5686
		3565	92.3616		3565	92.0138		3565	93.2239		3565	95.0967		3565	94.5236
		3564	92.2767		3564	91.8993		3564	93.1619		3564	95.0522		3564	94.4843
		3563	92.1932		3563	91.783		3563	93.0999		3563	95.0055		3563	94.4412
		3562	92.1124		3562	91.6643		3562	93.0385		3562	94.9574		3562	94.3929
		3561	92.0342		3561	91.5429		3561	92.9775		3561	94.909		3561	94.3426
		3560	91.9571		3560	91.4192		3560	92.9147		3560	94.8611		3560	94.294
		3559	91.8791		3559	91.2942		3559	92.8481		3559	94.8143		3559	94.2481
		3558	91.7992		3558	91.1694		3558	92.7781		3558	94.7685		3558	94.2041
		3557	91.7169		3557	91.0449		3557	92.7073		3557	94.7236		3557	94.1608
		3556	91.6327		3556	90.9192		3556	92.6388		3556	94.6789		3556	94.1174
		3555	91.5476		3555	90.7919		3555	92.574		3555	94.6341		3555	94.072
		3554	91.463		3554	90.6635		3554	92.5121		3554	94.5887		3554	94.022
		3553	91.3798		3553	90.5344		3553	92.4494		3553	94.5428		3553	93.9669
		3552	91.298		3552	90.4027		3552	92.3818		3552	94.4966		3552	93.9106
		3551	91.2167		3551	90.2669		3551	92.308		3551	94.4516		3551	93.8581
		3550	91.1352		3550	90.1286		3550	92.23		3550	94.4094		3550	93.8099
		3549	91.0535		3549	89.9923		3549	92.1514		3549	94.3693		3549	93.761
		3548	90.9718		3548	89.8611		3548	92.0743		3548	94.3283		3548	93.7055
		3547	90.89		3547	89.7344		3547	91.999		3547	94.2842		3547	93.6425
		3546	90.8076		3546	89.6095		3546	91.9252		3546	94.2378		3546	93.578
		3545	90.7246		3545	89.4852		3545	91.8527		3545	94.1915		3545	93.5195
		3544	90.6419		3544	89.3627		3544	91.7811		3544	94.1463		3544	93.4682
		3543	90.5609		3543	89.2441		3543	91.7098		3543	94.1009		3543	93.42
		3542	90.4815		3542	89.1304		3542	91.6378		3542	94.0527		3542	93.3706
		3541	90.4022		3541	89.0205		3541	91.5642		3541	94.0008		3541	93.3184
		3540	90.3216		3540	88.9133		3540	91.4882		3540	93.9465		3540	93.2637
		3539	90.2397		3539	88.8102		3539	91.41		3539	93.893		3539	93.2062
		3538	90.1571		3538	88.714		3538	91.3311		3538	93.8435		3538	93.1444
		3537	90.0736		3537	88.6268		3537	91.2534		3537	93.7985		3537	93.0784
		3536	89.989		3536	88.548		3536	91.1783		3536	93.7556		3536	93.0109
		3535	89.903		3535	88.4761		3535	91.1059		3535	93.7109		3535	92.9455
		3534	89.8158		3534	88.4106		3534	91.0338		3534	93.6625		3534	92.8836
		3533	89.7277		3533	88.3522		3533	90.9586		3533	93.6111		3533	92.8255
		3532	89.6398		3532	88.3013		3532	90.8785		3532	93.5592		3532	92.7709
		3531	89.5537		3531	88.2571		3531	90.7951		3531	93.509		3531	92.7186
		3530	89.4706		3530	88.2188		3530	90.7122		3530	93.4613		3530	92.6661
		3529	89.3893		3529	88.1858		3529	90.6315		3529	93.4159		3529	92.6107
		3528	89.3074		3528	88.1582		3528	90.5521		3528	93.3724		3528	92.5534
		3527	89.2231		3527	88.1362		3527	90.4723		3527	93.3306		3527	92.4964
		3526	89.1375		3526	88.12		3526	90.3928		3526	93.2894		3526	92.44
		3525	89.0531		3525	88.1095		3525	90.3151		3525	93.2469		3525	92.3811
		3524	88.9714		3524	88.1035		3524	90.2394		3524	93.2011		3524	92.318
		3523	88.8911		3523	88.1002		3523	90.1635		3523	93.1516		3523	92.2526
		3522	88.8087		3522	88.0982		3522	90.085		3522	93.0993		3522	92.1888
		3521	88.7215		3521	88.0978		3521	90.0039		3521	93.046		3521	92.1284
		3520	88.6295		3520	88.1009		3520	89.9228		3520	92.9929		3520	92.0709
		3519	88.5359		3519	88.1085		3519	89.8444		3519	92.9412		3519	92.0151
		3518	88.4447		3518	88.1193		3518	89.7696		3518	92.8907		3518	91.9596
		3517	88.3572		3517	88.13		3517	89.6961		3517	92.8405		3517	91.9024
		3516	88.272		3516	88.1376		3516	89.6205		3516	92.7898		3516	91.8417
		3515	88.1869		3515	88.1418		3515	89.5414		3515	92.7389		3515	91.778
		3514	88.1009		3514	88.144		3514	89.4599		3514	92.6886		3514	91.7142
		3513	88.0146		3513	88.145		3513	89.3781		3513	92.6378		3513	91.653
		3512	87.9284		3512	88.1445		3512	89.297		3512	92.5845		3512	91.594
		3511	87.8415		3511	88.143		3511	89.2163		3511	92.5283		3511	91.534
		3510	87.7523		3510	88.142		3510	89.1351		3510	92.4717		3510	91.4709
		3509	87.6595		3509	88.1416		3509	89.0529		3509	92.4171		3509	91.4069
		3508	87.5633		3508	88.1398		3508	88.9701		3508	92.3642		3508	91.3463
		3507	87.4654		3507	88.1343		3507	88.8871		3507	92.311		3507	91.2898
		3506	87.3685		3506	88.1233		3506	88.8038		3506	92.2558		3506	91.2327
		3505	87.2742		3505	88.1069		3505	88.7189		3505	92.1985		3505	91.1692
		3504	87.1822		3504	88.086		3504	88.6314		3504	92.1403		3504	91.0983
		3503	87.0911		3503	88.0629		3503	88.5424		3503	92.0821		3503	91.0253
		3502	86.9993		3502	88.0402		3502	88.4551		3502	92.0246		3502	90.9559
		3501	86.9059		3501	88.0186		3501	88.3722		3501	91.9672		3501	90.8917
		3500	86.8104		3500	87.9967		3500	88.2939		3500	91.9088		3500	90.8296
		3499	86.7129		3499	87.9732		3499	88.2178		3499	91.8491		3499	90.766
		3498	86.6144		3498	87.9485		3498	88.1404		3498	91.7888		3498	90.6995
		3497	86.5155		3497	87.9239		3497	88.0594		3497	91.729		3497	90.6322
		3496	86.4161		3496	87.8995		3496	87.974		3496	91.6704		3496	90.5674
		3495	86.3156		3495	87.8741		3495	87.8845		3495	91.6132		3495	90.5075
		3494	86.2147		3494	87.8452		3494	87.7917		3494	91.5575		3494	90.4513
		3493	86.1144		3493	87.8116		3493	87.6969		3493	91.5022		3493	90.3957
		3492	86.016		3492	87.7739		3492	87.6019		3492	91.4452		3492	90.3384
		3491	85.9194		3491	87.735		3491	87.5092		3491	91.3847		3491	90.279
		3490	85.8238		3490	87.6973		3490	87.4201		3490	91.3211		3490	90.2175
		3489	85.7274		3489	87.6606		3489	87.3331		3489	91.2572		3489	90.154
		3488	85.6284		3488	87.6222		3488	87.2451		3488	91.1957		3488	90.0894
		3487	85.526		3487	87.5796		3487	87.1541		3487	91.1371		3487	90.0252
		3486	85.4205		3486	87.5325		3486	87.0607		3486	91.0791		3486	89.961
		3485	85.3135		3485	87.4821		3485	86.9674		3485	91.0186		3485	89.8936
		3484	85.2064		3484	87.4295		3484	86.8762		3484	90.9541		3484	89.8209
		3483	85.0999		3483	87.3761		3483	86.7875		3483	90.8868		3483	89.7443
		3482	84.9943		3482	87.324		3482	86.7013		3482	90.8197		3482	89.6696
		3481	84.8893		3481	87.2749		3481	86.6178		3481	90.7551		3481	89.6016
		3480	84.7842		3480	87.229		3480	86.536		3480	90.6937		3480	89.5409
		3479	84.6781		3479	87.1843		3479	86.4533		3479	90.6345		3479	89.4837
		3478	84.5707		3478	87.1375		3478	86.3667		3478	90.5758		3478	89.4253
		3477	84.4625		3477	87.0853		3477	86.2755		3477	90.515		3477	89.3633
		3476	84.3541		3476	87.0273		3476	86.1818		3476	90.4507		3476	89.2981
		3475	84.246		3475	86.9664		3475	86.0898		3475	90.3842		3475	89.2317
		3474	84.1387		3474	86.9071		3474	86.0021		3474	90.3193		3474	89.1662
		3473	84.0324		3473	86.8515		3473	85.9189		3473	90.2594		3473	89.103
		3472	83.9262		3472	86.7981		3472	85.8381		3472	90.205		3472	89.0426
		3471	83.8184		3471	86.7441		3471	85.7581		3471	90.1533		3471	88.9848
		3470	83.708		3470	86.6882		3470	85.6782		3470	90.0999		3470	88.9281
		3469	83.5963		3469	86.6316		3469	85.5986		3469	90.043		3469	88.8709
		3468	83.4865		3468	86.5762		3468	85.5188		3468	89.9839		3468	88.813
		3467	83.3798		3467	86.523		3467	85.4372		3467	89.9255		3467	88.7552
		3466	83.2747		3466	86.4709		3466	85.3521		3466	89.8685		3466	88.6986
		3465	83.1683		3465	86.4173		3465	85.2642		3465	89.8115		3465	88.6439
		3464	83.0592		3464	86.3602		3464	85.1776		3464	89.7543		3464	88.5907
		3463	82.9482		3463	86.3004		3463	85.0973		3463	89.7		3463	88.538
		3462	82.8368		3462	86.2401		3462	85.0255		3462	89.6518		3462	88.4848
		3461	82.7251		3461	86.1807		3461	84.9602		3461	89.6093		3461	88.4315
		3460	82.6124		3460	86.1216		3460	84.8981		3460	89.5683		3460	88.379
		3459	82.4987		3459	86.0615		3459	84.8368		3459	89.5255		3459	88.3279
		3458	82.3853		3458	86.0002		3458	84.7747		3458	89.4809		3458	88.2774
		3457	82.274		3457	85.939		3457	84.711		3457	89.4365		3457	88.2267
		3456	82.1649		3456	85.8785		3456	84.6464		3456	89.3938		3456	88.1763
		3455	82.0567		3455	85.8183		3455	84.584		3455	89.353		3455	88.1277
		3454	81.9482		3454	85.757		3454	84.5264		3454	89.3136		3454	88.0823
		3453	81.8393		3453	85.6935		3453	84.4729		3453	89.2742		3453	88.0412
		3452	81.7302		3452	85.6282		3452	84.4201		3452	89.2327		3452	88.0052
		3451	81.6205		3451	85.563		3451	84.3648		3451	89.1873		3451	87.972
		3450	81.5089		3450	85.4997		3450	84.3067		3450	89.1384		3450	87.9364
		3449	81.3951		3449	85.4389		3449	84.2472		3449	89.0884		3449	87.893
		3448	81.2805		3448	85.3801		3448	84.1878		3448	89.0411		3448	87.8414
		3447	81.1674		3447	85.3221		3447	84.131		3447	88.9997		3447	87.7871
		3446	81.0563		3446	85.2637		3446	84.079		3446	88.9649		3446	87.7372
		3445	80.9459		3445	85.2034		3445	84.032		3445	88.9341		3445	87.6944
		3444	80.834		3444	85.1408		3444	83.9878		3444	88.9034		3444	87.6571
		3443	80.7197		3443	85.0775		3443	83.9432		3443	88.8711		3443	87.6233
		3442	80.6044		3442	85.016		3442	83.8969		3442	88.8383		3442	87.5923
		3441	80.4909		3441	84.958		3441	83.8507		3441	88.8071		3441	87.5634
		3440	80.3816		3440	84.9024		3440	83.8062		3440	88.778		3440	87.5334
		3439	80.2762		3439	84.8469		3439	83.7637		3439	88.7499		3439	87.4986
		3438	80.1723		3438	84.789		3438	83.722		3438	88.7213		3438	87.4581
		3437	80.0666		3437	84.7281		3437	83.6809		3437	88.6914		3437	87.4157
		3436	79.9573		3436	84.6662		3436	83.6415		3436	88.6596		3436	87.3767
		3435	79.8455		3435	84.6067		3435	83.605		3435	88.6257		3435	87.3434
		3434	79.7347		3434	84.5517		3434	83.5703		3434	88.5915		3434	87.3133
		3433	79.6287		3433	84.4998		3433	83.5341		3433	88.5598		3433	87.2832
		3432	79.5282		3432	84.4477		3432	83.4938		3432	88.5324		3432	87.2524
		3431	79.4307		3431	84.3944		3431	83.4501		3431	88.5085		3431	87.2224
		3430	79.3322		3430	84.3415		3430	83.4065		3430	88.4849		3430	87.1948
		3429	79.2298		3429	84.2907		3429	83.3663		3429	88.4586		3429	87.1695
		3428	79.1231		3428	84.2414		3428	83.3303		3428	88.4291		3428	87.1449
		3427	79.0143		3427	84.1909		3427	83.2976		3427	88.3984		3427	87.1186
		3426	78.9057		3426	84.1378		3426	83.2669		3426	88.3691		3426	87.0888
		3425	78.799		3425	84.0831		3425	83.238		3425	88.3427		3425	87.0561
		3424	78.6941		3424	84.0289		3424	83.2118		3424	88.3186		3424	87.023
		3423	78.5901		3423	83.9766		3423	83.1883		3423	88.2958		3423	86.9917
		3422	78.486		3422	83.9266		3422	83.1657		3422	88.2732		3422	86.9616
		3421	78.3817		3421	83.8784		3421	83.1408		3421	88.2493		3421	86.9311
		3420	78.2774		3420	83.831		3420	83.1108		3420	88.2223		3420	86.9
		3419	78.1738		3419	83.7824		3419	83.0755		3419	88.1913		3419	86.8694
		3418	78.0716		3418	83.7307		3418	83.0381		3418	88.1577		3418	86.8402
		3417	77.9719		3417	83.6753		3417	83.0023		3417	88.1243		3417	86.8115
		3416	77.8755		3416	83.6173		3416	82.9696		3416	88.0939		3416	86.782
		3415	77.7816		3415	83.5596		3415	82.9397		3415	88.067		3415	86.7505
		3414	77.6879		3414	83.5047		3414	82.9117		3414	88.0425		3414	86.7178
		3413	77.5924		3413	83.4531		3413	82.8852		3413	88.0183		3413	86.6854
		3412	77.4947		3412	83.4024		3412	82.8603		3412	87.9932		3412	86.6543
		3411	77.3957		3411	83.3497		3411	82.8366		3411	87.9673		3411	86.6238
		3410	77.2969		3410	83.2936		3410	82.8134		3410	87.9416		3410	86.5928
		3409	77.1992		3409	83.2352		3409	82.7896		3409	87.9161		3409	86.5609
		3408	77.1029		3408	83.1775		3408	82.7641		3408	87.8898		3408	86.529
		3407	77.0078		3407	83.1236		3407	82.7364		3407	87.8621		3407	86.498
		3406	76.9137		3406	83.0744		3406	82.7069		3406	87.8341		3406	86.4684
		3405	76.8206		3405	83.0272		3405	82.6765		3405	87.8081		3405	86.4408
		3404	76.7288		3404	82.9772		3404	82.6459		3404	87.7858		3404	86.4144
		3403	76.638		3403	82.9214		3403	82.6156		3403	87.7668		3403	86.3875
		3402	76.5476		3402	82.8607		3402	82.5866		3402	87.7492		3402	86.3596
		3401	76.4573		3401	82.7987		3401	82.5607		3401	87.7303		3401	86.3331
		3400	76.3683		3400	82.7386		3400	82.5398		3400	87.7083		3400	86.3108
		3399	76.282		3399	82.6814		3399	82.5238		3399	87.683		3399	86.2916
		3398	76.1986		3398	82.6263		3398	82.5102		3398	87.6558		3398	86.2708
		3397	76.116		3397	82.5728		3397	82.4966		3397	87.6281		3397	86.2461
		3396	76.0313		3396	82.5205		3396	82.4826		3396	87.601		3396	86.2203
		3395	75.9429		3395	82.4698		3395	82.469		3395	87.575		3395	86.1971
		3394	75.8518		3394	82.4198		3394	82.4549		3394	87.5504		3394	86.1777
		3393	75.76		3393	82.3688		3393	82.438		3393	87.5276		3393	86.1604
		3392	75.6697		3392	82.3154		3392	82.4174		3392	87.5063		3392	86.1442
		3391	75.5819		3391	82.2603		3391	82.3956		3391	87.4865		3391	86.1294
		3390	75.4966		3390	82.2057		3390	82.3755		3390	87.4675		3390	86.115
		3389	75.4128		3389	82.1532		3389	82.358		3389	87.4486		3389	86.0989
		3388	75.3293		3388	82.1026		3388	82.342		3388	87.4301		3388	86.0795
		3387	75.2455		3387	82.0525		3387	82.327		3387	87.4132		3387	86.0568
		3386	75.1622		3386	82.0027		3386	82.3134		3386	87.3986		3386	86.0322
		3385	75.08		3385	81.9539		3385	82.3011		3385	87.3854		3385	86.0076
		3384	74.9984		3384	81.9074		3384	82.2882		3384	87.3717		3384	85.9851
		3383	74.9162		3383	81.8635		3383	82.2742		3383	87.3561		3383	85.965
		3382	74.8336		3382	81.8225		3382	82.2614		3382	87.3389		3382	85.9463
		3381	74.7526		3381	81.7844		3381	82.2533		3381	87.3217		3381	85.9288
		3380	74.6756		3380	81.7483		3380	82.251		3380	87.306		3380	85.9139
		3379	74.6017		3379	81.7123		3379	82.2513		3379	87.2924		3379	85.9028
		3378	74.5273		3378	81.6743		3378	82.2495		3378	87.2802		3378	85.895
		3377	74.4489		3377	81.634		3377	82.2428		3377	87.2672		3377	85.8893
		3376	74.3661		3376	81.5939		3376	82.2321		3376	87.2523		3376	85.8856
		3375	74.2814		3375	81.5569		3375	82.2207		3375	87.2364		3375	85.8848
		3374	74.1982		3374	81.5244		3374	82.2122		3374	87.2211		3374	85.8871
		3373	74.1186		3373	81.4955		3373	82.2083		3373	87.2067		3373	85.8915
		3372	74.0424		3372	81.4687		3372	82.2085		3372	87.1929		3372	85.8969
		3371	73.969		3371	81.4436		3371	82.2105		3371	87.1809		3371	85.9021
		3370	73.8981		3370	81.4209		3370	82.2108		3370	87.1728		3370	85.9063
		3369	73.8294		3369	81.4015		3369	82.2068		3369	87.1699		3369	85.9101
		3368	73.7624		3368	81.3861		3368	82.1987		3368	87.1701		3368	85.9142
		3367	73.6962		3367	81.3742		3367	82.1901		3367	87.1699		3367	85.9187
		3366	73.6295		3366	81.3633		3366	82.1856		3366	87.1671		3366	85.9228
		3365	73.5613		3365	81.3507		3365	82.1871		3365	87.1619		3365	85.9273
		3364	73.4916		3364	81.3356		3364	82.1932		3364	87.1565		3364	85.9346
		3363	73.4218		3363	81.3199		3363	82.2017		3363	87.1526		3363	85.9459
		3362	73.3541		3362	81.305		3362	82.2112		3362	87.1507		3362	85.96
		3361	73.2898		3361	81.2905		3361	82.221		3361	87.1497		3361	85.9746
		3360	73.2283		3360	81.2762		3360	82.2303		3360	87.1477		3360	85.9897
		3359	73.1674		3359	81.2638		3359	82.2383		3359	87.144		3359	86.0058
		3358	73.1057		3358	81.2551		3358	82.2454		3358	87.1397		3358	86.0219
		3357	73.0438		3357	81.2495		3357	82.253		3357	87.1376		3357	86.0367
		3356	72.9831		3356	81.2449		3356	82.2619		3356	87.1403		3356	86.0496
		3355	72.9239		3355	81.2409		3355	82.2717		3355	87.1482		3355	86.0612
		3354	72.8648		3354	81.239		3354	82.2809		3354	87.1585		3354	86.0718
		3353	72.8047		3353	81.239		3353	82.2886		3353	87.1665		3353	86.0818
		3352	72.7449		3352	81.2377		3352	82.2952		3352	87.1691		3352	86.0915
		3351	72.6888		3351	81.2325		3351	82.3023		3351	87.167		3351	86.1012
		3350	72.6384		3350	81.2245		3350	82.3115		3350	87.1639		3350	86.1093
		3349	72.5926		3349	81.2177		3349	82.3237		3349	87.1627		3349	86.1148
		3348	72.5473		3348	81.2144		3348	82.3389		3348	87.1643		3348	86.119
		3347	72.4996		3347	81.2131		3347	82.3556		3347	87.1687		3347	86.1249
		3346	72.4499		3346	81.2104		3346	82.3713		3346	87.1764		3346	86.1349
		3345	72.4016		3345	81.2054		3345	82.3838		3345	87.1863		3345	86.1491
		3344	72.3581		3344	81.2003		3344	82.3936		3344	87.1956		3344	86.1661
		3343	72.3206		3343	81.1992		3343	82.4038		3343	87.202		3343	86.1839
		3342	72.2875		3342	81.204		3342	82.4174		3342	87.206		3342	86.2005
		3341	72.2561		3341	81.2124		3341	82.4351		3341	87.2113		3341	86.215
		3340	72.225		3340	81.2203		3340	82.4552		3340	87.2207		3340	86.2272
		3339	72.1939		3339	81.2258		3339	82.4761		3339	87.2333		3339	86.2377
		3338	72.1639		3338	81.2303		3338	82.4968		3338	87.2464		3338	86.2468
		3337	72.136		3337	81.2359		3337	82.5158		3337	87.2573		3337	86.2555
		3336	72.1103		3336	81.2438		3336	82.5318		3336	87.2651		3336	86.2656
		3335	72.0868		3335	81.2543		3335	82.5449		3335	87.2702		3335	86.2785
		3334	72.065		3334	81.2675		3334	82.5572		3334	87.2735		3334	86.2938
		3333	72.0444		3333	81.2827		3333	82.571		3333	87.2772		3333	86.3098
		3332	72.0242		3332	81.2992		3332	82.5867		3332	87.2851		3332	86.3251
		3331	72.0038		3331	81.3168		3331	82.6035		3331	87.2997		3331	86.3398
		3330	71.984		3330	81.3355		3330	82.6211		3330	87.3191		3330	86.3556
		3329	71.9656		3329	81.3546		3329	82.6406		3329	87.3374		3329	86.3748
		3328	71.9486		3328	81.3722		3328	82.6628		3328	87.35		3328	86.399
		3327	71.9315		3327	81.3873		3327	82.6863		3327	87.3577		3327	86.4258
		3326	71.9139		3326	81.401		3326	82.7087		3326	87.3648		3326	86.4498
		3325	71.8979		3325	81.4158		3325	82.7281		3325	87.3746		3325	86.4672
		3324	71.8862		3324	81.4337		3324	82.7453		3324	87.3857		3324	86.4788
		3323	71.8787		3323	81.4556		3323	82.7632		3323	87.3953		3323	86.4888
		3322	71.8724		3322	81.4806		3322	82.784		3322	87.402		3322	86.5011
		3321	71.8643		3321	81.5072		3321	82.8066		3321	87.4077		3321	86.5169
		3320	71.8536		3320	81.5332		3320	82.8277		3320	87.4149		3320	86.5355
		3319	71.8419		3319	81.5573		3319	82.845		3319	87.4254		3319	86.5545
		3318	71.831		3318	81.5791		3318	82.8586		3318	87.4387		3318	86.5711
		3317	71.823		3317	81.5989		3317	82.8704		3317	87.4528		3317	86.5842
		3316	71.8198		3316	81.6176		3316	82.8815		3316	87.4661		3316	86.5942
		3315	71.821		3315	81.6361		3315	82.8932		3315	87.4789		3315	86.6028
		3314	71.8231		3314	81.6558		3314	82.9063		3314	87.4925		3314	86.6116
		3313	71.8216		3313	81.6776		3313	82.9215		3313	87.5072		3313	86.6221
		3312	71.8144		3312	81.7018		3312	82.9377		3312	87.5216		3312	86.6359
		3311	71.8035		3311	81.7276		3311	82.9532		3311	87.5342		3311	86.6517
		3310	71.7928		3310	81.7532		3310	82.9664		3310	87.5449		3310	86.6658
		3309	71.7841		3309	81.7769		3309	82.9766		3309	87.5546		3309	86.6758
		3308	71.7774		3308	81.7976		3308	82.9836		3308	87.5641		3308	86.6828
		3307	71.7714		3307	81.8159		3307	82.988		3307	87.5736		3307	86.6901
		3306	71.7653		3306	81.8339		3306	82.9921		3306	87.5826		3306	86.6989
		3305	71.7589		3305	81.8527		3305	82.9985		3305	87.5902		3305	86.7074
		3304	71.7528		3304	81.8724		3304	83.0085		3304	87.5962		3304	86.7146
		3303	71.7481		3303	81.8932		3303	83.0204		3303	87.6012		3303	86.7206
		3302	71.7455		3302	81.9159		3302	83.0306		3302	87.6071		3302	86.7267
		3301	71.7443		3301	81.9411		3301	83.0364		3301	87.6154		3301	86.7332
		3300	71.7434		3300	81.9676		3300	83.0371		3300	87.6264		3300	86.7407
		3299	71.7421		3299	81.9925		3299	83.0345		3299	87.6388		3299	86.7497
		3298	71.7406		3298	82.0132		3298	83.0307		3298	87.6504		3298	86.7598
		3297	71.7393		3297	82.03		3297	83.0271		3297	87.6595		3297	86.7693
		3296	71.738		3296	82.0468		3296	83.0246		3296	87.666		3296	86.7758
		3295	71.7359		3295	82.0682		3295	83.0246		3295	87.6716		3295	86.7784
		3294	71.732		3294	82.0956		3294	83.028		3294	87.6785		3294	86.7776
		3293	71.7263		3293	82.1254		3293	83.0339		3293	87.6877		3293	86.7749
		3292	71.7192		3292	82.1528		3292	83.0401		3292	87.6984		3292	86.7724
		3291	71.7121		3291	82.1759		3291	83.0444		3291	87.7097		3291	86.7718
		3290	71.7061		3290	82.1963		3290	83.0461		3290	87.7219		3290	86.7739
		3289	71.7012		3289	82.2169		3289	83.046		3289	87.7352		3289	86.7787
		3288	71.6965		3288	82.2387		3288	83.0455		3288	87.7485		3288	86.7845
		3287	71.6915		3287	82.261		3287	83.0458		3287	87.7599		3287	86.7886
		3286	71.687		3286	82.2821		3286	83.0474		3286	87.7692		3286	86.7893
		3285	71.6837		3285	82.3008		3285	83.0498		3285	87.7779		3285	86.787
		3284	71.6817		3284	82.3175		3284	83.0528		3284	87.7884		3284	86.7849
		3283	71.6809		3283	82.335		3283	83.0565		3283	87.8019		3283	86.7859
		3282	71.6816		3282	82.3561		3282	83.0616		3282	87.8171		3282	86.7907
		3281	71.6845		3281	82.3802		3281	83.068		3281	87.8314		3281	86.7979
		3280	71.6891		3280	82.4034		3280	83.0747		3280	87.843		3280	86.8049
		3279	71.6935		3279	82.4226		3279	83.081		3279	87.8524		3279	86.8091
		3278	71.6967		3278	82.4383		3278	83.088		3278	87.8622		3278	86.8094
		3277	71.6991		3277	82.4534		3277	83.0976		3277	87.8752		3277	86.8083
		3276	71.7026		3276	82.4705		3276	83.1103		3276	87.892		3276	86.8095
		3275	71.7085		3275	82.4907		3275	83.1247		3275	87.9111		3275	86.8151
		3274	71.7165		3274	82.5139		3274	83.1386		3274	87.9299		3274	86.8234
		3273	71.7252		3273	82.5391		3273	83.1512		3273	87.9457		3273	86.8315
		3272	71.7325		3272	82.5638		3272	83.1638		3272	87.9576		3272	86.8386
		3271	71.7371		3271	82.585		3271	83.1785		3271	87.9662		3271	86.8457
		3270	71.739		3270	82.6022		3270	83.1971		3270	87.9745		3270	86.8534
		3269	71.7407		3269	82.618		3269	83.2201		3269	87.9862		3269	86.8619
		3268	71.7457		3268	82.6365		3268	83.2459		3268	88.0041		3268	86.8718
		3267	71.756		3267	82.6601		3267	83.2719		3267	88.0279		3267	86.8837
		3266	71.7707		3266	82.6873		3266	83.296		3266	88.0546		3266	86.8967
		3265	71.7867		3265	82.7138		3265	83.3185		3265	88.0797		3265	86.9088
		3264	71.8013		3264	82.7359		3264	83.341		3264	88.1006		3264	86.9197
		3263	71.8138		3263	82.7531		3263	83.3651		3263	88.1184		3263	86.931
		3262	71.8259		3262	82.7686		3262	83.3905		3262	88.1375		3262	86.9449
		3261	71.8403		3261	82.7865		3261	83.4169		3261	88.1617		3261	86.9615
		3260	71.8583		3260	82.8092		3260	83.4452		3260	88.1912		3260	86.9798
		3259	71.8787		3259	82.8359		3259	83.4771		3259	88.2229		3259	86.9984
		3258	71.8987		3258	82.8639		3258	83.5129		3258	88.2528		3258	87.017
		3257	71.9156		3257	82.8903		3257	83.5505		3257	88.2794		3257	87.0356
		3256	71.9295		3256	82.9145		3256	83.5888		3256	88.3037		3256	87.0548
		3255	71.9427		3255	82.9381		3255	83.6282		3255	88.3272		3255	87.0747
		3254	71.9583		3254	82.9636		3254	83.6683		3254	88.3506		3254	87.0944
		3253	71.9768		3253	82.9908		3253	83.7057		3253	88.3734		3253	87.114
		3252	71.9964		3252	83.0173		3252	83.7378		3252	88.3958		3252	87.1349
		3251	72.0149		3251	83.0407		3251	83.7662		3251	88.4202		3251	87.1597
		3250	72.0325		3250	83.062		3250	83.7963		3250	88.4486		3250	87.1895
		3249	72.051		3249	83.0849		3249	83.8318		3249	88.481		3249	87.2226
		3248	72.0715		3248	83.1125		3248	83.8722		3248	88.5149		3248	87.2551
		3247	72.0933		3247	83.1445		3247	83.9146		3247	88.548		3247	87.2836
		3246	72.1146		3246	83.1778		3246	83.9574		3246	88.5804		3246	87.3077
		3245	72.1346		3245	83.2091		3245	84.0008		3245	88.6135		3245	87.3304
		3244	72.1543		3244	83.2377		3244	84.0448		3244	88.6478		3244	87.3552
		3243	72.1743		3243	83.2655		3243	84.0885		3243	88.6826		3243	87.3831
		3242	72.1939		3242	83.2953		3242	84.1311		3242	88.717		3242	87.412
		3241	72.2112		3241	83.3287		3241	84.1732		3241	88.7511		3241	87.4395
		3240	72.2261		3240	83.3657		3240	84.2167		3240	88.7846		3240	87.4654
		3239	72.2414		3239	83.4048		3239	84.2628		3239	88.8166		3239	87.4915
		3238	72.2606		3238	83.4446		3238	84.3093		3238	88.8465		3238	87.5189
		3237	72.2847		3237	83.4835		3237	84.3525		3237	88.8753		3237	87.5478
		3236	72.3111		3236	83.5205		3236	84.391		3236	88.9056		3236	87.5765
		3235	72.3358		3235	83.5558		3235	84.4286		3235	88.9392		3235	87.6031
		3234	72.3573		3234	83.591		3234	84.4708		3234	88.9755		3234	87.6265
		3233	72.3769		3233	83.6282		3233	84.5191		3233	89.0119		3233	87.6479
		3232	72.3964		3232	83.6686		3232	84.5693		3232	89.0459		3232	87.6692
		3231	72.416		3231	83.7111		3231	84.6166		3231	89.0774		3231	87.6911
		3230	72.4351		3230	83.7533		3230	84.6603		3230	89.1085		3230	87.7122
		3229	72.4536		3229	83.7939		3229	84.7022		3229	89.1423		3229	87.7316
		3228	72.4721		3228	83.8337		3228	84.7435		3228	89.1799		3228	87.7507
		3227	72.4908		3227	83.8741		3227	84.7851		3227	89.2193		3227	87.7722
		3226	72.5095		3226	83.9145		3226	84.8292		3226	89.2567		3226	87.7969
		3225	72.5286		3225	83.9524		3225	84.8777		3225	89.2909		3225	87.8233
		3224	72.549		3224	83.9863		3224	84.9293		3224	89.3247		3224	87.8493
		3223	72.5711		3223	84.0182		3223	84.9795		3223	89.3611		3223	87.8724
		3222	72.5936		3222	84.0518		3222	85.0253		3222	89.3995		3222	87.8909
		3221	72.6147		3221	84.0886		3221	85.0676		3221	89.4367		3221	87.9056
		3220	72.6342		3220	84.1267		3220	85.1099		3220	89.4715		3220	87.9199
		3219	72.6537		3219	84.1637		3219	85.1548		3219	89.5056		3219	87.9369
		3218	72.6756		3218	84.199		3218	85.2017		3218	89.5414		3218	87.9562
		3217	72.7005		3217	84.2345		3217	85.2493		3217	89.5788		3217	87.9747
		3216	72.7264		3216	84.2721		3216	85.2969		3216	89.6166		3216	87.9905
		3215	72.7511		3215	84.3122		3215	85.3452		3215	89.6545		3215	88.0058
		3214	72.7739		3214	84.353		3214	85.395		3214	89.6927		3214	88.0248
		3213	72.7955		3213	84.3914		3213	85.4462		3213	89.7308		3213	88.0493
		3212	72.8172		3212	84.4262		3212	85.4974		3212	89.7684		3212	88.0769
		3211	72.8389		3211	84.4592		3211	85.5469		3211	89.8066		3211	88.1026
		3210	72.86		3210	84.4936		3210	85.5941		3210	89.8473		3210	88.1235
		3209	72.8804		3209	84.5315		3209	85.6403		3209	89.8904		3209	88.1413
		3208	72.9011		3208	84.5725		3208	85.6871		3208	89.9344		3208	88.1608
		3207	72.9227		3207	84.6158		3207	85.7353		3207	89.9776		3207	88.1846
		3206	72.9456		3206	84.6603		3206	85.7845		3206	90.0192		3206	88.2115
		3205	72.9695		3205	84.7053		3205	85.8337		3205	90.0588		3205	88.2383
		3204	72.9941		3204	84.7504		3204	85.8816		3204	90.0972		3204	88.2637
		3203	73.0187		3203	84.7958		3203	85.9276		3203	90.1364		3203	88.289
		3202	73.0427		3202	84.8426		3202	85.9715		3202	90.1781		3202	88.3164
		3201	73.0659		3201	84.8915		3201	86.014		3201	90.2212		3201	88.3465
		3200	73.0888		3200	84.9427		3200	86.0573		3200	90.2623		3200	88.3773
		3199	73.112		3199	84.9963		3199	86.1037		3199	90.2998		3199	88.4049
		3198	73.1362		3198	85.0523		3198	86.1539		3198	90.336		3198	88.4268
		3197	73.1611		3197	85.11		3197	86.2054		3197	90.3746		3197	88.4439
		3196	73.186		3196	85.168		3196	86.2543		3196	90.4166		3196	88.46
		3195	73.2105		3195	85.2256		3195	86.2983		3195	90.4589		3195	88.4792
		3194	73.2354		3194	85.2833		3194	86.3386		3194	90.4976		3194	88.5028
		3193	73.2622		3193	85.3426		3193	86.379		3193	90.5308		3193	88.53
		3192	73.2915		3192	85.4037		3192	86.4227		3192	90.561		3192	88.5589
		3191	73.3223		3191	85.4653		3191	86.4695		3191	90.593		3191	88.5876
		3190	73.3536		3190	85.5258		3190	86.5169		3190	90.6309		3190	88.6142
		3189	73.3847		3189	85.5839		3189	86.5622		3189	90.6751		3189	88.638
		3188	73.4162		3188	85.6385		3188	86.6051		3188	90.7224		3188	88.6582
		3187	73.4486		3187	85.6891		3187	86.6474		3187	90.7682		3187	88.6735
		3186	73.4818		3186	85.7368		3186	86.691		3186	90.8098		3186	88.6837
		3185	73.515		3185	85.7848		3185	86.7363		3185	90.8474		3185	88.6916
		3184	73.5471		3184	85.8372		3184	86.7825		3184	90.8834		3184	88.7014
		3183	73.5774		3183	85.8951		3183	86.8291		3183	90.9198		3183	88.7154
		3182	73.6069		3182	85.9558		3182	86.8758		3182	90.9566		3182	88.7312
		3181	73.6372		3181	86.0145		3181	86.9224		3181	90.9927		3181	88.7454
		3180	73.6696		3180	86.0688		3180	86.9683		3180	91.0275		3180	88.7563
		3179	73.7038		3179	86.1189		3179	87.0129		3179	91.0615		3179	88.7641
		3178	73.7386		3178	86.1663		3178	87.056		3178	91.0955		3178	88.7693
		3177	73.7742		3177	86.2119		3177	87.0974		3177	91.1298		3177	88.7731
		3176	73.8115		3176	86.2568		3176	87.137		3176	91.1649		3176	88.7768
		3175	73.8516		3175	86.3022		3175	87.1755		3175	91.2012		3175	88.7815
		3174	73.894		3174	86.3488		3174	87.2137		3174	91.2376		3174	88.7871
		3173	73.9375		3173	86.3968		3173	87.2519		3173	91.2717		3173	88.7943
		3172	73.9809		3172	86.4456		3172	87.2899		3172	91.3015		3172	88.8052
		3171	74.0235		3171	86.4942		3171	87.327		3171	91.329		3171	88.8212
		3170	74.0654		3170	86.5411		3170	87.3629		3170	91.3582		3170	88.8404
		3169	74.1079		3169	86.5842		3169	87.3985		3169	91.3915		3169	88.8585
		3168	74.1522		3168	86.6232		3168	87.4349		3168	91.4282		3168	88.8728
		3167	74.198		3167	86.6597		3167	87.4719		3167	91.4666		3167	88.8841
		3166	74.2431		3166	86.6961		3166	87.5082		3166	91.5067		3166	88.8948
		3165	74.2865		3165	86.7347		3165	87.5428		3165	91.5483		3165	88.9077
		3164	74.3294		3164	86.7765		3164	87.5763		3164	91.5894		3164	88.9235
		3163	74.375		3163	86.8208		3163	87.6102		3163	91.6265		3163	88.9404
		3162	74.425		3162	86.8649		3162	87.6454		3162	91.6578		3162	88.9543
		3161	74.4778		3161	86.9063		3161	87.6814		3161	91.6845		3161	88.9629
		3160	74.5309		3160	86.9447		3160	87.7173		3160	91.7089		3160	88.968
		3159	74.5834		3159	86.9823		3159	87.7528		3159	91.7338		3159	88.9733
		3158	74.6363		3158	87.0207		3158	87.7879		3158	91.7615		3158	88.9808
		3157	74.6906		3157	87.0592		3157	87.821		3157	91.7934		3157	88.9902
		3156	74.7459		3156	87.0965		3156	87.8498		3156	91.8282		3156	89.0008
		3155	74.8006		3155	87.1323		3155	87.8738		3155	91.8623		3155	89.0122
		3154	74.854		3154	87.1671		3154	87.8954		3154	91.892		3154	89.0236
		3153	74.9067		3153	87.2		3153	87.9179		3153	91.9173		3153	89.0338
		3152	74.9607		3152	87.2297		3152	87.9436		3152	91.941		3152	89.0424
		3151	75.0172		3151	87.2572		3151	87.9729		3151	91.9663		3151	89.0493
		3150	75.0757		3150	87.2853		3150	88.0049		3150	91.994		3150	89.055
		3149	75.135		3149	87.3155		3149	88.0383		3149	92.0236		3149	89.0601
		3148	75.1943		3148	87.3465		3148	88.0723		3148	92.0541		3148	89.0659
		3147	75.2541		3147	87.3761		3147	88.1066		3147	92.0849		3147	89.0732
		3146	75.3149		3146	87.4037		3146	88.1414		3146	92.1145		3146	89.0821
		3145	75.3763		3145	87.4306		3145	88.1766		3145	92.1421		3145	89.0927
		3144	75.4371		3144	87.4588		3144	88.2109		3144	92.1683		3144	89.1051
		3143	75.4972		3143	87.4892		3143	88.2419		3143	92.1952		3143	89.118
		3142	75.5579		3142	87.5209		3142	88.2682		3142	92.2243		3142	89.1281
		3141	75.6202		3141	87.5521		3141	88.2914		3141	92.2561		3141	89.1341
		3140	75.6845		3140	87.5813		3140	88.3158		3140	92.2896		3140	89.1394
		3139	75.7498		3139	87.6083		3139	88.3446		3139	92.3229		3139	89.1504
		3138	75.8151		3138	87.6342		3138	88.3767		3138	92.3544		3138	89.1698
		3137	75.8791		3137	87.6605		3137	88.4083		3137	92.3837		3137	89.1944
		3136	75.9403		3136	87.6871		3136	88.437		3136	92.4124		3136	89.2178
		3135	75.9983		3135	87.7125		3135	88.4637		3135	92.4418		3135	89.2362
		3134	76.055		3134	87.7348		3134	88.4906		3134	92.471		3134	89.2502
		3133	76.1141		3133	87.7537		3133	88.5183		3133	92.4977		3133	89.264
		3132	76.1783		3132	87.7721		3132	88.5462		3132	92.5214		3132	89.2829
		3131	76.2475		3131	87.7936		3131	88.5746		3131	92.5441		3131	89.3096
		3130	76.3187		3130	87.8192		3130	88.6043		3130	92.5676		3130	89.3416
		3129	76.3879		3129	87.8463		3129	88.6348		3129	92.592		3129	89.3735
		3128	76.4526		3128	87.8722		3128	88.6644		3128	92.617		3128	89.402
		3127	76.5139		3127	87.8973		3127	88.692		3127	92.6434		3127	89.4288
		3126	76.5749		3126	87.9245		3126	88.7171		3126	92.6711		3126	89.4572
		3125	76.6386		3125	87.9563		3125	88.7399		3125	92.6974		3125	89.4879
		3124	76.7053		3124	87.9924		3124	88.7608		3124	92.7198		3124	89.5178
		3123	76.7729		3123	88.0297		3123	88.7808		3123	92.7388		3123	89.5438
		3122	76.84		3122	88.0646		3122	88.8011		3122	92.7571		3122	89.5668
		3121	76.9069		3121	88.096		3121	88.8212		3121	92.777		3121	89.5907
		3120	76.974		3120	88.1252		3120	88.8394		3120	92.7993		3120	89.6182
		3119	77.0402		3119	88.1547		3119	88.8537		3119	92.8243		3119	89.6471
		3118	77.1035		3118	88.1844		3118	88.864		3118	92.8513		3118	89.6721
		3117	77.1639		3117	88.2123		3117	88.8716		3117	92.8763		3117	89.69
		3116	77.2242		3116	88.2371		3116	88.877		3116	92.8949		3116	89.7022
		3115	77.2881		3115	88.2602		3115	88.8797		3115	92.9057		3115	89.7126
		3114	77.357		3114	88.2834		3114	88.8773		3114	92.9121		3114	89.7227
		3113	77.4286		3113	88.3062		3113	88.8676		3113	92.9185		3113	89.7313
		3112	77.499		3112	88.3267		3112	88.8507		3112	92.9264		3112	89.7364
		3111	77.5658		3111	88.3443		3111	88.8297		3111	92.9342		3111	89.7372
		3110	77.6286		3110	88.3597		3110	88.8082		3110	92.9403		3110	89.734
		3109	77.6885		3109	88.3736		3109	88.7874		3109	92.9453		3109	89.7284
		3108	77.7475		3108	88.3854		3108	88.7669		3108	92.9514		3108	89.7227
		3107	77.8077		3107	88.3949		3107	88.7475		3107	92.9605		3107	89.7185
		3106	77.8706		3106	88.4032		3106	88.7322		3106	92.9722		3106	89.7159
		3105	77.9357		3105	88.412		3105	88.7219		3105	92.9835		3105	89.7138
		3104	78.0013		3104	88.4232		3104	88.7142		3104	92.9915		3104	89.7111
		3103	78.0656		3103	88.4377		3103	88.7054		3103	92.9959		3103	89.707
		3102	78.1281		3102	88.4563		3102	88.6945		3102	92.9995		3102	89.7002
		3101	78.1887		3101	88.4792		3101	88.6834		3101	93.0053		3101	89.6909
		3100	78.2474		3100	88.5068		3100	88.6748		3100	93.0151		3100	89.6815
		3099	78.3054		3099	88.5395		3099	88.6708		3099	93.0288		3099	89.6757
		3098	78.3654		3098	88.5764		3098	88.6726		3098	93.0449		3098	89.6752
		3097	78.4299		3097	88.6152		3097	88.6807		3097	93.0609		3097	89.6784
		3096	78.4992		3096	88.6531		3096	88.6933		3096	93.0747		3096	89.6816
		3095	78.5709		3095	88.6884		3095	88.7068		3095	93.087		3095	89.6825
		3094	78.6417		3094	88.7204		3094	88.7181		3094	93.1005		3094	89.6815
		3093	78.7088		3093	88.7479		3093	88.7264		3093	93.1171		3093	89.6818
		3092	78.7705		3092	88.7687		3092	88.7325		3092	93.1357		3092	89.6866
		3091	78.8273		3091	88.781		3091	88.7379		3091	93.1531		3091	89.696
		3090	78.8822		3090	88.7842		3090	88.7435		3090	93.1678		3090	89.7067
		3089	78.9385		3089	88.7803		3089	88.7501		3089	93.1804		3089	89.7148
		3088	78.9971		3088	88.7748		3088	88.7576		3088	93.1932		3088	89.7183
		3087	79.0567		3087	88.7771		3087	88.7656		3087	93.2086		3087	89.718
		3086	79.1166		3086	88.7974		3086	88.774		3086	93.2272		3086	89.7155
		3085	79.1781		3085	88.8408		3085	88.783		3085	93.2473		3085	89.7127
		3084	79.2421		3084	88.9037		3084	88.7926		3084	93.266		3084	89.7113
		3083	79.3064		3083	88.9749		3083	88.8018		3083	93.2821		3083	89.7113
		3082	79.3679		3082	89.0426		3082	88.8095		3082	93.2964		3082	89.7107
		3081	79.4261		3081	89.0998		3081	88.8136		3081	93.3098		3081	89.7069
		3080	79.4831		3080	89.1459		3080	88.8125		3080	93.322		3080	89.6989
		3079	79.5414		3079	89.1839		3079	88.8055		3079	93.3322		3079	89.6876
		3078	79.6013		3078	89.2168		3078	88.794		3078	93.3407		3078	89.6744
		3077	79.6614		3077	89.2469		3077	88.7801		3077	93.348		3077	89.6609
		3076	79.7209		3076	89.2768		3076	88.7645		3076	93.3543		3076	89.6489
		3075	79.7795		3075	89.3093		3075	88.7461		3075	93.3591		3075	89.639
		3074	79.8383		3074	89.346		3074	88.7237		3074	93.3627		3074	89.63
		3073	79.8988		3073	89.3856		3073	88.698		3073	93.3662		3073	89.6201
		3072	79.9615		3072	89.4257		3072	88.6721		3072	93.3706		3072	89.6089
		3071	80.0246		3071	89.4651		3071	88.6502		3071	93.3758		3071	89.5966
		3070	80.0856		3070	89.5049		3070	88.6346		3070	93.3809		3070	89.5828
		3069	80.144		3069	89.5473		3069	88.624		3069	93.3852		3069	89.5669
		3068	80.2023		3068	89.5931		3068	88.6152		3068	93.3885		3068	89.5496
		3067	80.2629		3067	89.6405		3067	88.6064		3067	93.3915		3067	89.5338
		3066	80.3263		3066	89.6865		3066	88.5984		3066	93.3952		3066	89.5222
		3065	80.3908		3065	89.7289		3065	88.5933		3065	93.4005		3065	89.5155
		3064	80.4548		3064	89.7683		3064	88.5909		3064	93.4078		3064	89.5125
		3063	80.5182		3063	89.8071		3063	88.5886		3063	93.4175		3063	89.5106
		3062	80.5824		3062	89.8469		3062	88.5841		3062	93.429		3062	89.5085
		3061	80.6483		3061	89.8875		3061	88.5775		3061	93.4408		3061	89.5071
		3060	80.7151		3060	89.9288		3060	88.572		3060	93.4509		3060	89.5088
		3059	80.7797		3059	89.9704		3059	88.5714		3059	93.4582		3059	89.5145
		3058	80.8391		3058	90.0113		3058	88.5783		3058	93.4647		3058	89.5227
		3057	80.8932		3057	90.0488		3057	88.5921		3057	93.4739		3057	89.5309
		3056	80.9461		3056	90.082		3056	88.6095		3056	93.4876		3056	89.5384
		3055	81.0023		3055	90.1126		3055	88.6262		3055	93.5043		3055	89.5458
		3054	81.0637		3054	90.1439		3054	88.6399		3054	93.5207		3054	89.5546
		3053	81.1291		3053	90.1764		3053	88.6505		3053	93.535		3053	89.5657
		3052	81.1965		3052	90.2079		3052	88.6593		3052	93.5477		3052	89.5787
		3051	81.2643		3051	90.2366		3051	88.6676		3051	93.5609		3051	89.5911
		3050	81.331		3050	90.262		3050	88.6766		3050	93.576		3050	89.5983
		3049	81.3945		3049	90.2843		3049	88.6875		3049	93.5922		3049	89.5986
		3048	81.4538		3048	90.3025		3048	88.7005		3048	93.6075		3048	89.5956
		3047	81.5103		3047	90.3147		3047	88.7135		3047	93.6206		3047	89.5954
		3046	81.5668		3046	90.3191		3046	88.724		3046	93.6316		3046	89.6
		3045	81.6248		3045	90.3142		3045	88.7302		3045	93.6417		3045	89.6063
		3044	81.6841		3044	90.2992		3044	88.7324		3044	93.6513		3044	89.6106
		3043	81.7436		3043	90.2747		3043	88.7315		3043	93.6595		3043	89.6117
		3042	81.8024		3042	90.2428		3042	88.7277		3042	93.6658		3042	89.6104
		3041	81.8605		3041	90.2056		3041	88.7202		3041	93.67		3041	89.6068
		3040	81.9188		3040	90.1653		3040	88.708		3040	93.6723		3040	89.6004
		3039	81.9779		3039	90.1251		3039	88.6917		3039	93.6728		3039	89.5907
		3038	82.0375		3038	90.0898		3038	88.673		3038	93.6716		3038	89.5788
		3037	82.0965		3037	90.0641		3037	88.6531		3037	93.6699		3037	89.5658
		3036	82.1542		3036	90.0508		3036	88.6318		3036	93.6689		3036	89.553
		3035	82.2108		3035	90.0507		3035	88.6086		3035	93.6693		3035	89.5407
		3034	82.2671		3034	90.0635		3034	88.5862		3034	93.6702		3034	89.5286
		3033	82.323		3033	90.0882		3033	88.5704		3033	93.672		3033	89.5163
		3032	82.3776		3032	90.1238		3032	88.5657		3032	93.6769		3032	89.5042
		3031	82.4309		3031	90.1693		3031	88.5716		3031	93.6874		3031	89.494
		3030	82.4831		3030	90.2235		3030	88.5844		3030	93.7036		3030	89.4876
		3029	82.5347		3029	90.2832		3029	88.6011		3029	93.7221		3029	89.4865
		3028	82.5848		3028	90.344		3028	88.6224		3028	93.739		3028	89.4912
		3027	82.6335		3027	90.4007		3027	88.6494		3027	93.7526		3027	89.5
		3026	82.682		3026	90.4507		3026	88.6812		3026	93.7638		3026	89.5104
		3025	82.7318		3025	90.4938		3025	88.7148		3025	93.775		3025	89.5205
		3024	82.783		3024	90.5308		3024	88.7478		3024	93.7884		3024	89.5296
		3023	82.8338		3023	90.5603		3023	88.7788		3023	93.8057		3023	89.5371
		3022	82.8837		3022	90.5786		3022	88.8079		3022	93.8268		3022	89.5416
		3021	82.9342		3021	90.5817		3021	88.8362		3021	93.8493		3021	89.5437
		3020	82.9876		3020	90.5674		3020	88.8657		3020	93.8702		3020	89.5474
		3019	83.0434		3019	90.535		3019	88.8985		3019	93.8882		3019	89.557
		3018	83.0986		3018	90.4859		3018	88.9352		3018	93.9055		3018	89.5733
		3017	83.15		3017	90.4243		3017	88.9749		3017	93.9258		3017	89.5929
		3016	83.1972		3016	90.3595		3016	89.0165		3016	93.9513		3016	89.6117
		3015	83.2426		3015	90.3064		3015	89.0603		3015	93.9807		3015	89.6282
		3014	83.289		3014	90.2804		3014	89.1072		3014	94.0112		3014	89.6433
		3013	83.3367		3013	90.2916		3013	89.1577		3013	94.0401		3013	89.6599
		3012	83.3837		3012	90.3406		3012	89.2108		3012	94.0668		3012	89.6807
		3011	83.4282		3011	90.4191		3011	89.2637		3011	94.0918		3011	89.7065
		3010	83.4705		3010	90.5142		3010	89.3143		3010	94.1151		3010	89.7351
		3009	83.5131		3009	90.6129		3009	89.3625		3009	94.1365		3009	89.764
		3008	83.5584		3008	90.7058		3008	89.4107		3008	94.1568		3008	89.7926
		3007	83.6059		3007	90.7881		3007	89.4612		3007	94.1779		3007	89.8217
		3006	83.6532		3006	90.8588		3006	89.5137		3006	94.2019		3006	89.8505
		3005	83.6977		3005	90.9187		3005	89.5655		3005	94.2284		3005	89.877
		3004	83.7385		3004	90.9686		3004	89.6134		3004	94.255		3004	89.9006
		3003	83.7759		3003	91.0103		3003	89.6564		3003	94.2799		3003	89.9241
		3002	83.8103		3002	91.0463		3002	89.6952		3002	94.3032		3002	89.9506
		3001	83.8416		3001	91.0798		3001	89.7311		3001	94.3251		3001	89.9811
		3000	83.8696		3000	91.1123		3000	89.7642		3000	94.3443		3000	90.0139
		2999	83.8947		2999	91.1425		2999	89.7937		2999	94.3588		2999	90.0461
		2998	83.9182		2998	91.1669		2998	89.8188		2998	94.3672		2998	90.0753
		2997	83.9412		2997	91.1831		2997	89.8388		2997	94.3707		2997	90.1002
		2996	83.9634		2996	91.1917		2996	89.8531		2996	94.3718		2996	90.1211
		2995	83.9832		2995	91.1962		2995	89.8618		2995	94.3733		2995	90.1393
		2994	83.9988		2994	91.1998		2994	89.8658		2994	94.3763		2994	90.1557
		2993	84.0094		2993	91.2033		2993	89.8679		2993	94.38		2993	90.1704
		2992	84.0159		2992	91.2042		2992	89.8711		2992	94.3822		2992	90.1838
		2991	84.0203		2991	91.2001		2991	89.8783		2991	94.3825		2991	90.197
		2990	84.0239		2990	91.1915		2990	89.8924		2990	94.3836		2990	90.2116
		2989	84.0259		2989	91.1821		2989	89.9149		2989	94.3884		2989	90.2294
		2988	84.0245		2988	91.1745		2988	89.9455		2988	94.3976		2988	90.2524
		2987	84.0191		2987	91.1677		2987	89.981		2987	94.4087		2987	90.2817
		2986	84.0107		2986	91.1581		2986	90.0175		2986	94.4188		2986	90.3157
		2985	84.0001		2985	91.1434		2985	90.0522		2985	94.427		2985	90.3513
		2984	83.9864		2984	91.1245		2984	90.0846		2984	94.4331		2984	90.3855
		2983	83.9675		2983	91.1036		2983	90.1148		2983	94.4366		2983	90.4161
		2982	83.9428		2982	91.0822		2982	90.1418		2982	94.4369		2982	90.4414
		2981	83.9139		2981	91.0611		2981	90.1644		2981	94.4345		2981	90.4607
		2980	83.8833		2980	91.0408		2980	90.1817		2980	94.4306		2980	90.476
		2979	83.8535		2979	91.0212		2979	90.1945		2979	94.4252		2979	90.4908
		2978	83.8251		2978	90.9997		2978	90.205		2978	94.4171		2978	90.5075
		2977	83.7964		2977	90.9742		2977	90.2153		2977	94.4058		2977	90.5261
		2976	83.7644		2976	90.9455		2976	90.2262		2976	94.3923		2976	90.5452
		2975	83.7269		2975	90.916		2975	90.2363		2975	94.3786		2975	90.5621
		2974	83.6843		2974	90.8873		2974	90.2433		2974	94.3668		2974	90.5735
		2973	83.6394		2973	90.8586		2973	90.2454		2973	94.3581		2973	90.5784
		2972	83.5937		2972	90.8294		2972	90.2431		2972	94.3523		2972	90.5793
		2971	83.5463		2971	90.8004		2971	90.2388		2971	94.3471		2971	90.5806
		2970	83.4962		2970	90.7728		2970	90.2343		2970	94.3384		2970	90.5841
		2969	83.4438		2969	90.7457		2969	90.2304		2969	94.3234		2969	90.5873
		2968	83.3907		2968	90.718		2968	90.2263		2968	94.3022		2968	90.5868
		2967	83.3374		2967	90.689		2967	90.2213		2967	94.278		2967	90.5824
		2966	83.2829		2966	90.6591		2966	90.2143		2966	94.2544		2966	90.5771
		2965	83.2267		2965	90.6283		2965	90.2045		2965	94.2334		2965	90.573
		2964	83.1694		2964	90.5954		2964	90.1908		2964	94.2144		2964	90.5693
		2963	83.1114		2963	90.5585		2963	90.173		2963	94.1959		2963	90.564
		2962	83.0528		2962	90.5174		2962	90.153		2962	94.1775		2962	90.5574
		2961	82.9926		2961	90.4741		2961	90.1352		2961	94.1605		2961	90.5525
		2960	82.9296		2960	90.4317		2960	90.1263		2960	94.1463		2960	90.5527
		2959	82.8619		2959	90.3915		2959	90.1322		2959	94.1355		2959	90.5585
		2958	82.7886		2958	90.3517		2958	90.1547		2958	94.1275		2958	90.5679
		2957	82.7114		2957	90.3093		2957	90.1909		2957	94.1221		2957	90.5801
		2956	82.6334		2956	90.2631		2956	90.2356		2956	94.1201		2956	90.5961
		2955	82.5564		2955	90.2139		2955	90.2843		2955	94.1223		2955	90.6165
		2954	82.4788		2954	90.1622		2954	90.3347		2954	94.1281		2954	90.6393
		2953	82.3968		2953	90.1065		2953	90.3861		2953	94.1346		2953	90.662
		2952	82.3082		2952	90.0449		2952	90.438		2952	94.1385		2952	90.685
		2951	82.214		2951	89.9766		2951	90.4882		2951	94.1379		2951	90.7108
		2950	82.1175		2950	89.9016		2950	90.533		2950	94.1326		2950	90.7414
		2949	82.0205		2949	89.8202		2949	90.5691		2949	94.1236		2949	90.7758
		2948	81.9221		2948	89.7328		2948	90.596		2948	94.1117		2948	90.8114
		2947	81.8204		2947	89.641		2947	90.6172		2947	94.0975		2947	90.8456
		2946	81.7151		2946	89.5468		2946	90.6368		2946	94.0814		2946	90.8768
		2945	81.6087		2945	89.4516		2945	90.6567		2945	94.0646		2945	90.9042
		2944	81.5045		2944	89.3557		2944	90.6749		2944	94.0481		2944	90.9279
		2943	81.4037		2943	89.2585		2943	90.6881		2943	94.0321		2943	90.948
		2942	81.3065		2942	89.1602		2942	90.6948		2942	94.0158		2942	90.9638
		2941	81.2136		2941	89.0626		2941	90.6961		2941	93.9994		2941	90.9754
		2940	81.1267		2940	88.9682		2940	90.6944		2940	93.9847		2940	90.9841
		2939	81.0469		2939	88.8783		2939	90.6916		2939	93.9729		2939	90.992
		2938	80.974		2938	88.7913		2938	90.688		2938	93.9625		2938	91.0009
		2937	80.9063		2937	88.7049		2937	90.6822		2937	93.9497		2937	91.0109
		2936	80.8433		2936	88.6184		2936	90.6724		2936	93.9316		2936	91.0214
		2935	80.785		2935	88.5333		2935	90.6575		2935	93.9087		2935	91.0316
		2934	80.7322		2934	88.4515		2934	90.6388		2934	93.8838		2934	91.0419
		2933	80.6856		2933	88.3743		2933	90.6189		2933	93.8595		2933	91.0535
		2932	80.6458		2932	88.3028		2932	90.5998		2932	93.8366		2932	91.0675
		2931	80.6137		2931	88.2375		2931	90.5809		2931	93.8147		2931	91.0821
		2930	80.5909		2930	88.1784		2930	90.5607		2930	93.7931		2930	91.0943
		2929	80.579		2929	88.1259		2929	90.5392		2929	93.7713		2929	91.1031
		2928	80.5797		2928	88.0823		2928	90.5182		2928	93.7489		2928	91.1119
		2927	80.5931		2927	88.0501		2927	90.5		2927	93.7268		2927	91.1246
		2926	80.6177		2926	88.0302		2926	90.486		2926	93.7073		2926	91.1416
		2925	80.6517		2925	88.0212		2925	90.4769		2925	93.694		2925	91.1597
		2924	80.6941		2924	88.0221		2924	90.4724		2924	93.689		2924	91.1765
		2923	80.7454		2923	88.0327		2923	90.4719		2923	93.6919		2923	91.1916
		2922	80.8065		2922	88.0522		2922	90.4746		2922	93.7001		2922	91.2064
		2921	80.8774		2921	88.0781		2921	90.4808		2921	93.7119		2921	91.2227
		2920	80.9555		2920	88.1086		2920	90.491		2920	93.7271		2920	91.242
		2919	81.0359		2919	88.1438		2919	90.505		2919	93.7466		2919	91.2644
		2918	81.1136		2918	88.1842		2918	90.5221		2918	93.7697		2918	91.2878
		2917	81.1866		2917	88.23		2917	90.5431		2917	93.7942		2917	91.3099
		2916	81.2571		2916	88.2815		2916	90.5713		2916	93.8174		2916	91.3297
		2915	81.3286		2915	88.3398		2915	90.6096		2915	93.8385		2915	91.3477
		2914	81.4043		2914	88.4043		2914	90.6571		2914	93.8591		2914	91.3645
		2913	81.4845		2913	88.473		2913	90.7082		2913	93.882		2913	91.3804
		2912	81.5679		2912	88.545		2912	90.7566		2912	93.9092		2912	91.3956
		2911	81.6526		2911	88.622		2911	90.7995		2911	93.9399		2911	91.4103
		2910	81.738		2910	88.7057		2910	90.8375		2910	93.9709		2910	91.4243
		2909	81.8245		2909	88.794		2909	90.8719		2909	93.9991		2909	91.4374
		2908	81.9126		2908	88.882		2908	90.9026		2908	94.0251		2908	91.4504
		2907	82.0011		2907	88.9669		2907	90.9292		2907	94.0522		2907	91.4642
		2906	82.0883		2906	89.0491		2906	90.9526		2906	94.0824		2906	91.4784
		2905	82.1731		2905	89.131		2905	90.9747		2905	94.114		2905	91.4914
		2904	82.2545		2904	89.2137		2904	90.9963		2904	94.1436		2904	91.5017
		2903	82.3316		2903	89.2968		2903	91.016		2903	94.1691		2903	91.5081
		2902	82.403		2902	89.3784		2902	91.0315		2902	94.1908		2902	91.5105
		2901	82.4693		2901	89.4568		2901	91.0421		2901	94.2098		2901	91.5109
		2900	82.5323		2900	89.5321		2900	91.049		2900	94.2268		2900	91.5124
		2899	82.594		2899	89.6058		2899	91.0539		2899	94.2428		2899	91.5154
		2898	82.6549		2898	89.6792		2898	91.058		2898	94.2587		2898	91.5163
		2897	82.7146		2897	89.7516		2897	91.0614		2897	94.275		2897	91.5108
		2896	82.7737		2896	89.8222		2896	91.0626		2896	94.291		2896	91.4984
		2895	82.833		2895	89.8916		2895	91.0585		2895	94.3055		2895	91.4822
		2894	82.8923		2894	89.9608		2894	91.0463		2894	94.3171		2894	91.4653
		2893	82.9505		2893	90.0289		2893	91.0269		2893	94.325		2893	91.4488
		2892	83.0064		2892	90.0935		2892	91.0047		2892	94.3297		2892	91.4324
		2891	83.0601		2891	90.1537		2891	90.9831		2891	94.3331		2891	91.4153
		2890	83.1126		2890	90.2113		2890	90.9621		2890	94.3373		2890	91.3966
		2889	83.1649		2889	90.2689		2889	90.939		2889	94.3423		2889	91.3755
		2888	83.217		2888	90.327		2888	90.9121		2888	94.3459		2888	91.3518
		2887	83.2682		2887	90.3834		2887	90.8822		2887	94.3465		2887	91.3257
		2886	83.3182		2886	90.4356		2886	90.8497		2886	94.3449		2886	91.2972
		2885	83.3675		2885	90.4823		2885	90.8132		2885	94.3431		2885	91.2671
		2884	83.4179		2884	90.5238		2884	90.7711		2884	94.3417		2884	91.2373
		2883	83.4691		2883	90.5616		2883	90.7249		2883	94.3384		2883	91.2088
		2882	83.5192		2882	90.5968		2882	90.679		2882	94.3313		2882	91.1804
		2881	83.5661		2881	90.6294		2881	90.6379		2881	94.3211		2881	91.1508
		2880	83.6106		2880	90.6591		2880	90.603		2880	94.3108		2880	91.1215
		2879	83.6556		2879	90.6859		2879	90.5723		2879	94.3028		2879	91.0956
		2878	83.7034		2878	90.7097		2878	90.5418		2878	94.2965		2878	91.0734
		2877	83.754		2877	90.7297		2877	90.5089		2877	94.2894		2877	91.0522
		2876	83.8059		2876	90.7457		2876	90.4735		2876	94.2793		2876	91.0295
		2875	83.8574		2875	90.7586		2875	90.4366		2875	94.2671		2875	91.0044
		2874	83.908		2874	90.7704		2874	90.3989		2874	94.2556		2874	90.9767
		2873	83.9583		2873	90.7823		2873	90.3594		2873	94.2464		2873	90.9468
		2872	84.0101		2872	90.7939		2872	90.3167		2872	94.2382		2872	90.9153
		2871	84.0655		2871	90.8045		2871	90.2711		2871	94.2286		2871	90.8834
		2870	84.1255		2870	90.814		2870	90.2249		2870	94.2168		2870	90.8509
		2869	84.19		2869	90.823		2869	90.1809		2869	94.2044		2869	90.8173
		2868	84.2587		2868	90.8318		2868	90.1401		2868	94.1931		2868	90.7826
		2867	84.3313		2867	90.8397		2867	90.1011		2867	94.1832		2867	90.7468
		2866	84.4063		2866	90.8448		2866	90.0615		2866	94.1739		2866	90.7096
		2865	84.4822		2865	90.8462		2865	90.0193		2865	94.1644		2865	90.6708
		2864	84.5582		2864	90.8438		2864	89.9738		2864	94.154		2864	90.6317
		2863	84.6357		2863	90.8385		2863	89.9245		2863	94.142		2863	90.5941
		2862	84.7167		2862	90.8298		2862	89.8721		2862	94.1289		2862	90.5571
		2861	84.8016		2861	90.8159		2861	89.8181		2861	94.1154		2861	90.5187
		2860	84.8883		2860	90.7954		2860	89.7638		2860	94.1017		2860	90.4791
		2859	84.9744		2859	90.7696		2859	89.7096		2859	94.0873		2859	90.4413
		2858	85.0587		2858	90.7425		2858	89.6556		2858	94.0734		2858	90.4078
		2857	85.1419		2857	90.7177		2857	89.6021		2857	94.0629		2857	90.3796
		2856	85.2258		2856	90.6969		2856	89.5505		2856	94.0576		2856	90.3566
		2855	85.3112		2855	90.6801		2855	89.5019		2855	94.056		2855	90.3383
		2854	85.3977		2854	90.6665		2854	89.4572		2854	94.0549		2854	90.3237
		2853	85.4835		2853	90.6557		2853	89.4184		2853	94.0531		2853	90.3117
		2852	85.5668		2852	90.6479		2852	89.3894		2852	94.0524		2852	90.3025
		2851	85.6468		2851	90.6447		2851	89.3744		2851	94.0547		2851	90.2969
		2850	85.7243		2850	90.6484		2850	89.3758		2850	94.0594		2850	90.2938
		2849	85.8004		2849	90.6593		2849	89.3908		2849	94.0642		2849	90.2905
		2848	85.875		2848	90.675		2848	89.4122		2848	94.0671		2848	90.2854
		2847	85.9474		2847	90.6909		2847	89.4314		2847	94.0683		2847	90.2794
		2846	86.0171		2846	90.7034		2846	89.4445		2846	94.0698		2846	90.2748
		2845	86.0852		2845	90.7123		2845	89.4544		2845	94.0739		2845	90.2735
		2844	86.1535		2844	90.7205		2844	89.4674		2844	94.0818		2844	90.2767
		2843	86.2222		2843	90.7318		2843	89.4866		2843	94.0934		2843	90.284
		2842	86.29		2842	90.7487		2842	89.5107		2842	94.1078		2842	90.2936
		2841	86.3557		2841	90.7718		2841	89.5375		2841	94.1243		2841	90.3041
		2840	86.4192		2840	90.7997		2840	89.567		2840	94.1427		2840	90.3164
		2839	86.481		2839	90.8299		2839	89.5997		2839	94.1628		2839	90.3325
		2838	86.5419		2838	90.8604		2838	89.6355		2838	94.1846		2838	90.3526
		2837	86.6029		2837	90.8913		2837	89.6733		2837	94.2074		2837	90.3755
		2836	86.6661		2836	90.9241		2836	89.7134		2836	94.2302		2836	90.4012
		2835	86.7323		2835	90.9603		2835	89.757		2835	94.2514		2835	90.4315
		2834	86.7996		2834	91.0001		2834	89.8041		2834	94.2705		2834	90.4672
		2833	86.8646		2833	91.0421		2833	89.8533		2833	94.2891		2833	90.5062
		2832	86.9259		2832	91.0847		2832	89.9021		2832	94.3101		2832	90.5452
		2831	86.985		2831	91.1269		2831	89.9481		2831	94.3347		2831	90.5824
		2830	87.0443		2830	91.1687		2830	89.9902		2830	94.3617		2830	90.6174
		2829	87.1035		2829	91.2104		2829	90.0293		2829	94.3884		2829	90.6512
		2828	87.1611		2828	91.2522		2828	90.0673		2828	94.4125		2828	90.6848
		2827	87.216		2827	91.2927		2827	90.1047		2827	94.4329		2827	90.7187
		2826	87.2689		2826	91.3298		2826	90.1407		2826	94.4502		2826	90.7526
		2825	87.321		2825	91.3621		2825	90.1746		2825	94.4664		2825	90.7856
		2824	87.3728		2824	91.3897		2824	90.207		2824	94.4833		2824	90.818
		2823	87.4236		2823	91.414		2823	90.2391		2823	94.5012		2823	90.8502
		2822	87.473		2822	91.4359		2822	90.2706		2822	94.5198		2822	90.8817
		2821	87.5211		2821	91.4562		2821	90.3008		2821	94.5386		2821	90.912
		2820	87.5688		2820	91.4756		2820	90.3298		2820	94.5573		2820	90.9424
		2819	87.6166		2819	91.4939		2819	90.3578		2819	94.5751		2819	90.9753
		2818	87.6637		2818	91.5101		2818	90.385		2818	94.5912		2818	91.0107
		2817	87.7094		2817	91.5233		2817	90.4118		2817	94.6059		2817	91.0462
		2816	87.7545		2816	91.5341		2816	90.4396		2816	94.6197		2816	91.0805
		2815	87.8006		2815	91.5437		2815	90.4695		2815	94.6327		2815	91.1146
		2814	87.8484		2814	91.5528		2814	90.5005		2814	94.6448		2814	91.1501
		2813	87.896		2813	91.561		2813	90.5306		2813	94.6576		2813	91.1865
		2812	87.9409		2812	91.5674		2812	90.5589		2812	94.6732		2812	91.222
		2811	87.982		2811	91.5713		2811	90.586		2811	94.6908		2811	91.2553
		2810	88.0203		2810	91.5721		2810	90.6122		2810	94.7077		2810	91.2855
		2809	88.0575		2809	91.5694		2809	90.637		2809	94.7217		2809	91.312
		2808	88.0944		2808	91.5632		2808	90.6608		2808	94.7333		2808	91.3352
		2807	88.1314		2807	91.5545		2807	90.6849		2807	94.7446		2807	91.3574
		2806	88.169		2806	91.5443		2806	90.7098		2806	94.7564		2806	91.3805
		2805	88.2073		2805	91.5342		2805	90.734		2805	94.7676		2805	91.4046
		2804	88.2461		2804	91.5248		2804	90.756		2804	94.7767		2804	91.4275
		2803	88.2842		2803	91.5152		2803	90.7755		2803	94.7829		2803	91.4473
		2802	88.3206		2802	91.5036		2802	90.7934		2802	94.7868		2802	91.4643
		2801	88.3552		2801	91.4895		2801	90.81		2801	94.7908		2801	91.481
		2800	88.3892		2800	91.4754		2800	90.8253		2800	94.7972		2800	91.4997
		2799	88.4238		2799	91.4648		2799	90.8389		2799	94.8067		2799	91.5206
		2798	88.4592		2798	91.4594		2798	90.8502		2798	94.8174		2798	91.5402
		2797	88.4937		2797	91.4586		2797	90.8592		2797	94.8267		2797	91.555
		2796	88.5262		2796	91.4611		2796	90.8674		2796	94.8341		2796	91.5642
		2795	88.5566		2795	91.4659		2795	90.8769		2795	94.8401		2795	91.5702
		2794	88.5858		2794	91.4717		2794	90.8887		2794	94.8452		2794	91.5762
		2793	88.6141		2793	91.4768		2793	90.9004		2793	94.8493		2793	91.5834
		2792	88.6412		2792	91.4796		2792	90.9083		2792	94.8521		2792	91.5912
		2791	88.6673		2791	91.4799		2791	90.9105		2791	94.8537		2791	91.5982
		2790	88.6931		2790	91.4784		2790	90.9085		2790	94.8553		2790	91.6028
		2789	88.7196		2789	91.4758		2789	90.906		2789	94.8582		2789	91.6049
		2788	88.7473		2788	91.4721		2788	90.9061		2788	94.8633		2788	91.606
		2787	88.7761		2787	91.4666		2787	90.909		2787	94.8693		2787	91.6073
		2786	88.8051		2786	91.4574		2786	90.9128		2786	94.8741		2786	91.6088
		2785	88.8333		2785	91.443		2785	90.9155		2785	94.8764		2785	91.61
		2784	88.8602		2784	91.4241		2784	90.9171		2784	94.877		2784	91.6108
		2783	88.8862		2783	91.4033		2783	90.9178		2783	94.8777		2783	91.6115
		2782	88.9116		2782	91.3827		2782	90.9178		2782	94.8792		2782	91.6121
		2781	88.9353		2781	91.3625		2781	90.9169		2781	94.8823		2781	91.6129
		2780	88.9557		2780	91.3414		2780	90.9156		2780	94.8869		2780	91.6154
		2779	88.9736		2779	91.3176		2779	90.9155		2779	94.8916		2779	91.6205
		2778	88.9921		2778	91.2898		2778	90.9177		2778	94.8947		2778	91.6276
		2777	89.0138		2777	91.2591		2777	90.9225		2777	94.896		2777	91.6347
		2776	89.0385		2776	91.2284		2776	90.93		2776	94.8975		2776	91.6408
		2775	89.0637		2775	91.2006		2775	90.9403		2775	94.9014		2775	91.6454
		2774	89.0877		2774	91.1763		2774	90.9531		2774	94.9073		2774	91.6485
		2773	89.1104		2773	91.1538		2773	90.9681		2773	94.9141		2773	91.6508
		2772	89.1323		2772	91.1322		2772	90.9856		2772	94.9216		2772	91.6551
		2771	89.1533		2771	91.112		2771	91.007		2771	94.9309		2771	91.664
		2770	89.1736		2770	91.0939		2770	91.0325		2770	94.942		2770	91.6781
		2769	89.1935		2769	91.0775		2769	91.0609		2769	94.9538		2769	91.6953
		2768	89.2142		2768	91.0632		2768	91.0899		2768	94.9653		2768	91.7133
		2767	89.2364		2767	91.0528		2767	91.1174		2767	94.9763		2767	91.7306
		2766	89.26		2766	91.0486		2766	91.1415		2766	94.9873		2766	91.7467
		2765	89.2841		2765	91.0514		2765	91.1622		2765	94.9983		2765	91.7615
		2764	89.3077		2764	91.0602		2764	91.1814		2764	95.009		2764	91.7764
		2763	89.3298		2763	91.0738		2763	91.2029		2763	95.0186		2763	91.7934
		2762	89.3502		2762	91.092		2762	91.2285		2762	95.0273		2762	91.813
		2761	89.3701		2761	91.115		2761	91.2573		2761	95.0376		2761	91.8342
		2760	89.3909		2760	91.1428		2760	91.287		2760	95.0518		2760	91.8556
		2759	89.4135		2759	91.1744		2759	91.3163		2759	95.0689		2759	91.8764
		2758	89.4375		2758	91.2085		2758	91.3458		2758	95.0843		2758	91.8966
		2757	89.4614		2757	91.2442		2757	91.3764		2757	95.0945		2757	91.9169
		2756	89.4836		2756	91.2812		2756	91.4074		2756	95.1015		2756	91.9382
		2755	89.5034		2755	91.3184		2755	91.4377		2755	95.1095		2755	91.9603
		2754	89.5219		2754	91.3527		2754	91.4667		2754	95.1201		2754	91.9822
		2753	89.5408		2753	91.381		2753	91.4951		2753	95.1318		2753	92.0039
		2752	89.5615		2752	91.4018		2752	91.5242		2752	95.1428		2752	92.0266
		2751	89.5845		2751	91.4157		2751	91.5551		2751	95.1533		2751	92.0505
		2750	89.6091		2750	91.4238		2750	91.587		2750	95.1643		2750	92.073
		2749	89.6348		2749	91.4269		2749	91.6175		2749	95.1761		2749	92.0918
		2748	89.6614		2748	91.4254		2748	91.6448		2748	95.1888		2748	92.1074
		2747	89.6895		2747	91.4195		2747	91.6689		2747	95.2016		2747	92.1229
		2746	89.7181		2746	91.4082		2746	91.6919		2746	95.2127		2746	92.14
		2745	89.7448		2745	91.3903		2745	91.7159		2745	95.2211		2745	92.158
		2744	89.7667		2744	91.3656		2744	91.7419		2744	95.2277		2744	92.1766
		2743	89.784		2743	91.3355		2743	91.7689		2743	95.2348		2743	92.1963
		2742	89.8007		2742	91.3008		2742	91.7951		2742	95.2429		2742	92.2168
		2741	89.821		2741	91.2609		2741	91.8191		2741	95.2508		2741	92.2362
		2740	89.8469		2740	91.2151		2740	91.8411		2740	95.2581		2740	92.2535
		2739	89.8767		2739	91.1645		2739	91.8617		2739	95.2652		2739	92.2696
		2738	89.9077		2738	91.1106		2738	91.8815		2738	95.2724		2738	92.2858
		2737	89.9382		2737	91.0531		2737	91.9		2737	95.2783		2737	92.303
		2736	89.9681		2736	90.991		2736	91.9161		2736	95.2819		2736	92.3205
		2735	89.9981		2735	90.9244		2735	91.9291		2735	95.2835		2735	92.3373
		2734	90.0291		2734	90.8558		2734	91.9388		2734	95.2842		2734	92.3519
		2733	90.0611		2733	90.7879		2733	91.9459		2733	95.2846		2733	92.3645
		2732	90.0928		2732	90.722		2732	91.9515		2732	95.2848		2732	92.3769
		2731	90.1227		2731	90.6574		2731	91.9569		2731	95.2852		2731	92.3901
		2730	90.1507		2730	90.5926		2730	91.9634		2730	95.287		2730	92.4022
		2729	90.1791		2729	90.5267		2729	91.9716		2729	95.2913		2729	92.4105
		2728	90.21		2728	90.4601		2728	91.9809		2728	95.2979		2728	92.4152
		2727	90.2437		2727	90.3948		2727	91.9896		2727	95.3047		2727	92.4195
		2726	90.2779		2726	90.3325		2726	91.9957		2726	95.3089		2726	92.4259
		2725	90.31		2725	90.2742		2725	91.9977		2725	95.3097		2725	92.4337
		2724	90.3398		2724	90.2196		2724	91.9959		2724	95.309		2724	92.4411
		2723	90.3691		2723	90.1668		2723	91.9916		2723	95.3089		2723	92.4476
		2722	90.3996		2722	90.1142		2722	91.9868		2722	95.3097		2722	92.4536
		2721	90.4314		2721	90.0619		2721	91.9831		2721	95.3099		2721	92.4603
		2720	90.4632		2720	90.0117		2720	91.981		2720	95.3092		2720	92.4682
		2719	90.4944		2719	89.9654		2719	91.9799		2719	95.3085		2719	92.477
		2718	90.5251		2718	89.9232		2718	91.9795		2718	95.309		2718	92.485
		2717	90.5553		2717	89.8848		2717	91.9796		2717	95.3106		2717	92.4911
		2716	90.5845		2716	89.8501		2716	91.9803		2716	95.3137		2716	92.4954
		2715	90.6126		2715	89.8198		2715	91.9816		2715	95.3183		2715	92.4992
		2714	90.6399		2714	89.7933		2714	91.9832		2714	95.3232		2714	92.5024
		2713	90.6669		2713	89.769		2713	91.9848		2713	95.3259		2713	92.5049
		2712	90.6929		2712	89.7456		2712	91.9865		2712	95.3252		2712	92.5075
		2711	90.7168		2711	89.723		2711	91.9881		2711	95.3229		2711	92.5119
		2710	90.7387		2710	89.7014		2710	91.9894		2710	95.3218		2710	92.5196
		2709	90.7603		2709	89.6811		2709	91.9905		2709	95.3229		2709	92.5309
		2708	90.7831		2708	89.6625		2708	91.9913		2708	95.3254		2708	92.5453
		2707	90.8074		2707	89.646		2707	91.9912		2707	95.328		2707	92.5606
		2706	90.8323		2706	89.6316		2706	91.9905		2706	95.3308		2706	92.5734
		2705	90.8573		2705	89.6188		2705	91.9905		2705	95.3342		2705	92.5814
		2704	90.883		2704	89.6076		2704	91.9934		2704	95.3379		2704	92.5862
		2703	90.9095		2703	89.5985		2703	92		2703	95.3406		2703	92.5916
		2702	90.9361		2702	89.5919		2702	92.0092		2702	95.342		2702	92.5998
		2701	90.9616		2701	89.587		2701	92.0191		2701	95.3435		2701	92.61
		2700	90.9863		2700	89.5827		2700	92.0274		2700	95.3471		2700	92.621
		2699	91.0111		2699	89.5781		2699	92.0325		2699	95.3518		2699	92.6317
		2698	91.0359		2698	89.5723		2698	92.0346		2698	95.3543		2698	92.641
		2697	91.0592		2697	89.5654		2697	92.0356		2697	95.3533		2697	92.6479
		2696	91.0793		2696	89.5583		2696	92.0382		2696	95.3517		2696	92.6531
		2695	91.0965		2695	89.5526		2695	92.0426		2695	95.3537		2695	92.6587
		2694	91.1132		2694	89.55		2694	92.0472		2694	95.3601		2694	92.6668
		2693	91.1314		2693	89.5518		2693	92.0499		2693	95.3676		2693	92.6772
		2692	91.1511		2692	89.5588		2692	92.0501		2692	95.373		2692	92.6884
		2691	91.1715		2691	89.571		2691	92.0488		2691	95.3755		2691	92.698
		2690	91.1922		2690	89.5868		2690	92.0476		2690	95.3758		2690	92.7039
		2689	91.2136		2689	89.6039		2689	92.0486		2689	95.3743		2689	92.7057
		2688	91.2357		2688	89.6212		2688	92.052		2688	95.3717		2688	92.7051
		2687	91.2584		2687	89.6391		2687	92.0548		2687	95.3697		2687	92.7042
		2686	91.2815		2686	89.6586		2686	92.053		2686	95.3698		2686	92.7033
		2685	91.3043		2685	89.6805		2685	92.0458		2685	95.3718		2685	92.7017
		2684	91.3255		2684	89.7045		2684	92.0362		2684	95.3739		2684	92.6987
		2683	91.344		2683	89.7299		2683	92.0279		2683	95.3748		2683	92.6954
		2682	91.3605		2682	89.7555		2682	92.0213		2682	95.3743		2682	92.6936
		2681	91.3775		2681	89.7809		2681	92.0145		2681	95.373		2681	92.6946
		2680	91.3968		2680	89.8068		2680	92.0063		2680	95.3709		2680	92.6976
		2679	91.4177		2679	89.8346		2679	91.997		2679	95.3681		2679	92.6995
		2678	91.4381		2678	89.8652		2678	91.9872		2678	95.3646		2678	92.6975
		2677	91.4567		2677	89.8991		2677	91.977		2677	95.3613		2677	92.6919
		2676	91.4741		2676	89.9376		2676	91.966		2676	95.359		2676	92.686
		2675	91.4911		2675	89.9821		2675	91.9537		2675	95.3571		2675	92.6816
		2674	91.5076		2674	90.0329		2674	91.9396		2674	95.3535		2674	92.6769
		2673	91.5235		2673	90.0881		2673	91.9249		2673	95.3475		2673	92.6696
		2672	91.5392		2672	90.1457		2672	91.911		2672	95.3407		2672	92.6604
		2671	91.5554		2671	90.2048		2671	91.8972		2671	95.3359		2671	92.6511
		2670	91.5721		2670	90.2654		2670	91.8814		2670	95.3333		2670	92.6424
		2669	91.5892		2669	90.328		2669	91.8633		2669	95.3305		2669	92.6339
		2668	91.6055		2668	90.3926		2668	91.8455		2668	95.325		2668	92.6254
		2667	91.6198		2667	90.4588		2667	91.8289		2667	95.3164		2667	92.6163
		2666	91.6316		2666	90.5248		2666	91.8107		2666	95.3059		2666	92.6041
		2665	91.6419		2665	90.5886		2665	91.7867		2665	95.295		2665	92.587
		2664	91.6528		2664	90.6492		2664	91.7569		2664	95.2845		2664	92.5675
		2663	91.665		2663	90.7074		2663	91.7254		2663	95.2749		2663	92.55
		2662	91.6772		2662	90.7649		2662	91.6959		2662	95.2665		2662	92.5359
		2661	91.687		2661	90.8227		2661	91.6694		2661	95.2581		2661	92.5223
		2660	91.6946		2660	90.8804		2660	91.6455		2660	95.2484		2660	92.5058
		2659	91.7028		2659	90.9358		2659	91.623		2659	95.2368		2659	92.4861
		2658	91.7151		2658	90.9864		2658	91.6006		2658	95.2242		2658	92.4658
		2657	91.7319		2657	91.0301		2657	91.5773		2657	95.2132		2657	92.4477
		2656	91.7506		2656	91.0659		2656	91.5544		2656	95.2054		2656	92.4341
		2655	91.7683		2655	91.0936		2655	91.5348		2655	95.201		2655	92.4251
		2654	91.7846		2654	91.113		2654	91.5201		2654	95.1989		2654	92.4187
		2653	91.8014		2653	91.1241		2653	91.5089		2653	95.1991		2653	92.4125
		2652	91.8203		2652	91.1277		2652	91.4995		2652	95.2017		2652	92.4056
		2651	91.8413		2651	91.1254		2651	91.4908		2651	95.2052		2651	92.3986
		2650	91.8627		2650	91.1197		2650	91.483		2650	95.2063		2650	92.3919
		2649	91.8832		2649	91.1131		2649	91.4763		2649	95.204		2649	92.3862
		2648	91.9026		2648	91.1071		2648	91.4713		2648	95.2006		2648	92.3826
		2647	91.9214		2647	91.1014		2647	91.4687		2647	95.1998		2647	92.3817
		2646	91.9403		2646	91.095		2646	91.4675		2646	95.2029		2646	92.381
		2645	91.9604		2645	91.0878		2645	91.4657		2645	95.2084		2645	92.378
		2644	91.9829		2644	91.0801		2644	91.4619		2644	95.2148		2644	92.3735
		2643	92.0082		2643	91.0708		2643	91.4573		2643	95.2213		2643	92.3705
		2642	92.0349		2642	91.0571		2642	91.4533		2642	95.2264		2642	92.3707
		2641	92.0606		2641	91.0368		2641	91.4503		2641	95.2274		2641	92.3735
		2640	92.0833		2640	91.0096		2640	91.4478		2640	95.2237		2640	92.3776
		2639	92.1032		2639	90.9759		2639	91.4455		2639	95.2179		2639	92.3829
		2638	92.1224		2638	90.9356		2638	91.4439		2638	95.2144		2638	92.3889
		2637	92.1433		2637	90.8886		2637	91.4445		2637	95.2153		2637	92.3946
		2636	92.1666		2636	90.8351		2636	91.4484		2636	95.2204		2636	92.3987
		2635	92.191		2635	90.7752		2635	91.4554		2635	95.2285		2635	92.4005
		2634	92.2139		2634	90.7072		2634	91.4637		2634	95.2379		2634	92.3996
		2633	92.2342		2633	90.6304		2633	91.4714		2633	95.2472		2633	92.398
		2632	92.2535		2632	90.5466		2632	91.4785		2632	95.255		2632	92.3997
		2631	92.2748		2631	90.4593		2631	91.4854		2631	95.2608		2631	92.4075
		2630	92.2995		2630	90.37		2630	91.4918		2630	95.266		2630	92.4196
		2629	92.3259		2629	90.2786		2629	91.4964		2629	95.2722		2629	92.4315
		2628	92.351		2628	90.1869		2628	91.4987		2628	95.2799		2628	92.4414
		2627	92.3737		2627	90.1		2627	91.4998		2627	95.2869		2627	92.4502
		2626	92.3949		2626	90.0244		2626	91.5001		2626	95.2907		2626	92.4585
		2625	92.4158		2625	89.9639		2625	91.4993		2625	95.2917		2625	92.4652
		2624	92.4356		2624	89.9191		2624	91.4984		2624	95.293		2624	92.4703
		2623	92.454		2623	89.8885		2623	91.4992		2623	95.2964		2623	92.4756
		2622	92.4728		2622	89.8703		2622	91.5033		2622	95.3		2622	92.4824
		2621	92.4947		2621	89.864		2621	91.5105		2621	95.3002		2621	92.4909
		2620	92.5198		2620	89.8709		2620	91.5198		2620	95.2958		2620	92.5009
		2619	92.5452		2619	89.8905		2619	91.5293		2619	95.2892		2619	92.5119
		2618	92.5684		2618	89.9198		2618	91.5361		2618	95.284		2618	92.5222
		2617	92.5904		2617	89.9546		2617	91.5378		2617	95.2834		2617	92.5297
		2616	92.6143		2616	89.9929		2616	91.5348		2616	95.2898		2616	92.5347
		2615	92.6409		2615	90.0352		2615	91.5305		2615	95.3024		2615	92.5391
		2614	92.6672		2614	90.0825		2614	91.5282		2614	95.3167		2614	92.5442
		2613	92.6898		2613	90.1342		2613	91.5297		2613	95.3263		2613	92.5496
		2612	92.7079		2612	90.1896		2612	91.5348		2612	95.3289		2612	92.5558
		2611	92.7229		2611	90.2473		2611	91.5421		2611	95.3281		2611	92.5642
		2610	92.7364		2610	90.3053		2610	91.5508		2610	95.3291		2610	92.576
		2609	92.7493		2609	90.3613		2609	91.5607		2609	95.3335		2609	92.5908
		2608	92.7629		2608	90.4152		2608	91.5731		2608	95.339		2608	92.6069
		2607	92.7795		2607	90.4682		2607	91.5885		2607	95.3432		2607	92.6222
		2606	92.8011		2606	90.5202		2606	91.6057		2606	95.347		2606	92.6356
		2605	92.826		2605	90.5693		2605	91.6224		2605	95.3534		2605	92.6496
		2604	92.8495		2604	90.6151		2604	91.6384		2604	95.3645		2604	92.6677
		2603	92.867		2603	90.6611		2603	91.6566		2603	95.3785		2603	92.6906
		2602	92.8786		2602	90.7114		2602	91.6796		2602	95.3926		2602	92.7139
		2601	92.8883		2601	90.7671		2601	91.7086		2601	95.4055		2601	92.734
		2600	92.9008		2600	90.8259		2600	91.7428		2600	95.4186		2600	92.7527
		2599	92.917		2599	90.8841		2599	91.7793		2599	95.4333		2599	92.7744
		2598	92.9345		2598	90.9388		2598	91.8141		2598	95.4495		2598	92.8003
		2597	92.9506		2597	90.9886		2597	91.8452		2597	95.4667		2597	92.8277
		2596	92.9646		2596	91.0346		2596	91.8749		2596	95.4854		2596	92.8549
		2595	92.9778		2595	91.0796		2595	91.9077		2595	95.5055		2595	92.8824
		2594	92.9912		2594	91.1268		2594	91.9439		2594	95.5248		2594	92.9114
		2593	93.005		2593	91.1778		2593	91.979		2593	95.5406		2593	92.9412
		2592	93.0187		2592	91.2322		2592	92.0095		2592	95.5524		2592	92.9704
		2591	93.0323		2591	91.2889		2591	92.0371		2591	95.562		2591	92.996
		2590	93.0454		2590	91.3472		2590	92.0652		2590	95.5717		2590	93.0148
		2589	93.0576		2589	91.4081		2589	92.0948		2589	95.5828		2589	93.0272
		2588	93.0686		2588	91.4725		2588	92.1246		2588	95.5957		2588	93.0387
		2587	93.0791		2587	91.5389		2587	92.154		2587	95.6104		2587	93.0551
		2586	93.091		2586	91.6035		2586	92.1835		2586	95.6265		2586	93.0772
		2585	93.1065		2585	91.6638		2585	92.2133		2585	95.6443		2585	93.1018
		2584	93.1259		2584	91.722		2584	92.2437		2584	95.6642		2584	93.1269
		2583	93.1471		2583	91.7829		2583	92.2766		2583	95.6851		2583	93.1525
		2582	93.166		2582	91.8495		2582	92.3145		2582	95.7036		2582	93.178
		2581	93.1798		2581	91.9201		2581	92.3573		2581	95.7172		2581	93.2024
		2580	93.1885		2580	91.9909		2580	92.4005		2580	95.7274		2580	93.2274
		2579	93.1959		2579	92.0595		2579	92.439		2579	95.7382		2579	93.255
		2578	93.2065		2578	92.126		2578	92.4715		2578	95.7515		2578	93.2842
		2577	93.2227		2577	92.1912		2577	92.5022		2577	95.7655		2577	93.3115
		2576	93.2431		2576	92.2552		2576	92.5369		2576	95.7776		2576	93.336
		2575	93.264		2575	92.3162		2575	92.5768		2575	95.7872		2575	93.3597
		2574	93.2823		2574	92.3723		2574	92.6169		2574	95.7966		2574	93.3834
		2573	93.2974		2573	92.4238		2573	92.6512		2573	95.8086		2573	93.4059
		2572	93.3112		2572	92.4731		2572	92.6787		2572	95.8245		2572	93.4262
		2571	93.3252		2571	92.5231		2571	92.7027		2571	95.8415		2571	93.445
		2570	93.3403		2570	92.5749		2570	92.7264		2570	95.8545		2570	93.4633
		2569	93.3571		2569	92.6278		2569	92.7498		2569	95.8608		2569	93.4821
		2568	93.3755		2568	92.6806		2568	92.7717		2568	95.863		2568	93.5023
		2567	93.3941		2567	92.7318		2567	92.7917		2567	95.8674		2567	93.5233
		2566	93.4103		2566	92.7797		2566	92.8091		2566	95.8777		2566	93.5422
		2565	93.4225		2565	92.8231		2565	92.8236		2565	95.893		2565	93.5564
		2564	93.4325		2564	92.8633		2564	92.8373		2564	95.9093		2564	93.5666
		2563	93.4442		2563	92.9031		2563	92.8531		2563	95.9232		2563	93.5748
		2562	93.4606		2562	92.9448		2562	92.8704		2562	95.9328		2562	93.5817
		2561	93.4806		2561	92.9899		2561	92.8855		2561	95.9382		2561	93.5875
		2560	93.5008		2560	93.0376		2560	92.896		2560	95.9413		2560	93.5941
		2559	93.5184		2559	93.0848		2559	92.9044		2559	95.9457		2559	93.6025
		2558	93.5335		2558	93.1269		2558	92.9145		2558	95.953		2558	93.6111
		2557	93.5473		2557	93.1616		2557	92.927		2557	95.9615		2557	93.6185
		2556	93.5601		2556	93.1902		2556	92.9394		2556	95.9671		2556	93.626
		2555	93.5707		2555	93.2152		2555	92.9498		2555	95.9673		2555	93.6352
		2554	93.5796		2554	93.2367		2554	92.9585		2554	95.9644		2554	93.6439
		2553	93.5895		2553	93.2541		2553	92.9656		2553	95.9637		2553	93.6494
		2552	93.6032		2552	93.2692		2552	92.9712		2552	95.9683		2552	93.6533
		2551	93.6203		2551	93.2855		2551	92.9771		2551	95.976		2551	93.6592
		2550	93.6374		2550	93.3053		2550	92.9861		2550	95.9825		2550	93.6671
		2549	93.6525		2549	93.3277		2549	92.9992		2549	95.987		2549	93.6736
		2548	93.6667		2548	93.3516		2548	93.0131		2548	95.9919		2548	93.6766
		2547	93.6819		2547	93.3755		2547	93.0225		2547	95.9979		2547	93.6765
		2546	93.6987		2546	93.397		2546	93.0233		2546	96.0014		2546	93.6744
		2545	93.7163		2545	93.4122		2545	93.0165		2545	95.9989		2545	93.6711
		2544	93.7346		2544	93.4194		2544	93.0075		2544	95.9919		2544	93.6686
		2543	93.7542		2543	93.4213		2543	93.002		2543	95.985		2543	93.6667
		2542	93.7744		2542	93.4227		2542	93.0016		2542	95.9814		2542	93.6626
		2541	93.7936		2541	93.4268		2541	93.0032		2541	95.9811		2541	93.6543
		2540	93.8103		2540	93.4322		2540	93.0019		2540	95.9817		2540	93.6446
		2539	93.8245		2539	93.4347		2539	92.9949		2539	95.9809		2539	93.6379
		2538	93.8381		2538	93.4316		2538	92.982		2538	95.9771		2538	93.6342
		2537	93.8531		2537	93.4248		2537	92.9651		2537	95.9711		2537	93.6298
		2536	93.871		2536	93.4177		2536	92.9459		2536	95.9641		2536	93.6223
		2535	93.891		2535	93.4088		2535	92.9257		2535	95.9561		2535	93.6126
		2534	93.9105		2534	93.3913		2534	92.9044		2534	95.9461		2534	93.6026
		2533	93.9267		2533	93.3602		2533	92.8824		2533	95.9362		2533	93.5943
		2532	93.9388		2532	93.3175		2532	92.8619		2532	95.9315		2532	93.5887
		2531	93.9481		2531	93.2691		2531	92.8465		2531	95.9331		2531	93.5835
		2530	93.9577		2530	93.2177		2530	92.8382		2530	95.9358		2530	93.5746
		2529	93.9712		2529	93.1625		2529	92.8353		2529	95.9329		2529	93.5613
		2528	93.9904		2528	93.1023		2528	92.8337		2528	95.9246		2528	93.5481
		2527	94.014		2527	93.0379		2527	92.8288		2527	95.9164		2527	93.5391
		2526	94.0382		2526	92.9693		2526	92.8171		2526	95.9127		2526	93.5321
		2525	94.06		2525	92.8956		2525	92.7974		2525	95.9125		2525	93.5227
		2524	94.0782		2524	92.8164		2524	92.7717		2524	95.9122		2524	93.5104
		2523	94.0934		2523	92.7332		2523	92.7449		2523	95.9081		2523	93.4972
		2522	94.1051		2522	92.6505		2522	92.7206		2522	95.8979		2522	93.4833
		2521	94.1137		2521	92.5744		2521	92.6994		2521	95.8822		2521	93.4682
		2520	94.1221		2520	92.5116		2520	92.6795		2520	95.8644		2520	93.4528
		2519	94.1345		2519	92.4643		2519	92.6597		2519	95.8479		2519	93.4376
		2518	94.1523		2518	92.4282		2518	92.64		2518	95.8319		2518	93.4208
		2517	94.1723		2517	92.395		2517	92.6205		2517	95.814		2517	93.4021
		2516	94.189		2516	92.3602		2516	92.6005		2516	95.7948		2516	93.3852
		2515	94.199		2515	92.3248		2515	92.5783		2515	95.7787		2515	93.3714
		2514	94.2037		2514	92.2926		2514	92.5526		2514	95.7699		2514	93.3562
		2513	94.2083		2513	92.2654		2513	92.5232		2513	95.7685		2513	93.3355
		2512	94.2184		2512	92.2411		2512	92.4926		2512	95.7711		2512	93.3138
		2511	94.2363		2511	92.2139		2511	92.4645		2511	95.7731		2511	93.2985
		2510	94.2592		2510	92.1782		2510	92.4408		2510	95.7715		2510	93.2905
		2509	94.2818		2509	92.1339		2509	92.4206		2509	95.7657		2509	93.2841
		2508	94.3013		2508	92.0876		2508	92.4011		2508	95.7573		2508	93.2751
		2507	94.318		2507	92.0471		2507	92.3807		2507	95.7486		2507	93.2628
		2506	94.3328		2506	92.0158		2506	92.3598		2506	95.7404		2506	93.2471
		2505	94.346		2505	91.992		2505	92.3404		2505	95.7325		2505	93.2283
		2504	94.3589		2504	91.9739		2504	92.3251		2504	95.7247		2504	93.2104
		2503	94.3733		2503	91.9611		2503	92.3142		2503	95.7161		2503	93.197
		2502	94.3894		2502	91.9526		2502	92.3043		2502	95.7051		2502	93.1867
		2501	94.4042		2501	91.9465		2501	92.2899		2501	95.6922		2501	93.1747
		2500	94.4158		2500	91.9414		2500	92.2676		2500	95.6801		2500	93.1601
		2499	94.4272		2499	91.9378		2499	92.2397		2499	95.6704		2499	93.1451
		2498	94.4432		2498	91.9367		2498	92.2118		2498	95.6613		2498	93.1301
		2497	94.4637		2497	91.9394		2497	92.1888		2497	95.6499		2497	93.1134
		2496	94.4826		2496	91.9461		2496	92.1706		2496	95.6368		2496	93.0948
		2495	94.4944		2495	91.9546		2495	92.1531		2495	95.6247		2495	93.0757
		2494	94.4992		2494	91.961		2494	92.1318		2494	95.6154		2494	93.0563
		2493	94.502		2493	91.9627		2493	92.106		2493	95.6087		2493	93.0383
		2492	94.5079		2492	91.9611		2492	92.0787		2492	95.6043		2492	93.0264
		2491	94.5194		2491	91.959		2491	92.0531		2491	95.6018		2491	93.0235
		2490	94.5358		2490	91.9557		2490	92.0305		2490	95.6003		2490	93.0246
		2489	94.5546		2489	91.9485		2489	92.0109		2489	95.5982		2489	93.0216
		2488	94.5726		2488	91.9362		2488	91.9953		2488	95.5951		2488	93.0133
		2487	94.5889		2487	91.9214		2487	91.9855		2487	95.5908		2487	93.0049
		2486	94.6047		2486	91.9064		2486	91.9805		2486	95.5848		2486	92.9998
		2485	94.6218		2485	91.8902		2485	91.9776		2485	95.5769		2485	92.9966
		2484	94.6402		2484	91.8689		2484	91.9751		2484	95.569		2484	92.9934
		2483	94.6575		2483	91.8388		2483	91.9744		2483	95.5631		2483	92.9907
		2482	94.6715		2482	91.7996		2482	91.976		2482	95.5591		2482	92.988
		2481	94.6819		2481	91.7535		2481	91.9769		2481	95.556		2481	92.9847
		2480	94.6906		2480	91.7035		2480	91.973		2480	95.5537		2480	92.9814
		2479	94.7008		2479	91.65		2479	91.9637		2479	95.5529		2479	92.9797
		2478	94.7145		2478	91.5915		2478	91.9527		2478	95.5534		2478	92.9778
		2477	94.7314		2477	91.5279		2477	91.9433		2477	95.5554		2477	92.9723
		2476	94.749		2476	91.4631		2476	91.9358		2476	95.5588		2476	92.9637
		2475	94.7648		2475	91.4018		2475	91.9288		2475	95.5614		2475	92.9562
		2474	94.7778		2474	91.346		2474	91.9224		2474	95.5592		2474	92.9523
		2473	94.7888		2473	91.295		2473	91.9182		2473	95.5507		2473	92.9509
		2472	94.7994		2472	91.248		2472	91.9171		2472	95.5401		2472	92.9497
		2471	94.8114		2471	91.2045		2471	91.9172		2471	95.5332		2471	92.9481
		2470	94.8259		2470	91.1635		2470	91.9152		2470	95.5301		2470	92.9463
		2469	94.8423		2469	91.1242		2469	91.9091		2469	95.5269		2469	92.945
		2468	94.8588		2468	91.0879		2468	91.8993		2468	95.5223		2468	92.9462
		2467	94.8741		2467	91.0583		2467	91.8876		2467	95.5197		2467	92.9509
		2466	94.8886		2466	91.0396		2466	91.8763		2466	95.5221		2466	92.9565
		2465	94.9038		2465	91.035		2465	91.8679		2465	95.5284		2465	92.9605
		2464	94.9198		2464	91.0454		2464	91.8645		2464	95.5347		2464	92.9643
		2463	94.9342		2463	91.0689		2463	91.8653		2463	95.5373		2463	92.971
		2462	94.9439		2462	91.1025		2462	91.8667		2462	95.5353		2462	92.9812
		2461	94.948		2461	91.1449		2461	91.8651		2461	95.5318		2461	92.9916
		2460	94.9491		2460	91.1976		2460	91.8606		2460	95.533		2460	92.9986
		2459	94.9511		2459	91.2614		2459	91.8552		2459	95.5416		2459	93.0001
		2458	94.9565		2458	91.3349		2458	91.8499		2458	95.5522		2458	92.9956
		2457	94.9658		2457	91.4164		2457	91.8436		2457	95.5553		2457	92.9883
		2456	94.9789		2456	91.5056		2456	91.8354		2456	95.5483		2456	92.9846
		2455	94.996		2455	91.6009		2455	91.8267		2455	95.5381		2455	92.9883
		2454	95.0162		2454	91.6977		2454	91.8197		2454	95.5332		2454	92.9964
		2453	95.0377		2453	91.7916		2453	91.8153		2453	95.5341		2453	93.0024
		2452	95.0584		2452	91.8826		2452	91.8124		2452	95.535		2452	93.0034
		2451	95.0775		2451	91.9731		2451	91.8102		2451	95.5317		2451	93.0006
		2450	95.0944		2450	92.0637		2450	91.8089		2450	95.5263		2450	92.9951
		2449	95.1086		2449	92.1532		2449	91.8084		2449	95.5247		2449	92.9882
		2448	95.1201		2448	92.241		2448	91.8072		2448	95.5293		2448	92.983
		2447	95.132		2447	92.3266		2447	91.8038		2447	95.5369		2447	92.9819
		2446	95.1478		2446	92.4078		2446	91.7983		2446	95.542		2446	92.9839
		2445	95.1674		2445	92.4832		2445	91.7923		2445	95.541		2445	92.9866
		2444	95.1871		2444	92.5571		2444	91.7873		2444	95.5344		2444	92.9898
		2443	95.2043		2443	92.6367		2443	91.7815		2443	95.5255		2443	92.9945
		2442	95.2203		2442	92.7233		2442	91.7732		2442	95.5178		2442	92.9998
		2441	95.237		2441	92.8089		2441	91.7637		2441	95.5147		2441	93.0044
		2440	95.2531		2440	92.8836		2440	91.7584		2440	95.5172		2440	93.0083
		2439	95.2664		2439	92.9442		2439	91.76		2439	95.5224		2439	93.0115
		2438	95.2776		2438	92.9963		2438	91.7648		2438	95.5257		2438	93.0123
		2437	95.2902		2437	93.0483		2437	91.7663		2437	95.5255		2437	93.0104
		2436	95.3057		2436	93.1044		2436	91.7627		2436	95.525		2436	93.0089
		2435	95.322		2435	93.1628		2435	91.7588		2435	95.5264		2435	93.01
		2434	95.3377		2434	93.2194		2434	91.7589		2434	95.527		2434	93.0117
		2433	95.3545		2433	93.2727		2433	91.7607		2433	95.523		2433	93.0122
		2432	95.3744		2432	93.3249		2432	91.7583		2432	95.5158		2432	93.0132
		2431	95.396		2431	93.3778		2431	91.7498		2431	95.5109		2431	93.0161
		2430	95.4153		2430	93.4296		2430	91.7388		2430	95.5125		2430	93.018
		2429	95.4305		2429	93.4777		2429	91.7302		2429	95.5199		2429	93.0158
		2428	95.4428		2428	93.522		2428	91.7254		2428	95.5291		2428	93.0117
		2427	95.454		2427	93.5647		2427	91.7227		2427	95.5362		2427	93.0101
		2426	95.4653		2426	93.6072		2426	91.7198		2426	95.539		2426	93.0118
		2425	95.4763		2425	93.6489		2425	91.7152		2425	95.5393		2425	93.0154
		2424	95.4866		2424	93.6891		2424	91.7086		2424	95.5414		2424	93.0211
		2423	95.4965		2423	93.727		2423	91.7017		2423	95.5473		2423	93.0289
		2422	95.5076		2422	93.7617		2422	91.6973		2422	95.5535		2422	93.035
		2421	95.5215		2421	93.7933		2421	91.6968		2421	95.5555		2421	93.0361
		2420	95.5378		2420	93.8238		2420	91.6978		2420	95.5524		2420	93.0345
		2419	95.5534		2419	93.8556		2419	91.6964		2419	95.5476		2419	93.0342
		2418	95.5661		2418	93.8901		2418	91.6916		2418	95.5445		2418	93.0352
		2417	95.5773		2417	93.9271		2417	91.6863		2417	95.5451		2417	93.0356
		2416	95.5899		2416	93.9653		2416	91.6838		2416	95.551		2416	93.0361
		2415	95.6037		2415	94.0017		2415	91.6849		2415	95.5612		2415	93.0389
		2414	95.6143		2414	94.0329		2414	91.6881		2414	95.5711		2414	93.0427
		2413	95.6186		2413	94.0584		2413	91.6912		2413	95.5756		2413	93.0448
		2412	95.6198		2412	94.0815		2412	91.6922		2412	95.5741		2412	93.0449
		2411	95.6257		2411	94.1063		2411	91.69		2411	95.5704		2411	93.0444
		2410	95.6428		2410	94.1341		2410	91.6855		2410	95.5685		2410	93.0435
		2409	95.6711		2409	94.1642		2409	91.6816		2409	95.5702		2409	93.0438
		2408	95.7048		2408	94.1956		2408	91.6812		2408	95.5754		2408	93.0492
		2407	95.7358		2407	94.2267		2407	91.6836		2407	95.5814		2407	93.0601
		2406	95.7579		2406	94.2546		2406	91.6867		2406	95.5836		2406	93.0698
		2405	95.7696		2405	94.2774		2405	91.689		2405	95.5796		2405	93.0717
		2404	95.7744		2404	94.2957		2404	91.6905		2404	95.5728		2404	93.0668
		2403	95.777		2403	94.3122		2403	91.6913		2403	95.5693		2403	93.0602
		2402	95.7809		2402	94.3294		2402	91.69		2402	95.571		2402	93.0536
		2401	95.7868		2401	94.3492		2401	91.6859		2401	95.5749		2401	93.0471
		2400	95.7953		2400	94.3733		2400	91.6794		2400	95.5776		2400	93.0445
		2399	95.8073		2399	94.4001		2399	91.6719		2399	95.5786		2399	93.0502
		2398	95.823		2398	94.4255		2398	91.6648		2398	95.578		2398	93.0622
		2397	95.84		2397	94.4455		2397	91.6596		2397	95.5763		2397	93.0728
		2396	95.8553		2396	94.4593		2396	91.657		2396	95.5754		2396	93.0776
		2395	95.8675		2395	94.4692		2395	91.6569		2395	95.5779		2395	93.0777
		2394	95.8771		2394	94.4777		2394	91.6583		2394	95.5846		2394	93.0769
		2393	95.8851		2393	94.4876		2393	91.6602		2393	95.593		2393	93.0781
		2392	95.8929		2392	94.5013		2392	91.6623		2392	95.5997		2392	93.0834
		2391	95.9017		2391	94.5186		2391	91.6641		2391	95.6027		2391	93.0912
		2390	95.9127		2390	94.5378		2390	91.6646		2390	95.6004		2390	93.0974
		2389	95.9253		2389	94.5582		2389	91.6643		2389	95.5934		2389	93.0992
		2388	95.9367		2388	94.5803		2388	91.6645		2388	95.5855		2388	93.0993
		2387	95.9444		2387	94.6023		2387	91.6667		2387	95.5821		2387	93.1006
		2386	95.9485		2386	94.6196		2386	91.6706		2386	95.5848		2386	93.1025
		2385	95.9506		2385	94.6307		2385	91.6752		2385	95.5912		2385	93.1027
		2384	95.9522		2384	94.6395		2384	91.679		2384	95.5984		2384	93.1027
		2383	95.9532		2383	94.6502		2383	91.6805		2383	95.6059		2383	93.1044
		2382	95.9533		2382	94.6634		2382	91.6792		2382	95.6142		2382	93.1063
		2381	95.953		2381	94.6773		2381	91.677		2381	95.6228		2381	93.1054
		2380	95.9543		2380	94.6925		2380	91.6772		2380	95.6304		2380	93.1034
		2379	95.9595		2379	94.7105		2379	91.6821		2379	95.6359		2379	93.1033
		2378	95.9693		2378	94.7306		2378	91.6899		2378	95.6383		2378	93.103
		2377	95.982		2377	94.7514		2377	91.6963		2377	95.6375		2377	93.0989
		2376	95.9945		2376	94.7728		2376	91.6972		2376	95.6352		2376	93.0944
		2375	96.0057		2375	94.7943		2375	91.6922		2375	95.634		2375	93.0977
		2374	96.0178		2374	94.813		2374	91.6845		2374	95.6343		2374	93.1089
		2373	96.0328		2373	94.8268		2373	91.6787		2373	95.6345		2373	93.1203
		2372	96.0497		2372	94.8382		2372	91.6767		2372	95.6332		2372	93.1277
		2371	96.0643		2371	94.8511		2371	91.6768		2371	95.6315		2371	93.1322
		2370	96.0732		2370	94.866		2370	91.6763		2370	95.6312		2370	93.1326
		2369	96.0765		2369	94.8802		2369	91.6755		2369	95.6327		2369	93.1275
		2368	96.0763		2368	94.8918		2368	91.6769		2368	95.6349		2368	93.1238
		2367	96.0734		2367	94.9005		2367	91.6819		2367	95.6366		2367	93.1268
		2366	96.0666		2366	94.9054		2366	91.6882		2366	95.6371		2366	93.1265
		2365	96.0561		2365	94.9066		2365	91.6909		2365	95.6369		2365	93.1115
		2364	96.0445		2364	94.9059		2364	91.6873		2364	95.6361		2364	93.0902
		2363	96.0334		2363	94.906		2363	91.6788		2363	95.6345		2363	93.0792
		2362	96.0226		2362	94.908		2362	91.6692		2362	95.6306		2362	93.0794
		2361	96.0117		2361	94.9119		2361	91.6624		2361	95.6235		2361	93.0874
		2360	96.0011		2360	94.9188		2360	91.6596		2360	95.6151		2360	93.1101
		2359	95.9933		2359	94.9293		2359	91.6594		2359	95.6095		2359	93.1431
		2358	95.99		2358	94.9423		2358	91.6599		2358	95.6098		2358	93.159
		2357	95.9907		2357	94.9575		2357	91.6593		2357	95.6156		2357	93.146
		2356	95.994		2356	94.9761		2356	91.6573		2356	95.6234		2356	93.1296
		2355	95.9963		2355	94.997		2355	91.6547		2355	95.6293		2355	93.1337
		2354	95.9956		2354	95.0145		2354	91.6528		2354	95.6316		2354	93.1468
		2353	95.9938		2353	95.0227		2353	91.6517		2353	95.6311		2353	93.1484
		2352	95.9975		2352	95.0233		2352	91.6498		2352	95.63		2352	93.1393
		2351	96.0085		2351	95.0228		2351	91.647		2351	95.6289		2351	93.1324
		2350	96.0192		2350	95.0255		2350	91.6448		2350	95.6275		2350	93.1329
		2349	96.021		2349	95.0308		2349	91.6451		2349	95.6254		2349	93.137
		2348	96.0098		2348	95.0362		2348	91.649		2348	95.6231		2348	93.1403
		2347	95.9916		2347	95.0408		2347	91.6524		2347	95.6215		2347	93.1396
		2346	95.977		2346	95.0443		2346	91.6501		2346	95.6199		2346	93.1339
		2345	95.9711		2345	95.0463		2345	91.64		2345	95.6168		2345	93.1273
		2344	95.9685		2344	95.0471		2344	91.627		2344	95.6109		2344	93.1245
		2343	95.9575		2343	95.0481		2343	91.6154		2343	95.604		2343	93.1224
		2342	95.9347		2342	95.052		2342	91.6051		2342	95.5987		2342	93.1138
		2341	95.9019		2341	95.0592		2341	91.5964		2341	95.5963		2341	93.1011
		2340	95.8625		2340	95.068		2340	91.5908		2340	95.5961		2340	93.0935
		2339	95.8212		2339	95.0761		2339	91.5904		2339	95.5964		2339	93.0953
		2338	95.7871		2338	95.0826		2338	91.5931		2338	95.5965		2338	93.0999
		2337	95.7724		2337	95.0888		2337	91.5958		2337	95.5968		2337	93.1029
		2336	95.7856		2336	95.097		2336	91.5972		2336	95.5973		2336	93.112
		2335	95.8245		2335	95.1082		2335	91.5991		2335	95.5967		2335	93.1337
		2334	95.8782		2334	95.1202		2334	91.603		2334	95.5941		2334	93.1596
		2333	95.9325		2333	95.1308		2333	91.6086		2333	95.5905		2333	93.1746
		2332	95.9782		2332	95.141		2332	91.614		2332	95.5892		2332	93.1757
		2331	96.0114		2331	95.1525		2331	91.6174		2331	95.5916		2331	93.1692
		2330	96.0275		2330	95.1626		2330	91.6148		2330	95.5944		2330	93.1589
		2329	96.0184		2329	95.1631		2329	91.5991		2329	95.5891		2329	93.1431
		2328	95.9734		2328	95.1457		2328	91.5643		2328	95.5679		2328	93.122
		2327	95.895		2327	95.1094		2327	91.5109		2327	95.5294		2327	93.093
		2326	95.8048		2326	95.0638		2326	91.4516		2326	95.483		2326	93.0526
		2325	95.7361		2325	95.0257		2325	91.4044		2325	95.4456		2325	93.007
		2324	95.7122		2324	95.0107		2324	91.3836		2324	95.431		2324	92.976
		2323	95.7302		2323	95.0231		2323	91.3897		2323	95.44		2323	92.9751
		2322	95.7703		2322	95.0544		2322	91.4117		2322	95.4608		2322	92.999
		2321	95.8124		2321	95.0913		2321	91.4367		2321	95.4801		2321	93.0322
		2320	95.8483		2320	95.1249		2320	91.4573		2320	95.4932		2320	93.0668
		2319	95.8758		2319	95.1522		2319	91.4722		2319	95.5032		2319	93.0986
		2318	95.8947		2318	95.1715		2318	91.4831		2318	95.5146		2318	93.1197
		2317	95.9068		2317	95.182		2317	91.494		2317	95.5277		2317	93.127
		2316	95.916		2316	95.1861		2316	91.508		2316	95.5406		2316	93.1301
		2315	95.9244		2315	95.1895		2315	91.5238		2315	95.5502		2315	93.1368
		2314	95.9308		2314	95.1961		2314	91.5355		2314	95.5546		2314	93.1408
		2313	95.9354		2313	95.2062		2313	91.5396		2313	95.5539		2313	93.1319
		2312	95.9409		2312	95.2174		2312	91.5389		2312	95.5498		2312	93.1143
		2311	95.9496		2311	95.226		2311	91.5386		2311	95.5436		2311	93.1008
		2310	95.9597		2310	95.2298		2310	91.5395		2310	95.5357		2310	93.0964
		2309	95.9686		2309	95.2301		2309	91.5379		2309	95.5275		2309	93.0978
		2308	95.9771		2308	95.2313		2308	91.531		2308	95.5217		2308	93.1049
		2307	95.9865		2307	95.2364		2307	91.521		2307	95.5193		2307	93.1184
		2306	95.9951		2306	95.2439		2306	91.513		2306	95.5196		2306	93.1322
		2305	95.9993		2305	95.2502		2305	91.5105		2305	95.5223		2305	93.1383
		2304	95.9981		2304	95.2536		2304	91.5126		2304	95.5279		2304	93.1389
		2303	95.9944		2303	95.254		2303	91.5154		2303	95.5346		2303	93.1419
		2302	95.9908		2302	95.2518		2302	91.5157		2302	95.5382		2302	93.148
		2301	95.9876		2301	95.2492		2301	91.5144		2301	95.5362		2301	93.1499
		2300	95.9847		2300	95.2509		2300	91.5137		2300	95.5298		2300	93.1446
		2299	95.983		2299	95.2591		2299	91.5141		2299	95.522		2299	93.1361
		2298	95.9828		2298	95.2704		2298	91.5138		2298	95.5158		2298	93.1293
		2297	95.982		2297	95.2788		2297	91.5117		2297	95.514		2297	93.1254
		2296	95.9766		2296	95.2824		2296	91.5082		2296	95.5182		2296	93.126
		2295	95.9649		2295	95.283		2295	91.5033		2295	95.5252		2295	93.13
		2294	95.9487		2294	95.281		2294	91.4963		2294	95.5285		2294	93.1316
		2293	95.9323		2293	95.2758		2293	91.4877		2293	95.5247		2293	93.1254
		2292	95.9185		2292	95.2678		2292	91.4796		2292	95.5166		2292	93.1131
		2291	95.9061		2291	95.2588		2291	91.4714		2291	95.508		2291	93.0998
		2290	95.8917		2290	95.2494		2290	91.4593		2290	95.4995		2290	93.0853
		2289	95.8739		2289	95.2399		2289	91.4416		2289	95.4904		2289	93.0677
		2288	95.8558		2288	95.2323		2288	91.4226		2288	95.4807		2288	93.051
		2287	95.8433		2287	95.228		2287	91.4093		2287	95.4697		2287	93.0412
		2286	95.8418		2286	95.2266		2286	91.4055		2286	95.4567		2286	93.0375
		2285	95.8538		2285	95.2282		2285	91.4104		2285	95.4454		2285	93.0356
		2284	95.8772		2284	95.2365		2284	91.4207		2284	95.4433		2284	93.0374
		2283	95.9046		2283	95.2539		2283	91.4332		2283	95.4522		2283	93.0483
		2282	95.9267		2282	95.2769		2282	91.4451		2282	95.4638		2282	93.0669
		2281	95.9387		2281	95.2987		2281	91.4564		2281	95.4712		2281	93.0849
		2280	95.944		2280	95.3161		2280	91.4688		2280	95.4776		2280	93.0973
		2279	95.9496		2279	95.3293		2279	91.4828		2279	95.4898		2279	93.1051
		2278	95.9594		2278	95.3377		2278	91.4954		2278	95.5059		2278	93.1104
		2277	95.9707		2277	95.3405		2277	91.5034		2277	95.5179		2277	93.1145
		2276	95.9787		2276	95.3412		2276	91.5063		2276	95.5229		2276	93.1211
		2275	95.9819		2275	95.3451		2275	91.5056		2275	95.5245		2275	93.1312
		2274	95.983		2274	95.3535		2274	91.5031		2274	95.5253		2274	93.1392
		2273	95.9862		2273	95.3633		2273	91.5011		2273	95.5256		2273	93.1396
		2272	95.9947		2272	95.3725		2272	91.5017		2272	95.5275		2272	93.1348
		2271	96.0084		2271	95.3824		2271	91.5044		2271	95.534		2271	93.1298
		2270	96.024		2270	95.3955		2270	91.5076		2270	95.5447		2270	93.1244
		2269	96.0368		2269	95.4132		2269	91.5127		2269	95.5561		2269	93.1189
		2268	96.0441		2268	95.4347		2268	91.5243		2268	95.5661		2268	93.1195
		2267	96.0474		2267	95.4548		2267	91.543		2267	95.573		2267	93.1293
		2266	96.0501		2266	95.4655		2266	91.5624		2266	95.5739		2266	93.1394
		2265	96.0534		2265	95.464		2265	91.574		2265	95.5687		2265	93.1414
		2264	96.0545		2264	95.4557		2264	91.5748		2264	95.5641		2264	93.1404
		2263	96.0513		2263	95.4467		2263	91.5677		2263	95.5653		2263	93.1448
		2262	96.0459		2262	95.4374		2262	91.5574		2262	95.5673		2262	93.1519
		2261	96.0428		2261	95.4266		2261	91.5467		2261	95.5592		2261	93.1542
		2260	96.0438		2260	95.4176		2260	91.5368		2260	95.5391		2260	93.1541
		2259	96.0468		2259	95.4157		2259	91.5274		2259	95.5176		2259	93.1574
		2258	96.0514		2258	95.4227		2258	91.5194		2258	95.5069		2258	93.1613
		2257	96.0602		2257	95.4383		2257	91.518		2257	95.511		2257	93.1618
		2256	96.0739		2256	95.4625		2256	91.5291		2256	95.525		2256	93.1653
		2255	96.0875		2255	95.4905		2255	91.5511		2255	95.54		2255	93.1785
		2254	96.0944		2254	95.5123		2254	91.5744		2254	95.5482		2254	93.1926
		2253	96.0947		2253	95.5216		2253	91.5902		2253	95.5489		2253	93.1948
		2252	96.0949		2252	95.5222		2252	91.5969		2252	95.5494		2252	93.1878
		2251	96.1		2251	95.521		2251	91.5963		2251	95.5563		2251	93.1835
		2250	96.1079		2250	95.5174		2250	91.5888		2250	95.5666		2250	93.1821
		2249	96.1116		2249	95.508		2249	91.5761		2249	95.5721		2249	93.1761
		2248	96.1057		2248	95.4944		2248	91.563		2248	95.5689		2248	93.169
		2247	96.0908		2247	95.4809		2247	91.5528		2247	95.5605		2247	93.1725
		2246	96.0741		2246	95.4676		2246	91.5433		2246	95.5518		2246	93.1859
		2245	96.0649		2245	95.4538		2245	91.5314		2245	95.5466		2245	93.1972
		2244	96.0678		2244	95.4446		2244	91.519		2244	95.5473		2244	93.2007
		2243	96.0785		2243	95.4447		2243	91.5106		2243	95.5526		2243	93.2007
		2242	96.0875		2242	95.4498		2242	91.5072		2242	95.5563		2242	93.1979
		2241	96.0883		2241	95.4517		2241	91.5055		2241	95.5537		2241	93.1883
		2240	96.0824		2240	95.4484		2240	91.5029		2240	95.5471		2240	93.175
		2239	96.075		2239	95.4443		2239	91.4991		2239	95.5416		2239	93.1645
		2238	96.0692		2238	95.4423		2238	91.495		2238	95.5383		2238	93.155
		2237	96.0641		2237	95.4431		2237	91.4907		2237	95.5365		2237	93.1421
		2236	96.0573		2236	95.4486		2236	91.486		2236	95.5388		2236	93.1326
		2235	96.05		2235	95.4571		2235	91.4805		2235	95.5458		2235	93.1369
		2234	96.049		2234	95.4604		2234	91.4755		2234	95.5507		2234	93.1501
		2233	96.061		2233	95.4529		2233	91.4742		2233	95.5472		2233	93.1564
		2232	96.0837		2232	95.4397		2232	91.4791		2232	95.5394		2232	93.1499
		2231	96.1037		2231	95.4296		2231	91.4889		2231	95.5361		2231	93.1393
		2230	96.1086		2230	95.4245		2230	91.5001		2230	95.5376		2230	93.1325
		2229	96.1002		2229	95.4226		2229	91.5106		2229	95.5366		2229	93.1315
		2228	96.0912		2228	95.4265		2228	91.5197		2228	95.5321		2228	93.1363
		2227	96.089		2227	95.4385		2227	91.5256		2227	95.5309		2227	93.1434
		2226	96.0887		2226	95.4525		2226	91.5269		2226	95.5364		2226	93.1427
		2225	96.0833		2225	95.4616		2225	91.5261		2225	95.5436		2225	93.1322
		2224	96.0741		2224	95.4689		2224	91.527		2224	95.5468		2224	93.127
		2223	96.0681		2223	95.4797		2223	91.528		2223	95.5459		2223	93.1406
		2222	96.0681		2222	95.4879		2222	91.5252		2222	95.5431		2222	93.1631
		2221	96.0719		2221	95.482		2221	91.5196		2221	95.5411		2221	93.1751
		2220	96.077		2220	95.4648		2220	91.5176		2220	95.5454		2220	93.1761
		2219	96.0817		2219	95.4549		2219	91.5234		2219	95.5608		2219	93.1823
		2218	96.0828		2218	95.4667		2218	91.5364		2218	95.5827		2218	93.1988
		2217	96.0768		2217	95.4975		2217	91.5543		2217	95.5984		2217	93.2144
		2216	96.0653		2216	95.5323		2216	91.5726		2216	95.6		2216	93.2188
		2215	96.0537		2215	95.5553		2215	91.5827		2215	95.5923		2215	93.2105
		2214	96.0466		2214	95.5564		2214	91.5793		2214	95.5865		2214	93.1912
		2213	96.0443		2213	95.5382		2213	91.5706		2213	95.5884		2213	93.1686
		2212	96.0446		2212	95.516		2212	91.5698		2212	95.5949		2212	93.1588
		2211	96.0435		2211	95.5047		2211	91.578		2211	95.598		2211	93.1704
		2210	96.036		2210	95.5047		2210	91.5836		2210	95.5919		2210	93.1911
		2209	96.0215		2209	95.5057		2209	91.5809		2209	95.5782		2209	93.2046
		2208	96.0085		2208	95.501		2208	91.5764		2208	95.566		2208	93.2117
		2207	96.008		2207	95.4929		2207	91.5779		2207	95.5643		2207	93.2204
		2206	96.0193		2206	95.4869		2206	91.586		2206	95.5734		2206	93.2258
		2205	96.0272		2205	95.4879		2205	91.6023		2205	95.5845		2205	93.2212
		2204	96.0176		2204	95.5		2204	91.6303		2204	95.5861		2204	93.2189
		2203	95.9939		2203	95.5209		2203	91.6635		2203	95.5729		2203	93.2367
		2202	95.9734		2202	95.5405		2202	91.6848		2202	95.5526		2202	93.2679
		2201	95.9665		2201	95.5502		2201	91.6863		2201	95.5428		2201	93.286
		2200	95.9655		2200	95.5514		2200	91.6791		2200	95.5549		2200	93.2782
		2199	95.9576		2199	95.5499		2199	91.6779		2199	95.578		2199	93.2537
		2198	95.9418		2198	95.5475		2198	91.6845		2198	95.5876		2198	93.2271
		2197	95.9284		2197	95.5442		2197	91.6937		2197	95.5722		2197	93.2101
		2196	95.923		2196	95.5415		2196	91.7035		2196	95.5448		2196	93.2141
		2195	95.9187		2195	95.538		2195	91.7108		2195	95.5247		2195	93.2396
		2194	95.9057		2194	95.5283		2194	91.708		2194	95.5182		2194	93.2653
		2193	95.8847		2193	95.5124		2193	91.6947		2193	95.5227		2193	93.2675
		2192	95.8646		2192	95.5004		2192	91.6832		2192	95.5375		2192	93.2464
		2191	95.8508		2191	95.4979		2191	91.6801		2191	95.5581		2191	93.2195
		2190	95.8392		2190	95.4977		2190	91.6719		2190	95.5694		2190	93.1966
		2189	95.8241		2189	95.4912		2189	91.6406		2189	95.5595		2189	93.1794
		2188	95.8069		2188	95.4808		2188	91.5893		2188	95.5355		2188	93.1742
		2187	95.797		2187	95.4712		2187	91.5417		2187	95.5172		2187	93.183
		2186	95.8051		2186	95.4592		2186	91.5207		2186	95.5168		2186	93.1916
		2185	95.838		2185	95.447		2185	91.5354		2185	95.5351		2185	93.1876
		2184	95.8951		2184	95.4515		2184	91.5816		2184	95.5701		2184	93.1848
		2183	95.9644		2183	95.4843		2183	91.6405		2183	95.6148		2183	93.2061
		2182	96.0227		2182	95.5276		2182	91.6825		2182	95.65		2182	93.2491
		2181	96.0476		2181	95.5516		2181	91.6877		2181	95.6555		2181	93.2922
		2180	96.0358		2180	95.5512		2180	91.664		2180	95.6306		2180	93.3249
		2179	96.0086		2179	95.5482		2179	91.6381		2179	95.5954		2179	93.3508
		2178	95.9937		2178	95.5589		2178	91.632		2178	95.572		2178	93.3678
		2177	96		2177	95.5741		2177	91.6519		2177	95.5719		2177	93.3687
		2176	96.0121		2176	95.5735		2176	91.6899		2176	95.5953		2176	93.3552
		2175	96.0129		2175	95.5472		2175	91.7271		2175	95.6298		2175	93.3322
		2174	96.0017		2174	95.5028		2174	91.74		2174	95.6535		2174	93.2965
		2173	95.9857		2173	95.4567		2173	91.7184		2173	95.6489		2173	93.2507
		2172	95.9613		2172	95.4198		2172	91.6741		2172	95.6168		2172	93.2155
		2171	95.9161		2171	95.3875		2171	91.6283		2171	95.5708		2171	93.2081
		2170	95.8496		2170	95.3468		2170	91.5894		2170	95.5219		2170	93.2176
		2169	95.7796		2169	95.2978		2169	91.5521		2169	95.475		2169	93.2224
		2168	95.7251		2168	95.2575		2168	91.5122		2168	95.4357		2168	93.2194
		2167	95.69		2167	95.2371		2167	91.4764		2167	95.4092		2167	93.2166
		2166	95.6632		2166	95.2237		2166	91.4538		2166	95.3933		2166	93.2103
		2165	95.6296		2165	95.1964		2165	91.4442		2165	95.3794		2165	93.1916
		2164	95.5811		2164	95.1535		2164	91.4366		2164	95.3639		2164	93.1665
		2163	95.5378		2163	95.1193		2163	91.4261		2163	95.3546		2163	93.1509
		2162	95.5632		2162	95.1324		2162	91.4371		2162	95.3701		2162	93.1604
		2161	95.7331		2161	95.2333		2161	91.5216		2161	95.4343		2161	93.2207
		2160	96.0516		2160	95.4369		2160	91.7105		2160	95.5591		2160	93.357
		2159	96.407		2159	95.6934		2159	91.9569		2159	95.72		2159	93.5432
		2158	96.6545		2158	95.903		2158	92.16		2158	95.8618		2158	93.6968
		2157	96.7431		2157	95.9957		2157	92.2579		2157	95.9423		2157	93.7638
		2156	96.724		2156	95.9798		2156	92.2671		2156	95.9615		2156	93.7707
		2155	96.6639		2155	95.9096		2155	92.234		2155	95.9437		2155	93.7658
		2154	96.5918		2154	95.8324		2154	92.1836		2154	95.9104		2154	93.754
		2153	96.513		2153	95.7734		2153	92.1225		2153	95.8736		2153	93.7194
		2152	96.4372		2152	95.7416		2152	92.0628		2152	95.8403		2152	93.6696
		2151	96.3783		2151	95.7318		2151	92.0229		2151	95.8128		2151	93.6265
		2150	96.3433		2150	95.7294		2150	92.0106		2150	95.7904		2150	93.5959
		2149	96.3312		2149	95.7263		2149	92.0189		2149	95.7785		2149	93.5793
		2148	96.3375		2148	95.7265		2148	92.0363		2148	95.7874		2148	93.5929
		2147	96.3535		2147	95.731		2147	92.0557		2147	95.8169		2147	93.6431
		2146	96.3683		2146	95.7299		2146	92.0757		2146	95.8508		2146	93.7021
		2145	96.3771		2145	95.7183		2145	92.0994		2145	95.873		2145	93.7363
		2144	96.3828		2144	95.7058		2144	92.1282		2144	95.882		2144	93.747
		2143	96.3875		2143	95.6996		2143	92.1575		2143	95.8834		2143	93.7548
		2142	96.3876		2142	95.6917		2142	92.1803		2142	95.8767		2142	93.7629
		2141	96.3808		2141	95.6754		2141	92.1964		2141	95.8614		2141	93.7613
		2140	96.3714		2140	95.6599		2140	92.2099		2140	95.8463		2140	93.7531
		2139	96.3678		2139	95.6596		2139	92.2204		2139	95.8441		2139	93.7487
		2138	96.3762		2138	95.677		2138	92.2262		2138	95.8595		2138	93.7483
		2137	96.4006		2137	95.7083		2137	92.2358		2137	95.8885		2137	93.752
		2136	96.4406		2136	95.7531		2136	92.2623		2136	95.9248		2136	93.7723
		2135	96.4867		2135	95.8067		2135	92.3027		2135	95.9592		2135	93.8121
		2134	96.5224		2134	95.8522		2134	92.335		2134	95.9784		2134	93.8474
		2133	96.5349		2133	95.8728		2133	92.3431		2133	95.9754		2133	93.8552
		2132	96.5241		2132	95.8683		2132	92.3327		2132	95.9564		2132	93.8438
		2131	96.4981		2131	95.8489		2131	92.3172		2131	95.9341		2131	93.8337
		2130	96.4656		2130	95.8222		2130	92.2991		2130	95.9154		2130	93.8257
		2129	96.4323		2129	95.7947		2129	92.2738		2129	95.9003		2129	93.8094
		2128	96.3999		2128	95.776		2128	92.2426		2128	95.886		2128	93.789
		2127	96.3661		2127	95.7704		2127	92.2141		2127	95.8685		2127	93.776
		2126	96.3295		2126	95.7702		2126	92.1961		2126	95.8452		2126	93.7672
		2125	96.2942		2125	95.7653		2125	92.1914		2125	95.8216		2125	93.7523
		2124	96.268		2124	95.7552		2124	92.1974		2124	95.8097		2124	93.7355
		2123	96.2524		2123	95.7435		2123	92.2056		2123	95.8151		2123	93.7293
		2122	96.2392		2122	95.729		2122	92.2054		2122	95.8291		2122	93.7317
		2121	96.2184		2121	95.7092		2121	92.1926		2121	95.8386		2121	93.7296
		2120	96.1879		2120	95.6891		2120	92.1728		2120	95.8383		2120	93.7195
		2119	96.1525		2119	95.6761		2119	92.153		2119	95.8299		2119	93.7091
		2118	96.1178		2118	95.67		2118	92.135		2118	95.8135		2118	93.7015
		2117	96.0885		2117	95.6664		2117	92.1187		2117	95.7898		2117	93.6952
		2116	96.0678		2116	95.6641		2116	92.1068		2116	95.7647		2116	93.6924
		2115	96.056		2115	95.6643		2115	92.1012		2115	95.7455		2115	93.6953
		2114	96.0503		2114	95.6658		2114	92.1009		2114	95.7332		2114	93.6996
		2113	96.0486		2113	95.6697		2113	92.1063		2113	95.7252		2113	93.7046
		2112	96.0525		2112	95.681		2112	92.1203		2112	95.7227		2112	93.7192
		2111	96.0629		2111	95.7006		2111	92.1419		2111	95.729		2111	93.7444
		2110	96.0738		2110	95.72		2110	92.1645		2110	95.7421		2110	93.7618
		2109	96.077		2109	95.732		2109	92.1846		2109	95.7562		2109	93.7567
		2108	96.0708		2108	95.7396		2108	92.2044		2108	95.7692		2108	93.7425
		2107	96.062		2107	95.7481		2107	92.2225		2107	95.7808		2107	93.7424
		2106	96.0584		2106	95.7559		2106	92.2291		2106	95.788		2106	93.7579
		2105	96.0606		2105	95.7602		2105	92.2203		2105	95.7876		2105	93.774
		2104	96.0644		2104	95.7642		2104	92.2068		2104	95.7818		2104	93.7847
		2103	96.0666		2103	95.77		2103	92.2041		2103	95.7756		2103	93.7932
		2102	96.0701		2102	95.7721		2102	92.2166		2102	95.7705		2102	93.7967
		2101	96.0808		2101	95.7675		2101	92.2387		2101	95.7658		2101	93.7916
		2100	96.1018		2100	95.7654		2100	92.2672		2100	95.7649		2100	93.7875
		2099	96.1304		2099	95.7771		2099	92.3035		2099	95.772		2099	93.7974
		2098	96.1624		2098	95.8028		2098	92.3479		2098	95.7872		2098	93.8201
		2097	96.1968		2097	95.8354		2097	92.3968		2097	95.8077		2097	93.8504
		2096	96.232		2096	95.8703		2096	92.4425		2096	95.8336		2096	93.8932
		2095	96.2602		2095	95.9018		2095	92.4748		2095	95.8635		2095	93.9481
		2094	96.2702		2094	95.9191		2094	92.4877		2094	95.8898		2094	93.9917
		2093	96.2586		2093	95.9182		2093	92.4873		2093	95.9036		2093	94.0008
		2092	96.2341		2092	95.9102		2092	92.4857		2092	95.9049		2092	93.9825
		2091	96.2093		2091	95.9068		2091	92.4845		2091	95.9008		2091	93.9627
		2090	96.1897		2090	95.9058		2090	92.4753		2090	95.8967		2090	93.9535
		2089	96.1736		2089	95.8993		2089	92.4578		2089	95.8924		2089	93.9522
		2088	96.157		2088	95.8887		2088	92.4478		2088	95.8872		2088	93.9597
		2087	96.1383		2087	95.8799		2087	92.4581		2087	95.883		2087	93.9768
		2086	96.1193		2086	95.8705		2086	92.4824		2086	95.8825		2086	93.9914
		2085	96.1058		2085	95.8564		2085	92.5055		2085	95.8873		2085	93.9921
		2084	96.1032		2084	95.8444		2084	92.5224		2084	95.8956		2084	93.9881
		2083	96.111		2083	95.8462		2083	92.5376		2083	95.9021		2083	93.9956
		2082	96.1216		2082	95.8625		2082	92.5533		2082	95.9024		2082	94.0124
		2081	96.1265		2081	95.8837		2081	92.5689		2081	95.9015		2081	94.0263
		2080	96.1238		2080	95.9017		2080	92.5871		2080	95.9114		2080	94.0381
		2079	96.1176		2079	95.9125		2079	92.6101		2079	95.9369		2079	94.055
		2078	96.1145		2078	95.9127		2078	92.6336		2078	95.9678		2078	94.0693
		2077	96.1195		2077	95.9057		2077	92.6535		2077	95.9908		2077	94.0702
		2076	96.1312		2076	95.9045		2076	92.6735		2076	96.0035		2076	94.0662
		2075	96.1403		2075	95.9178		2075	92.6983		2075	96.012		2075	94.0742
		2074	96.1376		2074	95.9357		2074	92.7245		2074	96.0202		2074	94.0928
		2073	96.1259		2073	95.9431		2073	92.7473		2073	96.0268		2073	94.1108
		2072	96.1197		2072	95.9381		2072	92.769		2072	96.0302		2072	94.132
		2071	96.1294		2071	95.9309		2071	92.7935		2071	96.0303		2071	94.1669
		2070	96.1494		2070	95.9281		2070	92.816		2070	96.0296		2070	94.2066
		2069	96.1662		2069	95.9318		2069	92.8304		2069	96.0356		2069	94.2331
		2068	96.1723		2068	95.9456		2068	92.8411		2068	96.0554		2068	94.2464
		2067	96.1701		2067	95.969		2067	92.859		2067	96.0842		2067	94.2586
		2066	96.1644		2066	95.9918		2066	92.8873		2066	96.1069		2066	94.2701
		2065	96.1595		2065	96.0054		2065	92.9213		2065	96.1156		2065	94.2762
		2064	96.1595		2064	96.0148		2064	92.9561		2064	96.1182		2064	94.2859
		2063	96.1651		2063	96.0271		2063	92.9879		2063	96.1243		2063	94.3076
		2062	96.1718		2062	96.0404		2062	93.0127		2062	96.1333		2062	94.3273
		2061	96.1742		2061	96.0512		2061	93.0318		2061	96.1411		2061	94.3303
		2060	96.1716		2060	96.0634		2060	93.053		2060	96.1486		2060	94.3294
		2059	96.1684		2059	96.0769		2059	93.0787		2059	96.1546		2059	94.3453
		2058	96.1718		2058	96.0805		2058	93.0997		2058	96.1525		2058	94.3713
		2057	96.1892		2057	96.0696		2057	93.1096		2057	96.1431		2057	94.388
		2056	96.2183		2056	96.0575		2056	93.1151		2056	96.1394		2056	94.3983
		2055	96.2362		2055	96.0525		2055	93.12		2055	96.1461		2055	94.4142
		2054	96.2093		2054	96.038		2054	93.1108		2054	96.1448		2054	94.4239
		2053	96.1292		2053	95.997		2053	93.0747		2053	96.1188		2053	94.4076
		2052	96.0343		2052	95.9469		2052	93.0278		2052	96.0823		2052	94.3772
		2051	95.9845		2051	95.9259		2051	93.0082		2051	96.0713		2051	94.3634
		2050	96.0098		2050	95.9492		2050	93.0393		2050	96.1038		2050	94.372
		2049	96.085		2049	95.9982		2049	93.1069		2049	96.1611		2049	94.3862
		2048	96.1592		2048	96.0487		2048	93.1752		2048	96.2096		2048	94.4061
		2047	96.2031		2047	96.0886		2047	93.2179		2047	96.2305		2047	94.4463
		2046	96.2202		2046	96.11		2046	93.2303		2046	96.2287		2046	94.496
		2045	96.2256		2045	96.1089		2045	93.2242		2045	96.221		2045	94.527
		2044	96.2292		2044	96.0973		2044	93.2169		2044	96.2211		2044	94.5352
		2043	96.2336		2043	96.0921		2043	93.2179		2043	96.2258		2043	94.5368
		2042	96.2368		2042	96.0939		2042	93.2265		2042	96.2218		2042	94.5299
		2041	96.236		2041	96.094		2041	93.2413		2041	96.2089		2041	94.5035
		2040	96.2325		2040	96.0976		2040	93.2645		2040	96.2077		2040	94.4738
		2039	96.2321		2039	96.1169		2039	93.2919		2039	96.2327		2039	94.4698
		2038	96.2395		2038	96.1474		2038	93.3097		2038	96.2706		2038	94.4906
		2037	96.2553		2037	96.1726		2037	93.3123		2037	96.2991		2037	94.5163
		2036	96.2802		2036	96.1921		2036	93.3138		2036	96.3168		2036	94.5485
		2035	96.3162		2035	96.2213		2035	93.3303		2035	96.3362		2035	94.599
		2034	96.3627		2034	96.2649		2034	93.3599		2034	96.3567		2034	94.6521
		2033	96.4138		2033	96.3101		2033	93.3928		2033	96.368		2033	94.6857
		2032	96.4636		2032	96.3462		2032	93.4276		2032	96.3732		2032	94.7136
		2031	96.508		2031	96.3713		2031	93.4643		2031	96.3872		2031	94.7582
		2030	96.5411		2030	96.3834		2030	93.4938		2030	96.4121		2030	94.7991
		2029	96.5566		2029	96.381		2029	93.5116		2029	96.4346		2029	94.7992
		2028	96.5558		2028	96.3684		2028	93.5302		2028	96.4464		2028	94.7679
		2027	96.5513		2027	96.3487		2027	93.5622		2027	96.452		2027	94.746
		2026	96.5565		2026	96.3216		2026	93.6006		2026	96.4572		2026	94.7478
		2025	96.5751		2025	96.3		2025	93.6297		2025	96.4619		2025	94.762
		2024	96.6029		2024	96.308		2024	93.6452		2024	96.4623		2024	94.7884
		2023	96.6362		2023	96.3489		2023	93.6479		2023	96.4522		2023	94.8258
		2022	96.6706		2022	96.391		2022	93.6321		2022	96.4258		2022	94.8435
		2021	96.6954		2021	96.4062		2021	93.5977		2021	96.3896		2021	94.8173
		2020	96.6973		2020	96.4036		2020	93.5633		2020	96.3645		2020	94.7765
		2019	96.6753		2019	96.4052		2019	93.5507		2019	96.3686		2019	94.7662
		2018	96.6477		2018	96.4113		2018	93.5624		2018	96.4013		2018	94.7834
		2017	96.6382		2017	96.413		2017	93.5859		2017	96.448		2017	94.7976
		2016	96.6551		2016	96.4214		2016	93.6124		2016	96.4912		2016	94.8118
		2015	96.6852		2015	96.4516		2015	93.6377		2015	96.5133		2015	94.8461
		2014	96.7075		2014	96.4919		2014	93.6572		2014	96.5024		2014	94.883
		2013	96.7099		2013	96.5147		2013	93.6709		2013	96.4662		2013	94.8885
		2012	96.696		2012	96.5133		2012	93.6838		2012	96.4301		2012	94.8715
		2011	96.6814		2011	96.5042		2011	93.6923		2011	96.412		2011	94.8712
		2010	96.6893		2010	96.5052		2010	93.6845		2010	96.4116		2010	94.8992
		2009	96.7387		2009	96.5302		2009	93.6667		2009	96.4272		2009	94.9388
		2008	96.8268		2008	96.59		2008	93.6712		2008	96.4661		2008	94.984
		2007	96.9222		2007	96.6743		2007	93.718		2007	96.5249		2007	95.0326
		2006	96.9869		2006	96.7439		2006	93.7828		2006	96.5783		2006	95.0582
		2005	97.0063		2005	96.7662		2005	93.8246		2005	96.6016		2005	95.0396
		2004	96.9947		2004	96.7473		2004	93.829		2004	96.5925		2004	95.0017
		2003	96.9724		2003	96.714		2003	93.8076		2003	96.5611		2003	94.9833
[truncated: 1,353 more rows]

## Sheet: Fig S1c
			CD-arg-cpx solid			arg-cpx solid			CD-NaOH-cpx solid
			Wavelength	Intensity		Wavelength	Intensity		Wavelength	Intensity
			350	43		350	431		350	402
			351	49		351	452		351	388
			352	52		352	493		352	405
			353	62		353	550		353	424
			354	59		354	597		354	412
			355	77		355	651		355	444
			356	79		356	700		356	469
			357	89		357	783		357	471
			358	96		358	858		358	492
			359	114		359	988		359	520
			360	123		360	1081		360	544
			361	139		361	1257		361	584
			362	151		362	1388		362	612
			363	181		363	1571		363	638
			364	203		364	1798		364	677
			365	228		365	2012		365	719
			366	255		366	2250		366	750
			367	281		367	2569		367	810
			368	310		368	2873		368	849
			369	348		369	3168		369	897
			370	390		370	3648		370	995
			371	431		371	3989		371	1041
			372	491		372	4516		372	1129
			373	529		373	4962		373	1204
			374	598		374	5640		374	1342
			375	673		375	6370		375	1453
			376	721		376	6886		376	1548
			377	795		377	7584		377	1665
			378	885		378	8564		378	1872
			379	945		379	9154		379	1986
			380	1020		380	9940		380	2180
			381	1103		381	10712		381	2329
			382	1170		382	11327		382	2503
			383	1261		383	12235		383	2736
			384	1338		384	13119		384	2917
			385	1374		385	13362		385	2982
			386	1457		386	14130		386	3210
			387	1544		387	15004		387	3457
			388	1578		388	15276		388	3552
			389	1637		389	15824		389	3735
			390	1679		390	16273		390	3867
			391	1737		391	16636		391	4053
			392	1800		392	17147		392	4249
			393	1841		393	17638		393	4416
			394	1891		394	17963		394	4519
			395	1959		395	18573		395	4794
			396	1977		396	18694		396	4888
			397	2013		397	18998		397	5049
			398	2087		398	19447		398	5298
			399	2102		399	19563		399	5353
			400	2132		400	19755		400	5489
			401	2176		401	20012		401	5680
			402	2181		402	20078		402	5754
			403	2202		403	20055		403	5872
			404	2248		404	20369		404	6028
			405	2258		405	20337		405	6089
			406	2260		406	20384		406	6177
			407	2305		407	20431		407	6292
			408	2308		408	20364		408	6332
			409	2317		409	20347		409	6362
			410	2333		410	20421		410	6468
			411	2347		411	20405		411	6515
			412	2376		412	20583		412	6540
			413	2374		413	20470		413	6582
			414	2378		414	20317		414	6578
			415	2393		415	20322		415	6623
			416	2393		416	20303		416	6648
			417	2393		417	20021		417	6615
			418	2403		418	20030		418	6675
			419	2393		419	19648		419	6625
			420	2374		420	19508		420	6544
			421	2392		421	19322		421	6531
			422	2351		422	18926		422	6411
			423	2323		423	18597		423	6322
			424	2340		424	18460		424	6315
			425	2298		425	18044		425	6198
			426	2276		426	17587		426	6015
			427	2270		427	17389		427	5976
			428	2249		428	17026		428	5818
			429	2215		429	16740		429	5749
			430	2210		430	16604		430	5668
			431	2196		431	16484		431	5555
			432	2185		432	16183		432	5485
			433	2189		433	16043		433	5425
			434	2171		434	15918		434	5329
			435	2177		435	15846		435	5285
			436	2173		436	15682		436	5229
			437	2170		437	15718		437	5199
			438	2162		438	15600		438	5094
			439	2160		439	15581		439	5075
			440	2168		440	15549		440	5064
			441	2175		441	15491		441	4973
			442	2154		442	15385		442	4918
			443	2169		443	15429		443	4924
			444	2175		444	15349		444	4821
			445	2148		445	15079		445	4697
			446	2149		446	15254		446	4743
			447	2131		447	15078		447	4606
			448	2109		448	14805		448	4466
			449	2122		449	14890		449	4442
			450	2068		450	14553		450	4245
			451	2010		451	14227		451	4078
			452	1991		452	14020		452	3954
			453	1984		453	13887		453	3924
			454	1929		454	13582		454	3726
			455	1872		455	13175		455	3555
			456	1856		456	13167		456	3513
			457	1817		457	12831		457	3314
			458	1763		458	12598		458	3227
			459	1719		459	12381		459	3142
			460	1682		460	12088		460	3000
			461	1644		461	11883		461	2897
			462	1619		462	11678		462	2813
			463	1569		463	11415		463	2730
			464	1536		464	11160		464	2589
			465	1493		465	10974		465	2511
			466	1469		466	10752		466	2434
			467	1413		467	10488		467	2286
			468	1376		468	10226		468	2204
			469	1350		469	10053		469	2136
			470	1303		470	9777		470	2001
			471	1277		471	9591		471	1939
			472	1246		472	9493		472	1892
			473	1206		473	9210		473	1804
			474	1169		474	9039		474	1714
			475	1138		475	8819		475	1629
			476	1120		476	8773		476	1596
			477	1099		477	8662		477	1523
			478	1069		478	8492		478	1455
			479	1058		479	8487		479	1420
			480	1038		480	8256		480	1357
			481	1014		481	8185		481	1342
			482	1004		482	8170		482	1310
			483	989		483	8057		483	1261
			484	980		484	8020		484	1242
			485	969		485	7964		485	1206
			486	950		486	7889		486	1180
			487	937		487	7800		487	1133
			488	930		488	7782		488	1126
			489	915		489	7676		489	1081
			490	894		490	7619		490	1051
			491	882		491	7477		491	1023
			492	870		492	7425		492	978
			493	853		493	7278		493	965
			494	839		494	7180		494	930
			495	820		495	7111		495	892
			496	796		496	6988		496	864
			497	774		497	6779		497	813
			498	766		498	6748		498	796
			499	746		499	6621		499	764
			500	731		500	6483		500	731
			501	721		501	6432		501	716
			502	706		502	6311		502	690
			503	685		503	6165		503	660
			504	670		504	6067		504	633
			505	668		505	6007		505	621
			506	651		506	5885		506	603
			507	641		507	5828		507	588
			508	639		508	5811		508	579
			509	627		509	5733		509	564
			510	614		510	5627		510	547
			511	607		511	5583		511	535
			512	594		512	5518		512	516
			513	583		513	5388		513	496
			514	575		514	5312		514	485
			515	564		515	5225		515	473
			516	552		516	5135		516	454
			517	535		517	5007		517	431
			518	530		518	4953		518	415
			519	519		519	4870		519	407
			520	506		520	4744		520	394
			521	491		521	4561		521	366
			522	486		522	4515		522	363
			523	472		523	4441		523	348
			524	459		524	4292		524	339
			525	456		525	4241		525	322
			526	439		526	4141		526	312
			527	434		527	4084		527	303
			528	422		528	3990		528	284
			529	421		529	3939		529	279
			530	407		530	3849		530	272
			531	404		531	3779		531	264
			532	398		532	3718		532	258
			533	388		533	3684		533	252
			534	382		534	3610		534	248
			535	380		535	3570		535	239
			536	376		536	3516		536	231
			537	368		537	3411		537	220
			538	357		538	3381		538	222
			539	348		539	3293		539	209
			540	342		540	3229		540	217
			541	338		541	3160		541	196
			542	330		542	3094		542	192
			543	320		543	3018		543	185
			544	320		544	2988		544	183
			545	308		545	2861		545	173
			546	296		546	2776		546	168
			547	298		547	2747		547	161
			548	290		548	2690		548	155
			549	285		549	2615		549	153
			550	284		550	2546		550	142
			551	280		551	2508		551	152
			552	280		552	2427		552	147
			553	260		553	2427		553	123
			554	256		554	2382		554	124
			555	256		555	2348		555	139
			556	231		556	2285		556	120
			557	244		557	2250		557	127
			558	241		558	2196		558	117
			559	249		559	2185		559	129
			560	246		560	2122		560	92
			561	254		561	2065		561	107
			562	234		562	2020		562	111
			563	217		563	1991		563	92
			564	214		564	1944		564	102
			565	199		565	1888		565	95
			566	201		566	1836		566	94
			567	213		567	1820		567	83
			568	202		568	1761		568	98
			569	193		569	1707		569	107
			570	179		570	1666		570	62
			571	192		571	1634		571	74
			572	179		572	1579		572	62
			573	192		573	1517		573	67
			574	159		574	1489		574	46
			575	151		575	1494		575	51
			576	162		576	1452		576	57
			577	166		577	1411		577	74
			578	153		578	1364		578	75
			579	150		579	1374		579	61
			580	145		580	1360		580	82
			581	163		581	1310		581	55
			582	152		582	1299		582	44
			583	134		583	1307		583	69
			584	141		584	1232		584	51
			585	133		585	1253		585	41
			586	134		586	1202		586	61
			587	138		587	1173		587	64
			588	148		588	1153		588	40
			589	135		589	1130		589	37
			590	105		590	1051		590	37
			591	128		591	1077		591	37
			592	111		592	1021		592	32
			593	121		593	1027		593	27
			594	114		594	983		594	36
			595	120		595	964		595	39
			596	121		596	936		596	50
			597	119		597	940		597	18
			598	80		598	913		598	45
			599	129		599	865		599	0
			600	144		600	845		600	18
