# Supplementary material for: Development of a ternary cyclodextrin–arginine–ciprofloxacin antimicrobial complex with enhanced stability
Source: Commun Biol. 2022 Nov 12;5:1234. doi: 10.1038/s42003-022-04197-9 (PMC9653501; doi:10.1038/s42003-022-04197-9)
Supplement: Supplementary file 9 — Supplementary Data 7 [file 42003_2022_4197_MOESM9_ESM.xlsx]

## Sheet: Sheet1
	CD-arg		CD		arg
	Wavenumber	Intensity	Wavenumber	Intensity	Wavenumber	Intensity
	4000	98.1259	4000	103.451	4000	103.119
	3999	98.1268	3999	103.453	3999	103.121
	3998	98.1278	3998	103.458	3998	103.123
	3997	98.1297	3997	103.464	3997	103.123
	3996	98.1318	3996	103.461	3996	103.122
	3995	98.1331	3995	103.459	3995	103.121
	3994	98.1333	3994	103.452	3994	103.122
	3993	98.133	3993	103.444	3993	103.123
	3992	98.1328	3992	103.436	3992	103.123
	3991	98.133	3991	103.431	3991	103.121
	3990	98.1331	3990	103.427	3990	103.118
	3989	98.1327	3989	103.426	3989	103.115
	3988	98.1318	3988	103.427	3988	103.112
	3987	98.131	3987	103.428	3987	103.109
	3986	98.1311	3986	103.431	3986	103.107
	3985	98.1322	3985	103.432	3985	103.105
	3984	98.1338	3984	103.432	3984	103.104
	3983	98.1354	3983	103.43	3983	103.104
	3982	98.1372	3982	103.427	3982	103.104
	3981	98.1396	3981	103.423	3981	103.104
	3980	98.1432	3980	103.421	3980	103.105
	3979	98.1474	3979	103.42	3979	103.105
	3978	98.1513	3978	103.42	3978	103.105
	3977	98.1539	3977	103.422	3977	103.104
	3976	98.1544	3976	103.425	3976	103.102
	3975	98.1528	3975	103.429	3975	103.101
	3974	98.1497	3974	103.432	3974	103.103
	3973	98.1468	3973	103.435	3973	103.107
	3972	98.1453	3972	103.435	3972	103.109
	3971	98.1457	3971	103.432	3971	103.108
	3970	98.1469	3970	103.427	3970	103.103
	3969	98.1478	3969	103.421	3969	103.097
	3968	98.1476	3968	103.42	3968	103.095
	3967	98.147	3967	103.423	3967	103.097
	3966	98.1471	3966	103.429	3966	103.103
	3965	98.1483	3965	103.434	3965	103.107
	3964	98.1501	3964	103.435	3964	103.109
	3963	98.1524	3963	103.433	3963	103.108
	3962	98.1558	3962	103.43	3962	103.105
	3961	98.1603	3961	103.428	3961	103.103
	3960	98.1648	3960	103.428	3960	103.1
	3959	98.1673	3959	103.428	3959	103.097
	3958	98.167	3958	103.428	3958	103.094
	3957	98.1648	3957	103.428	3957	103.093
	3956	98.1628	3956	103.428	3956	103.095
	3955	98.1626	3955	103.428	3955	103.099
	3954	98.1648	3954	103.429	3954	103.102
	3953	98.1688	3953	103.429	3953	103.101
	3952	98.1733	3952	103.428	3952	103.093
	3951	98.1766	3951	103.424	3951	103.081
	3950	98.1772	3950	103.415	3950	103.07
	3949	98.1749	3949	103.405	3949	103.062
	3948	98.1706	3948	103.399	3948	103.06
	3947	98.1663	3947	103.398	3947	103.063
	3946	98.1635	3946	103.401	3946	103.069
	3945	98.1629	3945	103.405	3945	103.074
	3944	98.1644	3944	103.407	3944	103.077
	3943	98.1676	3943	103.406	3943	103.079
	3942	98.1719	3942	103.406	3942	103.08
	3941	98.1766	3941	103.407	3941	103.081
	3940	98.1808	3940	103.411	3940	103.082
	3939	98.1838	3939	103.413	3939	103.082
	3938	98.1858	3938	103.413	3938	103.083
	3937	98.1874	3937	103.412	3937	103.084
	3936	98.1884	3936	103.411	3936	103.086
	3935	98.1888	3935	103.411	3935	103.088
	3934	98.1885	3934	103.411	3934	103.089
	3933	98.1888	3933	103.411	3933	103.086
	3932	98.1909	3932	103.41	3932	103.078
	3931	98.1947	3931	103.408	3931	103.068
	3930	98.1986	3930	103.408	3930	103.059
	3929	98.2007	3929	103.41	3929	103.055
	3928	98.2002	3928	103.41	3928	103.054
	3927	98.1971	3927	103.408	3927	103.056
	3926	98.1924	3926	103.402	3926	103.055
	3925	98.1878	3925	103.396	3925	103.053
	3924	98.1854	3924	103.395	3924	103.052
	3923	98.1864	3923	103.399	3923	103.055
	3922	98.1908	3922	103.406	3922	103.06
	3921	98.1967	3921	103.409	3921	103.064
	3920	98.2024	3920	103.406	3920	103.063
	3919	98.2067	3919	103.398	3919	103.059
	3918	98.2098	3918	103.39	3918	103.054
	3917	98.2118	3917	103.385	3917	103.051
	3916	98.213	3916	103.382	3916	103.05
	3915	98.2134	3915	103.38	3915	103.051
	3914	98.2127	3914	103.381	3914	103.053
	3913	98.2108	3913	103.386	3913	103.054
	3912	98.2084	3912	103.394	3912	103.054
	3911	98.2062	3911	103.402	3911	103.052
	3910	98.2057	3910	103.407	3910	103.049
	3909	98.2077	3909	103.407	3909	103.046
	3908	98.2121	3908	103.404	3908	103.043
	3907	98.2179	3907	103.4	3907	103.043
	3906	98.223	3906	103.398	3906	103.044
	3905	98.2257	3905	103.396	3905	103.046
	3904	98.2253	3904	103.395	3904	103.046
	3903	98.2225	3903	103.395	3903	103.047
	3902	98.2191	3902	103.396	3902	103.049
	3901	98.2167	3901	103.398	3901	103.053
	3900	98.2166	3900	103.399	3900	103.058
	3899	98.2191	3899	103.398	3899	103.062
	3898	98.2235	3898	103.395	3898	103.065
	3897	98.228	3897	103.39	3897	103.064
	3896	98.2312	3896	103.384	3896	103.059
	3895	98.2327	3895	103.38	3895	103.052
	3894	98.2337	3894	103.38	3894	103.046
	3893	98.2358	3893	103.383	3893	103.041
	3892	98.2387	3892	103.39	3892	103.04
	3891	98.2409	3891	103.398	3891	103.039
	3890	98.2414	3890	103.407	3890	103.04
	3889	98.2404	3889	103.412	3889	103.041
	3888	98.2389	3888	103.413	3888	103.042
	3887	98.2371	3887	103.407	3887	103.043
	3886	98.2353	3886	103.4	3886	103.044
	3885	98.2348	3885	103.394	3885	103.045
	3884	98.2373	3884	103.392	3884	103.046
	3883	98.2428	3883	103.391	3883	103.045
	3882	98.2491	3882	103.387	3882	103.042
	3881	98.2528	3881	103.379	3881	103.036
	3880	98.2526	3880	103.372	3880	103.031
	3879	98.2503	3879	103.372	3879	103.031
	3878	98.2486	3878	103.379	3878	103.039
	3877	98.2489	3877	103.388	3877	103.048
	3876	98.2507	3876	103.392	3876	103.053
	3875	98.2528	3875	103.389	3875	103.051
	3874	98.2547	3874	103.386	3874	103.045
	3873	98.2567	3873	103.385	3873	103.04
	3872	98.2589	3872	103.389	3872	103.041
	3871	98.2597	3871	103.394	3871	103.044
	3870	98.2581	3870	103.397	3870	103.046
	3869	98.255	3869	103.397	3869	103.045
	3868	98.2533	3868	103.393	3868	103.043
	3867	98.2544	3867	103.389	3867	103.043
	3866	98.2571	3866	103.384	3866	103.043
	3865	98.2596	3865	103.38	3865	103.042
	3864	98.2609	3864	103.376	3864	103.038
	3863	98.2618	3863	103.372	3863	103.032
	3862	98.2629	3862	103.367	3862	103.027
	3861	98.2639	3861	103.364	3861	103.022
	3860	98.2643	3860	103.36	3860	103.014
	3859	98.2638	3859	103.354	3859	103.001
	3858	98.263	3858	103.347	3858	102.985
	3857	98.2625	3857	103.339	3857	102.97
	3856	98.2627	3856	103.333	3856	102.963
	3855	98.2634	3855	103.333	3855	102.968
	3854	98.2638	3854	103.34	3854	102.983
	3853	98.2647	3853	103.353	3853	103.002
	3852	98.2665	3852	103.367	3852	103.019
	3851	98.2679	3851	103.376	3851	103.03
	3850	98.267	3850	103.377	3850	103.034
	3849	98.2642	3849	103.374	3849	103.034
	3848	98.2623	3848	103.37	3848	103.033
	3847	98.2631	3847	103.366	3847	103.031
	3846	98.266	3846	103.364	3846	103.03
	3845	98.269	3845	103.363	3845	103.03
	3844	98.2712	3844	103.361	3844	103.027
	3843	98.2731	3843	103.36	3843	103.021
	3842	98.2754	3842	103.361	3842	103.016
	3841	98.2773	3841	103.365	3841	103.015
	3840	98.2776	3840	103.369	3840	103.015
	3839	98.2763	3839	103.371	3839	103.016
	3838	98.275	3838	103.373	3838	103.015
	3837	98.2755	3837	103.375	3837	103.015
	3836	98.2774	3836	103.375	3836	103.014
	3835	98.2788	3835	103.375	3835	103.015
	3834	98.2786	3834	103.374	3834	103.018
	3833	98.2775	3833	103.371	3833	103.022
	3832	98.2777	3832	103.366	3832	103.021
	3831	98.2805	3831	103.361	3831	103.016
	3830	98.2854	3830	103.357	3830	103.01
	3829	98.2899	3829	103.355	3829	103.007
	3828	98.2918	3828	103.354	3828	103.004
	3827	98.2906	3827	103.352	3827	102.999
	3826	98.2883	3826	103.349	3826	102.992
	3825	98.2872	3825	103.35	3825	102.987
	3824	98.2883	3824	103.355	3824	102.988
	3823	98.2895	3823	103.36	3823	102.993
	3822	98.2883	3822	103.358	3822	102.994
	3821	98.2847	3821	103.349	3821	102.99
	3820	98.2824	3820	103.338	3820	102.986
	3819	98.2847	3819	103.334	3819	102.987
	3818	98.2913	3818	103.335	3818	102.995
	3817	98.2976	3817	103.338	3817	103.003
	3816	98.2992	3816	103.341	3816	103.007
	3815	98.2951	3815	103.342	3815	103.007
	3814	98.2882	3814	103.344	3814	103.007
	3813	98.2824	3813	103.347	3813	103.009
	3812	98.2802	3812	103.351	3812	103.01
	3811	98.2821	3811	103.352	3811	103.005
	3810	98.2867	3810	103.348	3810	102.996
	3809	98.2908	3809	103.341	3809	102.986
	3808	98.2916	3808	103.334	3808	102.979
	3807	98.2885	3807	103.33	3807	102.974
	3806	98.2841	3806	103.332	3806	102.974
	3805	98.2814	3805	103.338	3805	102.979
	3804	98.281	3804	103.344	3804	102.988
	3803	98.2806	3803	103.347	3803	102.996
	3802	98.2784	3802	103.342	3802	102.996
	3801	98.2753	3801	103.333	3801	102.99
	3800	98.2745	3800	103.325	3800	102.984
	3799	98.2775	3799	103.322	3799	102.983
	3798	98.2825	3798	103.323	3798	102.986
	3797	98.286	3797	103.326	3797	102.988
	3796	98.2863	3796	103.327	3796	102.987
	3795	98.2847	3795	103.328	3795	102.982
	3794	98.2839	3794	103.331	3794	102.98
	3793	98.2854	3793	103.335	3793	102.98
	3792	98.2887	3792	103.337	3792	102.98
	3791	98.2913	3791	103.334	3791	102.979
	3790	98.2912	3790	103.328	3790	102.975
	3789	98.2887	3789	103.324	3789	102.971
	3788	98.2858	3788	103.323	3788	102.969
	3787	98.2847	3787	103.324	3787	102.969
	3786	98.286	3786	103.325	3786	102.969
	3785	98.288	3785	103.324	3785	102.967
	3784	98.2885	3784	103.319	3784	102.964
	3783	98.2869	3783	103.312	3783	102.959
	3782	98.2845	3782	103.306	3782	102.955
	3781	98.283	3781	103.304	3781	102.955
	3780	98.2834	3780	103.305	3780	102.957
	3779	98.2855	3779	103.307	3779	102.961
	3778	98.2879	3778	103.308	3778	102.963
	3777	98.289	3777	103.309	3777	102.965
	3776	98.2881	3776	103.309	3776	102.964
	3775	98.2858	3775	103.309	3775	102.96
	3774	98.2836	3774	103.309	3774	102.956
	3773	98.2829	3773	103.309	3773	102.953
	3772	98.283	3772	103.31	3772	102.951
	3771	98.2827	3771	103.31	3771	102.95
	3770	98.282	3770	103.307	3770	102.947
	3769	98.2827	3769	103.304	3769	102.945
	3768	98.2856	3768	103.299	3768	102.945
	3767	98.2884	3767	103.293	3767	102.945
	3766	98.2872	3766	103.289	3766	102.946
	3765	98.2808	3765	103.287	3765	102.946
	3764	98.2726	3764	103.289	3764	102.947
	3763	98.2683	3763	103.295	3763	102.948
	3762	98.2711	3762	103.301	3762	102.948
	3761	98.2788	3761	103.305	3761	102.944
	3760	98.2865	3760	103.305	3760	102.938
	3759	98.2909	3759	103.303	3759	102.934
	3758	98.2921	3758	103.301	3758	102.932
	3757	98.2923	3757	103.302	3757	102.932
	3756	98.293	3756	103.305	3756	102.932
	3755	98.2933	3755	103.306	3755	102.928
	3754	98.2917	3754	103.304	3754	102.919
	3753	98.2879	3753	103.296	3753	102.907
	3752	98.2834	3752	103.282	3752	102.894
	3751	98.2801	3751	103.269	3751	102.886
	3750	98.2782	3750	103.262	3750	102.886
	3749	98.277	3749	103.266	3749	102.894
	3748	98.2761	3748	103.278	3748	102.907
	3747	98.2759	3747	103.292	3747	102.918
	3746	98.276	3746	103.301	3746	102.927
	3745	98.275	3745	103.302	3745	102.931
	3744	98.2723	3744	103.296	3744	102.933
	3743	98.2699	3743	103.288	3743	102.936
	3742	98.2695	3742	103.284	3742	102.939
	3741	98.2709	3741	103.283	3741	102.939
	3740	98.2728	3740	103.285	3740	102.934
	3739	98.2734	3739	103.285	3739	102.923
	3738	98.271	3738	103.282	3738	102.912
	3737	98.2654	3737	103.278	3737	102.904
	3736	98.2585	3736	103.278	3736	102.902
	3735	98.2538	3735	103.281	3735	102.903
	3734	98.2525	3734	103.286	3734	102.908
	3733	98.2532	3733	103.289	3733	102.913
	3732	98.2534	3732	103.29	3732	102.918
	3731	98.253	3731	103.289	3731	102.923
	3730	98.2533	3730	103.289	3730	102.926
	3729	98.2551	3729	103.288	3729	102.925
	3728	98.2571	3728	103.287	3728	102.922
	3727	98.2573	3727	103.285	3727	102.916
	3726	98.2558	3726	103.28	3726	102.91
	3725	98.255	3725	103.275	3725	102.908
	3724	98.2567	3724	103.27	3724	102.912
	3723	98.2608	3723	103.269	3723	102.919
	3722	98.2649	3722	103.273	3722	102.93
	3721	98.2668	3721	103.282	3721	102.941
	3720	98.2665	3720	103.289	3720	102.948
	3719	98.2656	3719	103.288	3719	102.946
	3718	98.2657	3718	103.277	3718	102.934
	3717	98.2666	3717	103.261	3717	102.916
	3716	98.2679	3716	103.248	3716	102.901
	3715	98.2689	3715	103.243	3715	102.893
	3714	98.269	3714	103.245	3714	102.891
	3713	98.2675	3713	103.251	3713	102.894
	3712	98.2631	3712	103.256	3712	102.899
	3711	98.256	3711	103.259	3711	102.907
	3710	98.2472	3710	103.26	3710	102.914
	3709	98.2387	3709	103.26	3709	102.921
	3708	98.232	3708	103.261	3708	102.924
	3707	98.2272	3707	103.263	3707	102.924
	3706	98.2242	3706	103.264	3706	102.922
	3705	98.2229	3705	103.264	3705	102.918
	3704	98.2233	3704	103.263	3704	102.917
	3703	98.2245	3703	103.26	3703	102.916
	3702	98.2253	3702	103.256	3702	102.916
	3701	98.2246	3701	103.252	3701	102.915
	3700	98.2222	3700	103.249	3700	102.914
	3699	98.2182	3699	103.246	3699	102.914
	3698	98.2126	3698	103.242	3698	102.913
	3697	98.2051	3697	103.237	3697	102.912
	3696	98.1964	3696	103.23	3696	102.911
	3695	98.1875	3695	103.224	3695	102.91
	3694	98.1794	3694	103.221	3694	102.908
	3693	98.1722	3693	103.221	3693	102.905
	3692	98.1659	3692	103.223	3692	102.902
	3691	98.1602	3691	103.222	3691	102.9
	3690	98.1545	3690	103.217	3690	102.9
	3689	98.1474	3689	103.21	3689	102.901
	3688	98.1378	3688	103.202	3688	102.902
	3687	98.1257	3687	103.193	3687	102.901
	3686	98.1125	3686	103.182	3686	102.898
	3685	98.0995	3685	103.17	3685	102.895
	3684	98.0872	3684	103.158	3684	102.893
	3683	98.0743	3683	103.149	3683	102.892
	3682	98.0597	3682	103.142	3682	102.891
	3681	98.0434	3681	103.138	3681	102.89
	3680	98.027	3680	103.133	3680	102.887
	3679	98.0122	3679	103.124	3679	102.881
	3678	97.9991	3678	103.113	3678	102.876
	3677	97.9854	3677	103.1	3677	102.874
	3676	97.9686	3676	103.086	3676	102.873
	3675	97.9488	3675	103.071	3675	102.869
	3674	97.9288	3674	103.059	3674	102.867
	3673	97.91	3673	103.051	3673	102.868
	3672	97.8904	3672	103.047	3672	102.871
	3671	97.8664	3671	103.043	3671	102.872
	3670	97.837	3670	103.033	3670	102.87
	3669	97.8053	3669	103.019	3669	102.866
	3668	97.7761	3668	103.003	3668	102.862
	3667	97.7517	3667	102.988	3667	102.859
	3666	97.7304	3666	102.973	3666	102.855
	3665	97.7083	3665	102.955	3665	102.85
	3664	97.6822	3664	102.935	3664	102.843
	3663	97.6521	3663	102.915	3663	102.837
	3662	97.6202	3662	102.898	3662	102.832
	3661	97.5891	3661	102.886	3661	102.828
	3660	97.5592	3660	102.877	3660	102.826
	3659	97.5294	3659	102.867	3659	102.823
	3658	97.4983	3658	102.854	3658	102.818
	3657	97.4653	3657	102.836	3657	102.809
	3656	97.4312	3656	102.819	3656	102.798
	3655	97.3971	3655	102.804	3655	102.787
	3654	97.364	3654	102.792	3654	102.778
	3653	97.3311	3653	102.781	3653	102.77
	3652	97.2971	3652	102.768	3652	102.763
	3651	97.2603	3651	102.75	3651	102.755
	3650	97.2207	3650	102.731	3650	102.748
	3649	97.1801	3649	102.716	3649	102.744
	3648	97.1405	3648	102.703	3648	102.742
	3647	97.1024	3647	102.687	3647	102.739
	3646	97.0658	3646	102.666	3646	102.735
	3645	97.0297	3645	102.639	3645	102.733
	3644	96.9933	3644	102.612	3644	102.732
	3643	96.9568	3643	102.588	3643	102.73
	3642	96.921	3642	102.568	3642	102.727
	3641	96.8862	3641	102.554	3641	102.722
	3640	96.8515	3640	102.541	3640	102.716
	3639	96.815	3639	102.526	3639	102.71
	3638	96.7755	3638	102.507	3638	102.703
	3637	96.7336	3637	102.487	3637	102.698
	3636	96.6906	3636	102.467	3636	102.693
	3635	96.6469	3635	102.449	3635	102.688
	3634	96.6029	3634	102.433	3634	102.68
	3633	96.5592	3633	102.418	3633	102.672
	3632	96.5171	3632	102.403	3632	102.667
	3631	96.4764	3631	102.386	3631	102.666
	3630	96.4357	3630	102.366	3630	102.665
	3629	96.3935	3629	102.344	3629	102.661
	3628	96.3493	3628	102.324	3628	102.656
	3627	96.3034	3627	102.308	3627	102.653
	3626	96.2564	3626	102.292	3626	102.653
	3625	96.2092	3625	102.272	3625	102.654
	3624	96.1632	3624	102.251	3624	102.654
	3623	96.1184	3623	102.231	3623	102.652
	3622	96.0721	3622	102.215	3622	102.65
	3621	96.0223	3621	102.202	3621	102.649
	3620	95.9702	3620	102.186	3620	102.647
	3619	95.9195	3619	102.165	3619	102.643
	3618	95.8728	3618	102.139	3618	102.638
	3617	95.8285	3617	102.111	3617	102.634
	3616	95.7823	3616	102.084	3616	102.631
	3615	95.7315	3615	102.057	3615	102.628
	3614	95.6764	3614	102.028	3614	102.624
	3613	95.6202	3613	101.999	3613	102.62
	3612	95.5652	3612	101.973	3612	102.616
	3611	95.5119	3611	101.952	3611	102.616
	3610	95.4585	3610	101.936	3610	102.619
	3609	95.4032	3609	101.918	3609	102.621
	3608	95.3466	3608	101.891	3608	102.619
	3607	95.2909	3607	101.856	3607	102.612
	3606	95.2374	3606	101.82	3606	102.604
	3605	95.1849	3605	101.787	3605	102.599
	3604	95.1303	3604	101.758	3604	102.598
	3603	95.0715	3603	101.73	3603	102.597
	3602	95.0089	3602	101.704	3602	102.597
	3601	94.9439	3601	101.678	3601	102.598
	3600	94.8772	3600	101.652	3600	102.599
	3599	94.8095	3599	101.627	3599	102.599
	3598	94.7415	3598	101.602	3598	102.596
	3597	94.6753	3597	101.577	3597	102.591
	3596	94.6132	3596	101.552	3596	102.583
	3595	94.5561	3595	101.524	3595	102.574
	3594	94.5023	3594	101.495	3594	102.566
	3593	94.4473	3593	101.463	3593	102.561
	3592	94.3871	3592	101.431	3592	102.558
	3591	94.3206	3591	101.4	3591	102.558
	3590	94.2502	3590	101.37	3590	102.56
	3589	94.179	3589	101.336	3589	102.563
	3588	94.1086	3588	101.299	3588	102.561
	3587	94.0381	3587	101.259	3587	102.556
	3586	93.9663	3586	101.218	3586	102.549
	3585	93.8932	3585	101.178	3585	102.542
	3584	93.8197	3584	101.139	3584	102.534
	3583	93.7471	3583	101.104	3583	102.527
	3582	93.6752	3582	101.069	3582	102.522
	3581	93.6033	3581	101.031	3581	102.517
	3580	93.531	3580	100.989	3580	102.514
	3579	93.4584	3579	100.945	3579	102.512
	3578	93.3857	3578	100.905	3578	102.509
	3577	93.3122	3577	100.871	3577	102.506
	3576	93.2366	3576	100.84	3576	102.502
	3575	93.1582	3575	100.808	3575	102.497
	3574	93.0782	3574	100.774	3574	102.49
	3573	92.9991	3573	100.736	3573	102.483
	3572	92.9226	3572	100.695	3572	102.475
	3571	92.8481	3571	100.652	3571	102.466
	3570	92.7729	3570	100.61	3570	102.456
	3569	92.6947	3569	100.572	3569	102.45
	3568	92.6134	3568	100.538	3568	102.449
	3567	92.5302	3567	100.503	3567	102.452
	3566	92.4463	3566	100.463	3566	102.453
	3565	92.3616	3565	100.417	3565	102.448
	3564	92.2767	3564	100.371	3564	102.437
	3563	92.1932	3563	100.33	3563	102.424
	3562	92.1124	3562	100.296	3562	102.412
	3561	92.0342	3561	100.262	3561	102.404
	3560	91.9571	3560	100.225	3560	102.397
	3559	91.8791	3559	100.183	3559	102.389
	3558	91.7992	3558	100.14	3558	102.378
	3557	91.7169	3557	100.096	3557	102.363
	3556	91.6327	3556	100.053	3556	102.347
	3555	91.5476	3555	100.01	3555	102.334
	3554	91.463	3554	99.9687	3554	102.325
	3553	91.3798	3553	99.9295	3553	102.319
	3552	91.298	3552	99.8917	3552	102.311
	3551	91.2167	3551	99.8542	3551	102.302
	3550	91.1352	3550	99.8166	3550	102.291
	3549	91.0535	3549	99.7787	3549	102.279
	3548	90.9718	3548	99.7401	3548	102.267
	3547	90.89	3547	99.7002	3547	102.252
	3546	90.8076	3546	99.6586	3546	102.237
	3545	90.7246	3545	99.6152	3545	102.224
	3544	90.6419	3544	99.571	3544	102.214
	3543	90.5609	3543	99.5281	3543	102.205
	3542	90.4815	3542	99.4892	3542	102.197
	3541	90.4022	3541	99.4542	3541	102.189
	3540	90.3216	3540	99.4205	3540	102.18
	3539	90.2397	3539	99.3845	3539	102.169
	3538	90.1571	3538	99.3452	3538	102.156
	3537	90.0736	3537	99.3039	3537	102.141
	3536	89.989	3536	99.2623	3536	102.127
	3535	89.903	3535	99.2205	3535	102.113
	3534	89.8158	3534	99.1786	3534	102.102
	3533	89.7277	3533	99.1372	3533	102.092
	3532	89.6398	3532	99.0975	3532	102.081
	3531	89.5537	3531	99.0592	3531	102.065
	3530	89.4706	3530	99.02	3530	102.045
	3529	89.3893	3529	98.9772	3529	102.023
	3528	89.3074	3528	98.9305	3528	102.002
	3527	89.2231	3527	98.8824	3527	101.985
	3526	89.1375	3526	98.8366	3526	101.971
	3525	89.0531	3525	98.7943	3525	101.959
	3524	88.9714	3524	98.754	3524	101.948
	3523	88.8911	3523	98.7143	3523	101.939
	3522	88.8087	3522	98.6747	3522	101.93
	3521	88.7215	3521	98.6361	3521	101.92
	3520	88.6295	3520	98.5979	3520	101.907
	3519	88.5359	3519	98.5594	3519	101.891
	3518	88.4447	3518	98.5202	3518	101.874
	3517	88.3572	3517	98.4808	3517	101.858
	3516	88.272	3516	98.4405	3516	101.844
	3515	88.1869	3515	98.3978	3515	101.831
	3514	88.1009	3514	98.3519	3514	101.819
	3513	88.0146	3513	98.3046	3513	101.808
	3512	87.9284	3512	98.2579	3512	101.797
	3511	87.8415	3511	98.2126	3511	101.786
	3510	87.7523	3510	98.1674	3510	101.774
	3509	87.6595	3509	98.1214	3509	101.76
	3508	87.5633	3508	98.0756	3508	101.745
	3507	87.4654	3507	98.0314	3507	101.731
	3506	87.3685	3506	97.989	3506	101.721
	3505	87.2742	3505	97.9465	3505	101.714
	3504	87.1822	3504	97.9023	3504	101.709
	3503	87.0911	3503	97.8563	3503	101.705
	3502	86.9993	3502	97.8097	3502	101.698
	3501	86.9059	3501	97.7631	3501	101.689
	3500	86.8104	3500	97.7166	3500	101.679
	3499	86.7129	3499	97.6698	3499	101.67
	3498	86.6144	3498	97.6232	3498	101.664
	3497	86.5155	3497	97.5779	3497	101.659
	3496	86.4161	3496	97.5348	3496	101.654
	3495	86.3156	3495	97.4937	3495	101.65
	3494	86.2147	3494	97.4526	3494	101.647
	3493	86.1144	3493	97.4099	3493	101.647
	3492	86.016	3492	97.3652	3492	101.647
	3491	85.9194	3491	97.3199	3491	101.645
	3490	85.8238	3490	97.2749	3490	101.64
	3489	85.7274	3489	97.2292	3489	101.634
	3488	85.6284	3488	97.181	3488	101.625
	3487	85.526	3487	97.1303	3487	101.618
	3486	85.4205	3486	97.0791	3486	101.613
	3485	85.3135	3485	97.0293	3485	101.609
	3484	85.2064	3484	96.9807	3484	101.607
	3483	85.0999	3483	96.9325	3483	101.604
	3482	84.9943	3482	96.8849	3482	101.603
	3481	84.8893	3481	96.8394	3481	101.603
	3480	84.7842	3480	96.7965	3480	101.602
	3479	84.6781	3479	96.7541	3479	101.6
	3478	84.5707	3478	96.7093	3478	101.594
	3477	84.4625	3477	96.6612	3477	101.588
	3476	84.3541	3476	96.6119	3476	101.582
	3475	84.246	3475	96.5636	3475	101.577
	3474	84.1387	3474	96.5169	3474	101.575
	3473	84.0324	3473	96.4705	3473	101.573
	3472	83.9262	3472	96.4239	3472	101.571
	3471	83.8184	3471	96.378	3471	101.568
	3470	83.708	3470	96.3331	3470	101.564
	3469	83.5963	3469	96.2877	3469	101.559
	3468	83.4865	3468	96.24	3468	101.554
	3467	83.3798	3467	96.1897	3467	101.548
	3466	83.2747	3466	96.1386	3466	101.542
	3465	83.1683	3465	96.0886	3465	101.536
	3464	83.0592	3464	96.0402	3464	101.528
	3463	82.9482	3463	95.9928	3463	101.515
	3462	82.8368	3462	95.9457	3462	101.5
	3461	82.7251	3461	95.8985	3461	101.485
	3460	82.6124	3460	95.8523	3460	101.473
	3459	82.4987	3459	95.8086	3459	101.468
	3458	82.3853	3458	95.7684	3458	101.466
	3457	82.274	3457	95.7305	3457	101.464
	3456	82.1649	3456	95.6925	3456	101.461
	3455	82.0567	3455	95.6533	3455	101.453
	3454	81.9482	3454	95.6134	3454	101.444
	3453	81.8393	3453	95.5724	3453	101.433
	3452	81.7302	3452	95.5282	3452	101.422
	3451	81.6205	3451	95.4786	3451	101.409
	3450	81.5089	3450	95.4238	3450	101.392
	3449	81.3951	3449	95.3681	3449	101.374
	3448	81.2805	3448	95.3172	3448	101.358
	3447	81.1674	3447	95.2744	3447	101.347
	3446	81.0563	3446	95.2376	3446	101.34
	3445	80.9459	3445	95.2012	3445	101.333
	3444	80.834	3444	95.1603	3444	101.323
	3443	80.7197	3443	95.114	3443	101.31
	3442	80.6044	3442	95.0643	3442	101.291
	3441	80.4909	3441	95.0145	3441	101.269
	3440	80.3816	3440	94.9668	3440	101.245
	3439	80.2762	3439	94.9219	3439	101.22
	3438	80.1723	3438	94.8791	3438	101.197
	3437	80.0666	3437	94.8368	3437	101.177
	3436	79.9573	3436	94.7936	3436	101.159
	3435	79.8455	3435	94.7499	3435	101.139
	3434	79.7347	3434	94.7076	3434	101.117
	3433	79.6287	3433	94.6676	3433	101.093
	3432	79.5282	3432	94.6288	3432	101.067
	3431	79.4307	3431	94.5889	3431	101.04
	3430	79.3322	3430	94.5464	3430	101.014
	3429	79.2298	3429	94.5018	3429	100.989
	3428	79.1231	3428	94.4567	3428	100.964
	3427	79.0143	3427	94.4135	3427	100.94
	3426	78.9057	3426	94.3741	3426	100.916
	3425	78.799	3425	94.3388	3425	100.893
	3424	78.6941	3424	94.3056	3424	100.87
	3423	78.5901	3423	94.2718	3423	100.846
	3422	78.486	3422	94.2354	3422	100.821
	3421	78.3817	3421	94.1963	3421	100.795
	3420	78.2774	3420	94.1548	3420	100.767
	3419	78.1738	3419	94.1116	3419	100.734
	3418	78.0716	3418	94.0675	3418	100.695
	3417	77.9719	3417	94.0235	3417	100.656
	3416	77.8755	3416	93.9808	3416	100.618
	3415	77.7816	3415	93.9398	3415	100.585
	3414	77.6879	3414	93.9008	3414	100.553
	3413	77.5924	3413	93.8627	3413	100.521
	3412	77.4947	3412	93.8236	3412	100.489
	3411	77.3957	3411	93.7814	3411	100.456
	3410	77.2969	3410	93.7366	3410	100.421
	3409	77.1992	3409	93.6924	3409	100.383
	3408	77.1029	3408	93.6531	3408	100.344
	3407	77.0078	3407	93.6196	3407	100.308
	3406	76.9137	3406	93.5891	3406	100.275
	3405	76.8206	3405	93.5571	3405	100.243
	3404	76.7288	3404	93.5214	3404	100.208
	3403	76.638	3403	93.4829	3403	100.168
	3402	76.5476	3402	93.4438	3402	100.126
	3401	76.4573	3401	93.4051	3401	100.085
	3400	76.3683	3400	93.3671	3400	100.044
	3399	76.282	3399	93.3301	3399	100.004
	3398	76.1986	3398	93.2947	3398	99.9636
	3397	76.116	3397	93.2609	3397	99.9231
	3396	76.0313	3396	93.2275	3396	99.8846
	3395	75.9429	3395	93.1938	3395	99.8491
	3394	75.8518	3394	93.1596	3394	99.8159
	3393	75.76	3393	93.1255	3393	99.7836
	3392	75.6697	3392	93.0916	3392	99.7512
	3391	75.5819	3391	93.0576	3391	99.718
	3390	75.4966	3390	93.0235	3390	99.6834
	3389	75.4128	3389	92.9899	3389	99.6459
	3388	75.3293	3388	92.9562	3388	99.6042
	3387	75.2455	3387	92.921	3387	99.5575
	3386	75.1622	3386	92.8829	3386	99.5063
	3385	75.08	3385	92.8431	3385	99.452
	3384	74.9984	3384	92.8054	3384	99.3975
	3383	74.9162	3383	92.7728	3383	99.3449
	3382	74.8336	3382	92.7445	3382	99.2931
	3381	74.7526	3381	92.7169	3381	99.2385
	3380	74.6756	3380	92.6871	3380	99.1773
	3379	74.6017	3379	92.6559	3379	99.1093
	3378	74.5273	3378	92.6255	3378	99.0362
	3377	74.4489	3377	92.5962	3377	98.9583
	3376	74.3661	3376	92.5665	3376	98.8728
	3375	74.2814	3375	92.5352	3375	98.7771
	3374	74.1982	3374	92.5037	3374	98.6727
	3373	74.1186	3373	92.4742	3373	98.5643
	3372	74.0424	3372	92.4476	3372	98.4542
	3371	73.969	3371	92.4217	3371	98.3371
	3370	73.8981	3370	92.3928	3370	98.2025
	3369	73.8294	3369	92.3587	3369	98.0416
	3368	73.7624	3368	92.3215	3368	97.8529
	3367	73.6962	3367	92.2858	3367	97.6384
	3366	73.6295	3366	92.2557	3366	97.397
	3365	73.5613	3365	92.2313	3365	97.1213
	3364	73.4916	3364	92.2105	3364	96.806
	3363	73.4218	3363	92.1914	3363	96.46
	3362	73.3541	3362	92.1729	3362	96.1105
	3361	73.2898	3361	92.1535	3361	95.7976
	3360	73.2283	3360	92.1311	3360	95.5609
	3359	73.1674	3359	92.1052	3359	95.4263
	3358	73.1057	3358	92.0772	3358	95.396
	3357	73.0438	3357	92.05	3357	95.4478
	3356	72.9831	3356	92.0252	3356	95.5444
	3355	72.9239	3355	92.0029	3355	95.6493
	3354	72.8648	3354	91.9823	3354	95.7366
	3353	72.8047	3353	91.963	3353	95.7921
	3352	72.7449	3352	91.9445	3352	95.8085
	3351	72.6888	3351	91.9259	3351	95.7836
	3350	72.6384	3350	91.9056	3350	95.7226
	3349	72.5926	3349	91.8827	3349	95.6403
	3348	72.5473	3348	91.8588	3348	95.5583
	3347	72.4996	3347	91.8377	3347	95.4958
	3346	72.4499	3346	91.8231	3346	95.4632
	3345	72.4016	3345	91.8141	3345	95.4588
	3344	72.3581	3344	91.8056	3344	95.4722
	3343	72.3206	3343	91.7925	3343	95.4905
	3342	72.2875	3342	91.773	3342	95.5031
	3341	72.2561	3341	91.7495	3341	95.5038
	3340	72.225	3340	91.7255	3340	95.4888
	3339	72.1939	3339	91.7036	3339	95.4559
	3338	72.1639	3338	91.6849	3338	95.404
	3337	72.136	3337	91.6697	3337	95.3355
	3336	72.1103	3336	91.6574	3336	95.2563
	3335	72.0868	3335	91.6472	3335	95.1738
	3334	72.065	3334	91.638	3334	95.0927
	3333	72.0444	3333	91.6286	3333	95.0127
	3332	72.0242	3332	91.6179	3332	94.9298
	3331	72.0038	3331	91.6052	3331	94.8403
	3330	71.984	3330	91.5903	3330	94.7433
	3329	71.9656	3329	91.5742	3329	94.6408
	3328	71.9486	3328	91.5586	3328	94.5363
	3327	71.9315	3327	91.5449	3327	94.4318
	3326	71.9139	3326	91.5333	3326	94.3273
	3325	71.8979	3325	91.5226	3325	94.2208
	3324	71.8862	3324	91.5118	3324	94.1115
	3323	71.8787	3323	91.5011	3323	94.0006
	3322	71.8724	3322	91.4918	3322	93.8916
	3321	71.8643	3321	91.4854	3321	93.787
	3320	71.8536	3320	91.4823	3320	93.6866
	3319	71.8419	3319	91.481	3319	93.5874
	3318	71.831	3318	91.479	3318	93.4856
	3317	71.823	3317	91.4736	3317	93.3796
	3316	71.8198	3316	91.4641	3316	93.2697
	3315	71.821	3315	91.4525	3315	93.1579
	3314	71.8231	3314	91.4417	3314	93.0472
	3313	71.8216	3313	91.4335	3313	92.9402
	3312	71.8144	3312	91.428	3312	92.8381
	3311	71.8035	3311	91.4246	3311	92.7397
	3310	71.7928	3310	91.4225	3310	92.6421
	3309	71.7841	3309	91.4205	3309	92.5423
	3308	71.7774	3308	91.4173	3308	92.4396
	3307	71.7714	3307	91.412	3307	92.3347
	3306	71.7653	3306	91.4046	3306	92.2278
	3305	71.7589	3305	91.3958	3305	92.1177
	3304	71.7528	3304	91.3871	3304	92.004
	3303	71.7481	3303	91.3802	3303	91.8883
	3302	71.7455	3302	91.3758	3302	91.7747
	3301	71.7443	3301	91.373	3301	91.6685
	3300	71.7434	3300	91.3698	3300	91.5758
	3299	71.7421	3299	91.3652	3299	91.5019
	3298	71.7406	3298	91.3599	3298	91.45
	3297	71.7393	3297	91.3562	3297	91.4196
	3296	71.738	3296	91.3551	3296	91.4076
	3295	71.7359	3295	91.356	3295	91.4104
	3294	71.732	3294	91.3572	3294	91.4244
	3293	71.7263	3293	91.358	3293	91.4467
	3292	71.7192	3292	91.359	3292	91.4749
	3291	71.7121	3291	91.3613	3291	91.5082
	3290	71.7061	3290	91.3651	3290	91.5458
	3289	71.7012	3289	91.3689	3289	91.5854
	3288	71.6965	3288	91.3713	3288	91.6228
	3287	71.6915	3287	91.3724	3287	91.655
	3286	71.687	3286	91.3731	3286	91.682
	3285	71.6837	3285	91.3738	3285	91.7066
	3284	71.6817	3284	91.374	3284	91.7309
	3283	71.6809	3283	91.3735	3283	91.7534
	3282	71.6816	3282	91.3737	3282	91.7706
	3281	71.6845	3281	91.3763	3281	91.7795
	3280	71.6891	3280	91.3814	3280	91.7794
	3279	71.6935	3279	91.3872	3279	91.7721
	3278	71.6967	3278	91.3921	3278	91.7603
	3277	71.6991	3277	91.3958	3277	91.7472
	3276	71.7026	3276	91.3993	3276	91.7344
	3275	71.7085	3275	91.4038	3275	91.7218
	3274	71.7165	3274	91.4099	3274	91.7076
	3273	71.7252	3273	91.4174	3273	91.6901
	3272	71.7325	3272	91.4259	3272	91.6687
	3271	71.7371	3271	91.4346	3271	91.6436
	3270	71.739	3270	91.443	3270	91.6149
	3269	71.7407	3269	91.4509	3269	91.5821
	3268	71.7457	3268	91.4581	3268	91.546
	3267	71.756	3267	91.4646	3267	91.5092
	3266	71.7707	3266	91.4706	3266	91.475
	3265	71.7867	3265	91.4761	3265	91.4456
	3264	71.8013	3264	91.4812	3264	91.4207
	3263	71.8138	3263	91.4863	3263	91.3986
	3262	71.8259	3262	91.4929	3262	91.3778
	3261	71.8403	3261	91.5023	3261	91.3586
	3260	71.8583	3260	91.5148	3260	91.3429
	3259	71.8787	3259	91.5287	3259	91.3322
	3258	71.8987	3258	91.5419	3258	91.3266
	3257	71.9156	3257	91.5528	3257	91.3244
	3256	71.9295	3256	91.5613	3256	91.3229
	3255	71.9427	3255	91.568	3255	91.3198
	3254	71.9583	3254	91.5736	3254	91.3143
	3253	71.9768	3253	91.5796	3253	91.3081
	3252	71.9964	3252	91.5875	3252	91.3043
	3251	72.0149	3251	91.5992	3251	91.3054
	3250	72.0325	3250	91.6149	3250	91.3119
	3249	72.051	3249	91.6326	3249	91.322
	3248	72.0715	3248	91.6494	3248	91.3331
	3247	72.0933	3247	91.6633	3247	91.3432
	3246	72.1146	3246	91.6748	3246	91.3514
	3245	72.1346	3245	91.6862	3245	91.3583
	3244	72.1543	3244	91.7	3244	91.3661
	3243	72.1743	3243	91.7169	3243	91.3769
	3242	72.1939	3242	91.7355	3242	91.3905
	3241	72.2112	3241	91.7546	3241	91.4046
	3240	72.2261	3240	91.7738	3240	91.4175
	3239	72.2414	3239	91.7934	3239	91.4296
	3238	72.2606	3238	91.8131	3238	91.4421
	3237	72.2847	3237	91.832	3237	91.4549
	3236	72.3111	3236	91.85	3236	91.4675
	3235	72.3358	3235	91.8677	3235	91.4795
	3234	72.3573	3234	91.8854	3234	91.4904
	3233	72.3769	3233	91.9019	3233	91.4982
	3232	72.3964	3232	91.9159	3232	91.5014
	3231	72.416	3231	91.9288	3231	91.5007
	3230	72.4351	3230	91.9441	3230	91.4994
	3229	72.4536	3229	91.9647	3229	91.4998
	3228	72.4721	3228	91.9903	3228	91.502
	3227	72.4908	3227	92.0184	3227	91.5047
	3226	72.5095	3226	92.0462	3226	91.5074
	3225	72.5286	3225	92.072	3225	91.5101
	3224	72.549	3224	92.0954	3224	91.5119
	3223	72.5711	3223	92.1172	3223	91.5104
	3222	72.5936	3222	92.1397	3222	91.5042
	3221	72.6147	3221	92.165	3221	91.4951
	3220	72.6342	3220	92.1937	3220	91.4865
	3219	72.6537	3219	92.2235	3219	91.4807
	3218	72.6756	3218	92.2512	3218	91.4761
	3217	72.7005	3217	92.2749	3217	91.4694
	3216	72.7264	3216	92.295	3216	91.4584
	3215	72.7511	3215	92.3139	3215	91.4437
	3214	72.7739	3214	92.3342	3214	91.4271
	3213	72.7955	3213	92.3578	3213	91.4103
	3212	72.8172	3212	92.385	3212	91.3944
	3211	72.8389	3211	92.4154	3211	91.3805
	3210	72.86	3210	92.4478	3210	91.3684
	3209	72.8804	3209	92.4809	3209	91.3571
	3208	72.9011	3208	92.5136	3208	91.3462
	3207	72.9227	3207	92.5459	3207	91.3362
	3206	72.9456	3206	92.5787	3206	91.3272
	3205	72.9695	3205	92.6122	3205	91.3176
	3204	72.9941	3204	92.6456	3204	91.3048
	3203	73.0187	3203	92.6771	3203	91.2879
	3202	73.0427	3202	92.7058	3202	91.2691
	3201	73.0659	3201	92.7324	3201	91.2513
	3200	73.0888	3200	92.7585	3200	91.2357
	3199	73.112	3199	92.7856	3199	91.222
	3198	73.1362	3198	92.8145	3198	91.2096
	3197	73.1611	3197	92.8449	3197	91.1977
	3196	73.186	3196	92.8758	3196	91.1856
	3195	73.2105	3195	92.907	3195	91.173
	3194	73.2354	3194	92.9395	3194	91.1608
	3193	73.2622	3193	92.9742	3193	91.1502
	3192	73.2915	3192	93.0108	3192	91.142
	3191	73.3223	3191	93.0477	3191	91.1355
	3190	73.3536	3190	93.083	3190	91.128
	3189	73.3847	3189	93.1163	3189	91.1167
	3188	73.4162	3188	93.148	3188	91.1005
	3187	73.4486	3187	93.1792	3187	91.0804
	3186	73.4818	3186	93.2107	3186	91.0587
	3185	73.515	3185	93.2432	3185	91.0386
	3184	73.5471	3184	93.2776	3184	91.0232
	3183	73.5774	3183	93.3145	3183	91.0144
	3182	73.6069	3182	93.3533	3182	91.0104
	3181	73.6372	3181	93.3921	3181	91.0057
	3180	73.6696	3180	93.429	3180	90.9956
	3179	73.7038	3179	93.4638	3179	90.9793
	3178	73.7386	3178	93.4983	3178	90.9605
	3177	73.7742	3177	93.5347	3177	90.9433
	3176	73.8115	3176	93.5742	3176	90.9289
	3175	73.8516	3175	93.6161	3175	90.9158
	3174	73.894	3174	93.6589	3174	90.9017
	3173	73.9375	3173	93.7005	3173	90.8861
	3172	73.9809	3172	93.7395	3172	90.8705
	3171	74.0235	3171	93.7756	3171	90.8565
	3170	74.0654	3170	93.8097	3170	90.8444
	3169	74.1079	3169	93.8433	3169	90.8324
	3168	74.1522	3168	93.8777	3168	90.8184
	3167	74.198	3167	93.9135	3167	90.8018
	3166	74.2431	3166	93.9514	3166	90.7836
	3165	74.2865	3165	93.9921	3165	90.7658
	3164	74.3294	3164	94.0361	3164	90.75
	3163	74.375	3163	94.0825	3163	90.7364
	3162	74.425	3162	94.1292	3162	90.7236
	3161	74.4778	3161	94.1733	3161	90.7096
	3160	74.5309	3160	94.2135	3160	90.693
	3159	74.5834	3159	94.2505	3159	90.6743
	3158	74.6363	3158	94.2867	3158	90.6552
	3157	74.6906	3157	94.3236	3157	90.6362
	3156	74.7459	3156	94.3607	3156	90.6165
	3155	74.8006	3155	94.3967	3155	90.5952
	3154	74.854	3154	94.4323	3154	90.5732
	3153	74.9067	3153	94.4696	3153	90.5515
	3152	74.9607	3152	94.5096	3152	90.5306
	3151	75.0172	3151	94.5504	3151	90.5091
	3150	75.0757	3150	94.5894	3150	90.4856
	3149	75.135	3149	94.6267	3149	90.46
	3148	75.1943	3148	94.664	3148	90.4336
	3147	75.2541	3147	94.7026	3147	90.4074
	3146	75.3149	3146	94.742	3146	90.3821
	3145	75.3763	3145	94.7821	3145	90.3585
	3144	75.4371	3144	94.8237	3144	90.337
	3143	75.4972	3143	94.8664	3143	90.3159
	3142	75.5579	3142	94.9075	3142	90.291
	3141	75.6202	3141	94.9454	3141	90.2585
	3140	75.6845	3140	94.9821	3140	90.2198
	3139	75.7498	3139	95.0213	3139	90.1811
	3138	75.8151	3138	95.0644	3138	90.1479
	3137	75.8791	3137	95.109	3137	90.1204
	3136	75.9403	3136	95.1521	3136	90.0949
	3135	75.9983	3135	95.1928	3135	90.0681
	3134	76.055	3134	95.2326	3134	90.0384
	3133	76.1141	3133	95.2729	3133	90.0056
	3132	76.1783	3132	95.3133	3132	89.969
	3131	76.2475	3131	95.3524	3131	89.9279
	3130	76.3187	3130	95.3888	3130	89.8828
	3129	76.3879	3129	95.4226	3129	89.8351
	3128	76.4526	3128	95.4555	3128	89.7872
	3127	76.5139	3127	95.4898	3127	89.7417
	3126	76.5749	3126	95.5263	3126	89.6998
	3125	76.6386	3125	95.5641	3125	89.6611
	3124	76.7053	3124	95.6022	3124	89.6232
	3123	76.7729	3123	95.6396	3123	89.5842
	3122	76.84	3122	95.6751	3122	89.5433
	3121	76.9069	3121	95.7082	3121	89.5006
	3120	76.974	3120	95.7408	3120	89.457
	3119	77.0402	3119	95.7759	3119	89.4137
	3118	77.1035	3118	95.8149	3118	89.3717
	3117	77.1639	3117	95.8568	3117	89.3319
	3116	77.2242	3116	95.899	3116	89.2944
	3115	77.2881	3115	95.9397	3115	89.2577
	3114	77.357	3114	95.9777	3114	89.2187
	3113	77.4286	3113	96.0127	3113	89.175
	3112	77.499	3112	96.0461	3112	89.1273
	3111	77.5658	3111	96.0809	3111	89.0799
	3110	77.6286	3110	96.1185	3110	89.0361
	3109	77.6885	3109	96.1571	3109	88.9948
	3108	77.7475	3108	96.194	3108	88.9522
	3107	77.8077	3107	96.2298	3107	88.9067
	3106	77.8706	3106	96.2671	3106	88.8613
	3105	77.9357	3105	96.3072	3105	88.8193
	3104	78.0013	3104	96.3478	3104	88.7804
	3103	78.0656	3103	96.3855	3103	88.7406
	3102	78.1281	3102	96.4193	3102	88.696
	3101	78.1887	3101	96.4505	3101	88.6462
	3100	78.2474	3100	96.4806	3100	88.594
	3099	78.3054	3099	96.5104	3099	88.5426
	3098	78.3654	3098	96.54	3098	88.4928
	3097	78.4299	3097	96.5705	3097	88.4438
	3096	78.4992	3096	96.603	3096	88.3947
	3095	78.5709	3095	96.6377	3095	88.3457
	3094	78.6417	3094	96.6737	3094	88.2969
	3093	78.7088	3093	96.71	3093	88.2484
	3092	78.7705	3092	96.7463	3092	88.1997
	3091	78.8273	3091	96.7826	3091	88.1504
	3090	78.8822	3090	96.8187	3090	88.1001
	3089	78.9385	3089	96.8534	3089	88.0482
	3088	78.9971	3088	96.8866	3088	87.9949
	3087	79.0567	3087	96.9199	3087	87.9424
	3086	79.1166	3086	96.9554	3086	87.8928
	3085	79.1781	3085	96.9923	3085	87.8466
	3084	79.2421	3084	97.0277	3084	87.8014
	3083	79.3064	3083	97.0595	3083	87.7544
	3082	79.3679	3082	97.0886	3082	87.7038
	3081	79.4261	3081	97.1181	3081	87.6499
	3080	79.4831	3080	97.1502	3080	87.5954
	3079	79.5414	3079	97.1842	3079	87.5438
	3078	79.6013	3078	97.2183	3078	87.4974
	3077	79.6614	3077	97.2515	3077	87.4553
	3076	79.7209	3076	97.2838	3076	87.4146
	3075	79.7795	3075	97.3145	3075	87.3721
	3074	79.8383	3074	97.3424	3074	87.3265
	3073	79.8988	3073	97.3682	3073	87.2795
	3072	79.9615	3072	97.3946	3072	87.2347
	3071	80.0246	3071	97.4251	3071	87.1959
	3070	80.0856	3070	97.4597	3070	87.1636
	3069	80.144	3069	97.4947	3069	87.1345
	3068	80.2023	3068	97.5259	3068	87.1045
	3067	80.2629	3067	97.5526	3067	87.0731
	3066	80.3263	3066	97.5773	3066	87.0436
	3065	80.3908	3065	97.6031	3065	87.019
	3064	80.4548	3064	97.6306	3064	86.9992
	3063	80.5182	3063	97.6587	3063	86.9816
	3062	80.5824	3062	97.6856	3062	86.9632
	3061	80.6483	3061	97.7101	3061	86.9426
	3060	80.7151	3060	97.733	3060	86.9205
	3059	80.7797	3059	97.7557	3059	86.8992
	3058	80.8391	3058	97.7795	3058	86.8815
	3057	80.8932	3057	97.8045	3057	86.8676
	3056	80.9461	3056	97.8303	3056	86.8563
	3055	81.0023	3055	97.8571	3055	86.8467
	3054	81.0637	3054	97.8853	3054	86.8394
	3053	81.1291	3053	97.9149	3053	86.8348
	3052	81.1965	3052	97.9441	3052	86.8322
	3051	81.2643	3051	97.9709	3051	86.8301
	3050	81.331	3050	97.9941	3050	86.8285
	3049	81.3945	3049	98.0144	3049	86.8285
	3048	81.4538	3048	98.0337	3048	86.8309
	3047	81.5103	3047	98.0545	3047	86.836
	3046	81.5668	3046	98.0783	3046	86.844
	3045	81.6248	3045	98.1052	3045	86.8545
	3044	81.6841	3044	98.1337	3044	86.8664
	3043	81.7436	3043	98.1618	3043	86.8792
	3042	81.8024	3042	98.1879	3042	86.8929
	3041	81.8605	3041	98.211	3041	86.9082
	3040	81.9188	3040	98.2318	3040	86.9253
	3039	81.9779	3039	98.2526	3039	86.944
	3038	82.0375	3038	98.2756	3038	86.9635
	3037	82.0965	3037	98.3015	3037	86.983
	3036	82.1542	3036	98.3286	3036	87.0025
	3035	82.2108	3035	98.3548	3035	87.0226
	3034	82.2671	3034	98.378	3034	87.045
	3033	82.323	3033	98.3977	3033	87.0701
	3032	82.3776	3032	98.4151	3032	87.097
	3031	82.4309	3031	98.4328	3031	87.1247
	3030	82.4831	3030	98.4527	3030	87.1533
	3029	82.5347	3029	98.4746	3029	87.1832
	3028	82.5848	3028	98.4962	3028	87.2131
	3027	82.6335	3027	98.5161	3027	87.241
	3026	82.682	3026	98.5351	3026	87.2671
	3025	82.7318	3025	98.5551	3025	87.2937
	3024	82.783	3024	98.5767	3024	87.323
	3023	82.8338	3023	98.5982	3023	87.3544
	3022	82.8837	3022	98.6178	3022	87.3864
	3021	82.9342	3021	98.6353	3021	87.4188
	3020	82.9876	3020	98.6519	3020	87.4522
	3019	83.0434	3019	98.669	3019	87.4863
	3018	83.0986	3018	98.6864	3018	87.5189
	3017	83.15	3017	98.703	3017	87.5486
	3016	83.1972	3016	98.718	3016	87.5763
	3015	83.2426	3015	98.7311	3015	87.6043
	3014	83.289	3014	98.7431	3014	87.6349
	3013	83.3367	3013	98.7552	3013	87.6686
	3012	83.3837	3012	98.7695	3012	87.7054
	3011	83.4282	3011	98.7866	3011	87.7442
	3010	83.4705	3010	98.8049	3010	87.7834
	3009	83.5131	3009	98.8205	3009	87.8214
	3008	83.5584	3008	98.8311	3008	87.858
	3007	83.6059	3007	98.8384	3007	87.8948
	3006	83.6532	3006	98.8465	3006	87.9339
	3005	83.6977	3005	98.8576	3005	87.9751
	3004	83.7385	3004	98.8694	3004	88.0162
	3003	83.7759	3003	98.8786	3003	88.0544
	3002	83.8103	3002	98.8848	3002	88.0888
	3001	83.8416	3001	98.8902	3001	88.1217
	3000	83.8696	3000	98.8967	3000	88.1571
	2999	83.8947	2999	98.9033	2999	88.1975
	2998	83.9182	2998	98.9082	2998	88.2425
	2997	83.9412	2997	98.9113	2997	88.2886
	2996	83.9634	2996	98.9132	2996	88.3325
	2995	83.9832	2995	98.9136	2995	88.3735
	2994	83.9988	2994	98.9108	2994	88.4136
	2993	84.0094	2993	98.9042	2993	88.4548
	2992	84.0159	2992	98.8958	2992	88.4973
	2991	84.0203	2991	98.8884	2991	88.5404
	2990	84.0239	2990	98.8825	2990	88.5829
	2989	84.0259	2989	98.8762	2989	88.6244
	2988	84.0245	2988	98.8682	2988	88.6653
	2987	84.0191	2987	98.8589	2987	88.7068
	2986	84.0107	2986	98.8498	2986	88.7506
	2985	84.0001	2985	98.8398	2985	88.7963
	2984	83.9864	2984	98.8255	2984	88.8415
	2983	83.9675	2983	98.8047	2983	88.8833
	2982	83.9428	2982	98.7786	2982	88.921
	2981	83.9139	2981	98.751	2981	88.957
	2980	83.8833	2980	98.7259	2980	88.9945
	2979	83.8535	2979	98.7053	2979	89.0354
	2978	83.8251	2978	98.6889	2978	89.08
	2977	83.7964	2977	98.6745	2977	89.1274
	2976	83.7644	2976	98.6589	2976	89.1755
	2975	83.7269	2975	98.64	2975	89.2214
	2974	83.6843	2974	98.618	2974	89.2632
	2973	83.6394	2973	98.5949	2973	89.3011
	2972	83.5937	2972	98.5721	2972	89.3378
	2971	83.5463	2971	98.5486	2971	89.3754
	2970	83.4962	2970	98.5221	2970	89.414
	2969	83.4438	2969	98.4921	2969	89.4512
	2968	83.3907	2968	98.4605	2968	89.4845
	2967	83.3374	2967	98.4305	2967	89.5128
	2966	83.2829	2966	98.4034	2966	89.5367
	2965	83.2267	2965	98.3779	2965	89.5571
	2964	83.1694	2964	98.3504	2964	89.5731
	2963	83.1114	2963	98.3179	2963	89.5816
	2962	83.0528	2962	98.2798	2962	89.5782
	2961	82.9926	2961	98.2386	2961	89.5604
	2960	82.9296	2960	98.1979	2960	89.5285
	2959	82.8619	2959	98.1596	2959	89.4852
	2958	82.7886	2958	98.1221	2958	89.4333
	2957	82.7114	2957	98.0822	2957	89.3744
	2956	82.6334	2956	98.0373	2956	89.3086
	2955	82.5564	2955	97.9878	2955	89.235
	2954	82.4788	2954	97.9365	2954	89.1518
	2953	82.3968	2953	97.8861	2953	89.0563
	2952	82.3082	2952	97.8363	2952	88.9445
	2951	82.214	2951	97.7835	2951	88.8116
	2950	82.1175	2950	97.724	2950	88.6545
	2949	82.0205	2949	97.6576	2949	88.4778
	2948	81.9221	2948	97.5879	2948	88.2978
	2947	81.8204	2947	97.5176	2947	88.1411
	2946	81.7151	2946	97.4454	2946	88.0356
	2945	81.6087	2945	97.3683	2945	87.9992
	2944	81.5045	2944	97.2864	2944	88.0324
	2943	81.4037	2943	97.204	2943	88.1201
	2942	81.3065	2942	97.1254	2942	88.2382
	2941	81.2136	2941	97.0527	2941	88.363
	2940	81.1267	2940	96.9866	2940	88.4774
	2939	81.0469	2939	96.9276	2939	88.5736
	2938	80.974	2938	96.8747	2938	88.6515
	2937	80.9063	2937	96.8245	2937	88.7154
	2936	80.8433	2936	96.7731	2936	88.7708
	2935	80.785	2935	96.7201	2935	88.8227
	2934	80.7322	2934	96.6675	2934	88.8741
	2933	80.6856	2933	96.6168	2933	88.9245
	2932	80.6458	2932	96.5671	2932	88.9711
	2931	80.6137	2931	96.5179	2931	89.0109
	2930	80.5909	2930	96.4707	2930	89.0431
	2929	80.579	2929	96.4284	2929	89.0686
	2928	80.5797	2928	96.393	2928	89.09
	2927	80.5931	2927	96.3645	2927	89.1118
	2926	80.6177	2926	96.343	2926	89.1417
	2925	80.6517	2925	96.3298	2925	89.1889
	2924	80.6941	2924	96.3271	2924	89.2606
	2923	80.7454	2923	96.3358	2923	89.3577
	2922	80.8065	2922	96.3532	2922	89.4745
	2921	80.8774	2921	96.3744	2921	89.6012
	2920	80.9555	2920	96.3955	2920	89.7293
	2919	81.0359	2919	96.4156	2919	89.8542
	2918	81.1136	2918	96.4369	2918	89.9751
	2917	81.1866	2917	96.462	2917	90.0919
	2916	81.2571	2916	96.491	2916	90.2025
	2915	81.3286	2915	96.5225	2915	90.3051
	2914	81.4043	2914	96.555	2914	90.3994
	2913	81.4845	2913	96.5888	2913	90.487
	2912	81.5679	2912	96.6245	2912	90.5689
	2911	81.6526	2911	96.6628	2911	90.6447
	2910	81.738	2910	96.7033	2910	90.715
	2909	81.8245	2909	96.7459	2909	90.7825
	2908	81.9126	2908	96.7899	2908	90.8502
	2907	82.0011	2907	96.834	2907	90.9185
	2906	82.0883	2906	96.8769	2906	90.9847
	2905	82.1731	2905	96.9175	2905	91.0454
	2904	82.2545	2904	96.9556	2904	91.0992
	2903	82.3316	2903	96.9914	2903	91.1473
	2902	82.403	2902	97.0246	2902	91.1921
	2901	82.4693	2901	97.0552	2901	91.2362
	2900	82.5323	2900	97.085	2900	91.2809
	2899	82.594	2899	97.1158	2899	91.3247
	2898	82.6549	2898	97.1474	2898	91.365
	2897	82.7146	2897	97.1779	2897	91.4002
	2896	82.7737	2896	97.2064	2896	91.4316
	2895	82.833	2895	97.2348	2895	91.4619
	2894	82.8923	2894	97.2659	2894	91.4933
	2893	82.9505	2893	97.2995	2893	91.5249
	2892	83.0064	2892	97.3331	2892	91.554
	2891	83.0601	2891	97.3647	2891	91.5784
	2890	83.1126	2890	97.3946	2890	91.598
	2889	83.1649	2889	97.4237	2889	91.6139
	2888	83.217	2888	97.4519	2888	91.6264
	2887	83.2682	2887	97.4792	2887	91.6325
	2886	83.3182	2886	97.5065	2886	91.6282
	2885	83.3675	2885	97.5343	2885	91.6106
	2884	83.4179	2884	97.5622	2884	91.5799
	2883	83.4691	2883	97.5896	2883	91.5379
	2882	83.5192	2882	97.6182	2882	91.4849
	2881	83.5661	2881	97.65	2881	91.4189
	2880	83.6106	2880	97.684	2880	91.3381
	2879	83.6556	2879	97.7154	2879	91.2432
	2878	83.7034	2878	97.7399	2878	91.1389
	2877	83.754	2877	97.7579	2877	91.031
	2876	83.8059	2876	97.7742	2876	90.9236
	2875	83.8574	2875	97.794	2875	90.8177
	2874	83.908	2874	97.8189	2874	90.7117
	2873	83.9583	2873	97.8476	2873	90.6023
	2872	84.0101	2872	97.8776	2872	90.4846
	2871	84.0655	2871	97.9073	2871	90.3533
	2870	84.1255	2870	97.936	2870	90.2048
	2869	84.19	2869	97.963	2869	90.0397
	2868	84.2587	2868	97.9881	2868	89.8647
	2867	84.3313	2867	98.0119	2867	89.6929
	2866	84.4063	2866	98.0359	2866	89.5412
	2865	84.4822	2865	98.0608	2865	89.4263
	2864	84.5582	2864	98.087	2864	89.3604
	2863	84.6357	2863	98.1139	2863	89.3481
	2862	84.7167	2862	98.1405	2862	89.3874
	2861	84.8016	2861	98.1653	2861	89.4712
	2860	84.8883	2860	98.1868	2860	89.5894
	2859	84.9744	2859	98.204	2859	89.7309
	2858	85.0587	2858	98.2182	2858	89.8859
	2857	85.1419	2857	98.2325	2857	90.0473
	2856	85.2258	2856	98.25	2856	90.2107
	2855	85.3112	2855	98.2712	2855	90.3718
	2854	85.3977	2854	98.2945	2854	90.5266
	2853	85.4835	2853	98.3177	2853	90.6723
	2852	85.5668	2852	98.3406	2852	90.8088
	2851	85.6468	2851	98.3643	2851	90.9375
	2850	85.7243	2850	98.3893	2850	91.0606
	2849	85.8004	2849	98.4152	2849	91.1791
	2848	85.875	2848	98.441	2848	91.2927
	2847	85.9474	2847	98.4665	2847	91.4002
	2846	86.0171	2846	98.4923	2846	91.5008
	2845	86.0852	2845	98.5182	2845	91.5952
	2844	86.1535	2844	98.5433	2844	91.685
	2843	86.2222	2843	98.5669	2843	91.7715
	2842	86.29	2842	98.5896	2842	91.8551
	2841	86.3557	2841	98.6117	2841	91.9362
	2840	86.4192	2840	98.6321	2840	92.0158
	2839	86.481	2839	98.6503	2839	92.0945
	2838	86.5419	2838	98.6669	2838	92.1716
	2837	86.6029	2837	98.6844	2837	92.2461
	2836	86.6661	2836	98.7039	2836	92.3179
	2835	86.7323	2835	98.7244	2835	92.3875
	2834	86.7996	2834	98.7439	2834	92.4548
	2833	86.8646	2833	98.7617	2833	92.5192
	2832	86.9259	2832	98.7778	2832	92.5804
	2831	86.985	2831	98.7931	2831	92.6385
	2830	87.0443	2830	98.8084	2830	92.6936
	2829	87.1035	2829	98.825	2829	92.7462
	2828	87.1611	2828	98.8428	2828	92.7972
	2827	87.216	2827	98.8606	2827	92.8474
	2826	87.2689	2826	98.8768	2826	92.8962
	2825	87.321	2825	98.8908	2825	92.9414
	2824	87.3728	2824	98.9038	2824	92.9819
	2823	87.4236	2823	98.9171	2823	93.0184
	2822	87.473	2822	98.9308	2822	93.053
	2821	87.5211	2821	98.9437	2821	93.0866
	2820	87.5688	2820	98.955	2820	93.1184
	2819	87.6166	2819	98.9656	2819	93.1478
	2818	87.6637	2818	98.9779	2818	93.1758
	2817	87.7094	2817	98.9936	2817	93.204
	2816	87.7545	2816	99.0111	2816	93.2327
	2815	87.8006	2815	99.0259	2815	93.2601
	2814	87.8484	2814	99.0357	2814	93.2843
	2813	87.896	2813	99.0421	2813	93.3061
	2812	87.9409	2812	99.0489	2812	93.328
	2811	87.982	2811	99.0579	2811	93.3524
	2810	88.0203	2810	99.0682	2810	93.3799
	2809	88.0575	2809	99.0786	2809	93.4094
	2808	88.0944	2808	99.0898	2808	93.4394
	2807	88.1314	2807	99.1023	2807	93.4685
	2806	88.169	2806	99.1145	2806	93.4964
	2805	88.2073	2805	99.1244	2805	93.5241
	2804	88.2461	2804	99.1318	2804	93.5535
	2803	88.2842	2803	99.139	2803	93.5859
	2802	88.3206	2802	99.1487	2802	93.6207
	2801	88.3552	2801	99.161	2801	93.6562
	2800	88.3892	2800	99.173	2800	93.6904
	2799	88.4238	2799	99.1818	2799	93.7224
	2798	88.4592	2798	99.1871	2798	93.7526
	2797	88.4937	2797	99.1916	2797	93.7819
	2796	88.5262	2796	99.1988	2796	93.8114
	2795	88.5566	2795	99.2094	2795	93.8408
	2794	88.5858	2794	99.2211	2794	93.8695
	2793	88.6141	2793	99.2308	2793	93.8973
	2792	88.6412	2792	99.2371	2792	93.9242
	2791	88.6673	2791	99.2409	2791	93.9504
	2790	88.6931	2790	99.2438	2790	93.9757
	2789	88.7196	2789	99.2471	2789	93.9998
	2788	88.7473	2788	99.2511	2788	94.0227
	2787	88.7761	2787	99.2553	2787	94.0439
	2786	88.8051	2786	99.2588	2786	94.0631
	2785	88.8333	2785	99.2613	2785	94.0813
	2784	88.8602	2784	99.2641	2784	94.1007
	2783	88.8862	2783	99.2686	2783	94.1236
	2782	88.9116	2782	99.2759	2782	94.1509
	2781	88.9353	2781	99.2859	2781	94.1825
	2780	88.9557	2780	99.2976	2780	94.2174
	2779	88.9736	2779	99.3087	2779	94.2544
	2778	88.9921	2778	99.3174	2778	94.2921
	2777	89.0138	2777	99.3233	2777	94.3297
	2776	89.0385	2776	99.327	2776	94.3676
	2775	89.0637	2775	99.3289	2775	94.4067
	2774	89.0877	2774	99.329	2774	94.4475
	2773	89.1104	2773	99.3281	2773	94.4902
	2772	89.1323	2772	99.3278	2772	94.5352
	2771	89.1533	2771	99.3289	2771	94.5818
	2770	89.1736	2770	99.3307	2770	94.6286
	2769	89.1935	2769	99.3321	2769	94.6746
	2768	89.2142	2768	99.3332	2768	94.7203
	2767	89.2364	2767	99.3346	2767	94.767
	2766	89.26	2766	99.3365	2766	94.8155
	2765	89.2841	2765	99.3393	2765	94.8653
	2764	89.3077	2764	99.3439	2764	94.9148
	2763	89.3298	2763	99.3499	2763	94.9626
	2762	89.3502	2762	99.355	2762	95.0078
	2761	89.3701	2761	99.3577	2761	95.0504
	2760	89.3909	2760	99.3591	2760	95.092
	2759	89.4135	2759	99.362	2759	95.1345
	2758	89.4375	2758	99.367	2758	95.1784
	2757	89.4614	2757	99.3726	2757	95.2232
	2756	89.4836	2756	99.3771	2756	95.2674
	2755	89.5034	2755	99.3805	2755	95.3102
	2754	89.5219	2754	99.3837	2754	95.3507
	2753	89.5408	2753	99.3862	2753	95.388
	2752	89.5615	2752	99.3872	2752	95.4219
	2751	89.5845	2751	99.3858	2751	95.4528
	2750	89.6091	2750	99.3823	2750	95.4823
	2749	89.6348	2749	99.3781	2749	95.5127
	2748	89.6614	2748	99.3754	2748	95.5457
	2747	89.6895	2747	99.3756	2747	95.5809
	2746	89.7181	2746	99.3786	2746	95.6158
	2745	89.7448	2745	99.3824	2745	95.649
	2744	89.7667	2744	99.3859	2744	95.6815
	2743	89.784	2743	99.3891	2743	95.7154
	2742	89.8007	2742	99.3926	2742	95.7511
	2741	89.821	2741	99.3957	2741	95.7876
	2740	89.8469	2740	99.3978	2740	95.825
	2739	89.8767	2739	99.3999	2739	95.8646
	2738	89.9077	2738	99.4038	2738	95.9069
	2737	89.9382	2737	99.4107	2737	95.9506
	2736	89.9681	2736	99.4195	2736	95.9937
	2735	89.9981	2735	99.4275	2735	96.0354
	2734	90.0291	2734	99.4322	2734	96.0759
	2733	90.0611	2733	99.4334	2733	96.1164
	2732	90.0928	2732	99.4333	2732	96.1582
	2731	90.1227	2731	99.4347	2731	96.2015
	2730	90.1507	2730	99.4386	2730	96.2442
	2729	90.1791	2729	99.4439	2729	96.2831
	2728	90.21	2728	99.4496	2728	96.317
	2727	90.2437	2727	99.4558	2727	96.3485
	2726	90.2779	2726	99.4631	2726	96.3819
	2725	90.31	2725	99.4713	2725	96.4191
	2724	90.3398	2724	99.48	2724	96.4587
	2723	90.3691	2723	99.4885	2723	96.4979
	2722	90.3996	2722	99.4964	2722	96.5346
	2721	90.4314	2721	99.5027	2721	96.568
	2720	90.4632	2720	99.5068	2720	96.5983
	2719	90.4944	2719	99.5092	2719	96.6265
	2718	90.5251	2718	99.5114	2718	96.6536
	2717	90.5553	2717	99.5145	2717	96.6806
	2716	90.5845	2716	99.5188	2716	96.7083
	2715	90.6126	2715	99.5235	2715	96.737
	2714	90.6399	2714	99.5271	2714	96.7666
	2713	90.6669	2713	99.5291	2713	96.7959
	2712	90.6929	2712	99.5307	2712	96.824
	2711	90.7168	2711	99.5339	2711	96.8506
	2710	90.7387	2710	99.5394	2710	96.8764
	2709	90.7603	2709	99.546	2709	96.9021
	2708	90.7831	2708	99.5519	2708	96.9275
	2707	90.8074	2707	99.5567	2707	96.9518
	2706	90.8323	2706	99.5612	2706	96.9744
	2705	90.8573	2705	99.566	2705	96.9957
	2704	90.883	2704	99.5708	2704	97.0169
	2703	90.9095	2703	99.5748	2703	97.0388
	2702	90.9361	2702	99.5778	2702	97.0609
	2701	90.9616	2701	99.5801	2701	97.083
	2700	90.9863	2700	99.582	2700	97.105
	2699	91.0111	2699	99.5842	2699	97.1274
	2698	91.0359	2698	99.587	2698	97.1504
	2697	91.0592	2697	99.5903	2697	97.1742
	2696	91.0793	2696	99.593	2696	97.1992
	2695	91.0965	2695	99.5945	2695	97.2259
	2694	91.1132	2694	99.5945	2694	97.2534
	2693	91.1314	2693	99.5943	2693	97.2806
	2692	91.1511	2692	99.5952	2692	97.3074
	2691	91.1715	2691	99.5977	2691	97.3348
	2690	91.1922	2690	99.6011	2690	97.3638
	2689	91.2136	2689	99.6042	2689	97.3936
	2688	91.2357	2688	99.6065	2688	97.4224
	2687	91.2584	2687	99.6086	2687	97.4491
	2686	91.2815	2686	99.6115	2686	97.4735
	2685	91.3043	2685	99.6155	2685	97.4966
	2684	91.3255	2684	99.6195	2684	97.5194
	2683	91.344	2683	99.6225	2683	97.5418
	2682	91.3605	2682	99.6246	2682	97.5635
	2681	91.3775	2681	99.627	2681	97.5841
	2680	91.3968	2680	99.6304	2680	97.6037
	2679	91.4177	2679	99.634	2679	97.6229
	2678	91.4381	2678	99.6365	2678	97.6416
	2677	91.4567	2677	99.6383	2677	97.6598
	2676	91.4741	2676	99.6413	2676	97.6774
	2675	91.4911	2675	99.6467	2675	97.6947
	2674	91.5076	2674	99.6537	2674	97.7124
	2673	91.5235	2673	99.6598	2673	97.7304
	2672	91.5392	2672	99.6634	2672	97.7477
	2671	91.5554	2671	99.6646	2671	97.7627
	2670	91.5721	2670	99.6649	2670	97.7746
	2669	91.5892	2669	99.6657	2669	97.7844
	2668	91.6055	2668	99.6678	2668	97.7931
	2667	91.6198	2667	99.6707	2667	97.8002
	2666	91.6316	2666	99.6731	2666	97.804
	2665	91.6419	2665	99.6746	2665	97.8047
	2664	91.6528	2664	99.676	2664	97.8059
	2663	91.665	2663	99.678	2663	97.8113
	2662	91.6772	2662	99.6797	2662	97.8212
	2661	91.687	2661	99.6798	2661	97.8316
	2660	91.6946	2660	99.6786	2660	97.8393
	2659	91.7028	2659	99.678	2659	97.8445
	2658	91.7151	2658	99.6795	2658	97.8504
	2657	91.7319	2657	99.6831	2657	97.8603
	2656	91.7506	2656	99.6885	2656	97.8747
	2655	91.7683	2655	99.6954	2655	97.8921
	2654	91.7846	2654	99.7031	2654	97.9097
	2653	91.8014	2653	99.7097	2653	97.926
	2652	91.8203	2652	99.7134	2652	97.9407
	2651	91.8413	2651	99.7139	2651	97.9541
	2650	91.8627	2650	99.7135	2650	97.9666
	2649	91.8832	2649	99.7145	2649	97.9787
	2648	91.9026	2648	99.7184	2648	97.9914
	2647	91.9214	2647	99.725	2647	98.0056
	2646	91.9403	2646	99.7326	2646	98.0213
	2645	91.9604	2645	99.7385	2645	98.0372
	2644	91.9829	2644	99.7411	2644	98.0519
	2643	92.0082	2643	99.7408	2643	98.0649
	2642	92.0349	2642	99.7403	2642	98.0761
	2641	92.0606	2641	99.7434	2641	98.0867
	2640	92.0833	2640	99.7517	2640	98.0984
	2639	92.1032	2639	99.7637	2639	98.112
	2638	92.1224	2638	99.775	2638	98.1264
	2637	92.1433	2637	99.7818	2637	98.1389
	2636	92.1666	2636	99.7833	2636	98.1486
	2635	92.191	2635	99.7815	2635	98.1573
	2634	92.2139	2634	99.7787	2634	98.1679
	2633	92.2342	2633	99.7766	2633	98.181
	2632	92.2535	2632	99.7765	2632	98.195
	2631	92.2748	2631	99.7799	2631	98.2079
	2630	92.2995	2630	99.7868	2630	98.2197
	2629	92.3259	2629	99.7947	2629	98.2334
	2628	92.351	2628	99.8001	2628	98.2514
	2627	92.3737	2627	99.8017	2627	98.2724
	2626	92.3949	2626	99.8018	2626	98.292
	2625	92.4158	2625	99.8038	2625	98.3068
	2624	92.4356	2624	99.8097	2624	98.3179
	2623	92.454	2623	99.818	2623	98.3294
	2622	92.4728	2622	99.8253	2622	98.3431
	2621	92.4947	2621	99.8287	2621	98.3575
	2620	92.5198	2620	99.8283	2620	98.3703
	2619	92.5452	2619	99.8266	2619	98.3817
	2618	92.5684	2618	99.8258	2618	98.3934
	2617	92.5904	2617	99.8257	2617	98.4055
	2616	92.6143	2616	99.8249	2616	98.4167
	2615	92.6409	2615	99.8235	2615	98.426
	2614	92.6672	2614	99.8235	2614	98.434
	2613	92.6898	2613	99.8258	2613	98.4417
	2612	92.7079	2612	99.8291	2612	98.4501
	2611	92.7229	2611	99.8322	2611	98.46
	2610	92.7364	2610	99.8361	2610	98.4728
	2609	92.7493	2609	99.8416	2609	98.4884
	2608	92.7629	2608	99.8473	2608	98.505
	2607	92.7795	2607	99.8509	2607	98.5192
	2606	92.8011	2606	99.8524	2606	98.5305
	2605	92.826	2605	99.8539	2605	98.5412
	2604	92.8495	2604	99.8561	2604	98.5544
	2603	92.867	2603	99.8575	2603	98.5708
	2602	92.8786	2602	99.8576	2602	98.5879
	2601	92.8883	2601	99.8593	2601	98.6035
	2600	92.9008	2600	99.8651	2600	98.6172
	2599	92.917	2599	99.8736	2599	98.6301
	2598	92.9345	2598	99.8809	2598	98.6433
	2597	92.9506	2597	99.885	2597	98.6571
	2596	92.9646	2596	99.8856	2596	98.6707
	2595	92.9778	2595	99.8828	2595	98.6821
	2594	92.9912	2594	99.8776	2594	98.6902
	2593	93.005	2593	99.8739	2593	98.6968
	2592	93.0187	2592	99.8752	2592	98.7052
	2591	93.0323	2591	99.8805	2591	98.7161
	2590	93.0454	2590	99.8849	2590	98.7273
	2589	93.0576	2589	99.8862	2589	98.7373
	2588	93.0686	2588	99.8875	2588	98.7479
	2587	93.0791	2587	99.8914	2587	98.7609
	2586	93.091	2586	99.8958	2586	98.7743
	2585	93.1065	2585	99.8966	2585	98.7852
	2584	93.1259	2584	99.8937	2584	98.7936
	2583	93.1471	2583	99.8904	2583	98.8017
	2582	93.166	2582	99.8891	2582	98.8104
	2581	93.1798	2581	99.8896	2581	98.8184
	2580	93.1885	2580	99.8913	2580	98.8252
	2579	93.1959	2579	99.8942	2579	98.8322
	2578	93.2065	2578	99.8981	2578	98.8404
	2577	93.2227	2577	99.9026	2577	98.85
	2576	93.2431	2576	99.9076	2576	98.8617
	2575	93.264	2575	99.9133	2575	98.8761
	2574	93.2823	2574	99.9188	2574	98.8918
	2573	93.2974	2573	99.9224	2573	98.905
	2572	93.3112	2572	99.9234	2572	98.9128
	2571	93.3252	2571	99.9221	2571	98.9165
	2570	93.3403	2570	99.9188	2570	98.9203
	2569	93.3571	2569	99.9138	2569	98.9272
	2568	93.3755	2568	99.9088	2568	98.9371
	2567	93.3941	2567	99.9054	2567	98.9478
	2566	93.4103	2566	99.9038	2566	98.9571
	2565	93.4225	2565	99.9033	2565	98.9647
	2564	93.4325	2564	99.9044	2564	98.9721
	2563	93.4442	2563	99.908	2563	98.9798
	2562	93.4606	2562	99.9134	2562	98.9864
	2561	93.4806	2561	99.9187	2561	98.9903
	2560	93.5008	2560	99.9226	2560	98.993
	2559	93.5184	2559	99.9256	2559	98.9975
	2558	93.5335	2558	99.9278	2558	99.0046
	2557	93.5473	2557	99.9281	2557	99.0122
	2556	93.5601	2556	99.9257	2556	99.0182
	2555	93.5707	2555	99.921	2555	99.0232
	2554	93.5796	2554	99.9153	2554	99.0299
	2553	93.5895	2553	99.9106	2553	99.04
	2552	93.6032	2552	99.9091	2552	99.0534
	2551	93.6203	2551	99.9124	2551	99.0677
	2550	93.6374	2550	99.9202	2550	99.0793
	2549	93.6525	2549	99.93	2549	99.086
	2548	93.6667	2548	99.9393	2548	99.0896
	2547	93.6819	2547	99.946	2547	99.0945
	2546	93.6987	2546	99.948	2546	99.103
	2545	93.7163	2545	99.944	2545	99.1126
	2544	93.7346	2544	99.9369	2544	99.119
	2543	93.7542	2543	99.9327	2543	99.1209
	2542	93.7744	2542	99.9354	2542	99.1216
	2541	93.7936	2541	99.9422	2541	99.125
	2540	93.8103	2540	99.9472	2540	99.1323
	2539	93.8245	2539	99.9482	2539	99.1417
	2538	93.8381	2538	99.9492	2538	99.1512
	2537	93.8531	2537	99.9542	2537	99.1599
	2536	93.871	2536	99.9621	2536	99.1679
	2535	93.891	2535	99.9668	2535	99.1753
	2534	93.9105	2534	99.9649	2534	99.1823
	2533	93.9267	2533	99.9598	2533	99.1894
	2532	93.9388	2532	99.9586	2532	99.1965
	2531	93.9481	2531	99.9637	2531	99.2021
	2530	93.9577	2530	99.9703	2530	99.2041
	2529	93.9712	2529	99.9722	2529	99.203
	2528	93.9904	2528	99.9686	2528	99.2022
	2527	94.014	2527	99.9644	2527	99.2053
	2526	94.0382	2526	99.9638	2526	99.2127
	2525	94.06	2525	99.966	2525	99.2224
	2524	94.0782	2524	99.9675	2524	99.233
	2523	94.0934	2523	99.9673	2523	99.2435
	2522	94.1051	2522	99.9668	2522	99.2522
	2521	94.1137	2521	99.9664	2521	99.2562
	2520	94.1221	2520	99.9644	2520	99.2547
	2519	94.1345	2519	99.9596	2519	99.2503
	2518	94.1523	2518	99.9551	2518	99.2487
	2517	94.1723	2517	99.9555	2517	99.2546
	2516	94.189	2516	99.9617	2516	99.2679
	2515	94.199	2515	99.9699	2515	99.2833
	2514	94.2037	2514	99.9762	2514	99.2942
	2513	94.2083	2513	99.9813	2513	99.2994
	2512	94.2184	2512	99.9873	2512	99.3023
	2511	94.2363	2511	99.9929	2511	99.3065
	2510	94.2592	2510	99.994	2510	99.3121
	2509	94.2818	2509	99.9897	2509	99.319
	2508	94.3013	2508	99.9841	2508	99.3291
	2507	94.318	2507	99.9811	2507	99.3436
	2506	94.3328	2506	99.9809	2506	99.3599
	2505	94.346	2505	99.9807	2505	99.3734
	2504	94.3589	2504	99.979	2504	99.3823
	2503	94.3733	2503	99.976	2503	99.3879
	2502	94.3894	2502	99.9729	2502	99.392
	2501	94.4042	2501	99.9708	2501	99.3959
	2500	94.4158	2500	99.9717	2500	99.4015
	2499	94.4272	2499	99.9755	2499	99.4099
	2498	94.4432	2498	99.9795	2498	99.4198
	2497	94.4637	2497	99.9808	2497	99.4283
	2496	94.4826	2496	99.9792	2496	99.4339
	2495	94.4944	2495	99.977	2495	99.4371
	2494	94.4992	2494	99.9765	2494	99.4388
	2493	94.502	2493	99.9792	2493	99.4406
	2492	94.5079	2492	99.9868	2492	99.4455
	2491	94.5194	2491	99.9984	2491	99.4546
	2490	94.5358	2490	100.009	2490	99.4652
	2489	94.5546	2489	100.015	2489	99.473
	2488	94.5726	2488	100.015	2488	99.4782
	2487	94.5889	2487	100.015	2487	99.4845
	2486	94.6047	2486	100.018	2486	99.4933
	2485	94.6218	2485	100.022	2485	99.5016
	2484	94.6402	2484	100.024	2484	99.5065
	2483	94.6575	2483	100.025	2483	99.5094
	2482	94.6715	2482	100.023	2482	99.5123
	2481	94.6819	2481	100.019	2481	99.5149
	2480	94.6906	2480	100.012	2480	99.5157
	2479	94.7008	2479	100.004	2479	99.5149
	2478	94.7145	2478	99.9981	2478	99.5136
	2477	94.7314	2477	99.9948	2477	99.5126
	2476	94.749	2476	99.9949	2476	99.5133
	2475	94.7648	2475	99.9985	2475	99.5181
	2474	94.7778	2474	100.005	2474	99.5283
	2473	94.7888	2473	100.013	2473	99.5413
	2472	94.7994	2472	100.018	2472	99.5526
	2471	94.8114	2471	100.022	2471	99.5606
	2470	94.8259	2470	100.026	2470	99.5664
	2469	94.8423	2469	100.031	2469	99.5711
	2468	94.8588	2468	100.035	2468	99.5736
	2467	94.8741	2467	100.035	2467	99.5731
	2466	94.8886	2466	100.028	2466	99.5708
	2465	94.9038	2465	100.021	2465	99.5694
	2464	94.9198	2464	100.018	2464	99.5702
	2463	94.9342	2463	100.019	2463	99.5713
	2462	94.9439	2462	100.021	2462	99.5708
	2461	94.948	2461	100.022	2461	99.5694
	2460	94.9491	2460	100.025	2460	99.5704
	2459	94.9511	2459	100.031	2459	99.5743
	2458	94.9565	2458	100.038	2458	99.5787
	2457	94.9658	2457	100.04	2457	99.5813
	2456	94.9789	2456	100.038	2456	99.5844
	2455	94.996	2455	100.035	2455	99.5908
	2454	95.0162	2454	100.035	2454	99.5992
	2453	95.0377	2453	100.037	2453	99.6044
	2452	95.0584	2452	100.036	2452	99.6036
	2451	95.0775	2451	100.033	2451	99.5995
	2450	95.0944	2450	100.03	2450	99.5965
	2449	95.1086	2449	100.03	2449	99.5968
	2448	95.1201	2448	100.033	2448	99.6004
	2447	95.132	2447	100.036	2447	99.607
	2446	95.1478	2446	100.039	2446	99.6157
	2445	95.1674	2445	100.04	2445	99.6244
	2444	95.1871	2444	100.04	2444	99.6321
	2443	95.2043	2443	100.041	2443	99.6401
	2442	95.2203	2442	100.046	2442	99.6494
	2441	95.237	2441	100.053	2441	99.6586
	2440	95.2531	2440	100.06	2440	99.6656
	2439	95.2664	2439	100.065	2439	99.6699
	2438	95.2776	2438	100.068	2438	99.6724
	2437	95.2902	2437	100.071	2437	99.6733
	2436	95.3057	2436	100.074	2436	99.6716
	2435	95.322	2435	100.078	2435	99.6681
	2434	95.3377	2434	100.081	2434	99.6656
	2433	95.3545	2433	100.083	2433	99.6673
	2432	95.3744	2432	100.085	2432	99.6735
	2431	95.396	2431	100.087	2431	99.6815
	2430	95.4153	2430	100.09	2430	99.6882
	2429	95.4305	2429	100.094	2429	99.6932
	2428	95.4428	2428	100.099	2428	99.6986
	2427	95.454	2427	100.103	2427	99.7047
	2426	95.4653	2426	100.102	2426	99.7085
	2425	95.4763	2425	100.096	2425	99.7079
	2424	95.4866	2424	100.094	2424	99.7058
	2423	95.4965	2423	100.101	2423	99.7078
	2422	95.5076	2422	100.114	2422	99.7158
	2421	95.5215	2421	100.126	2421	99.7256
	2420	95.5378	2420	100.133	2420	99.7317
	2419	95.5534	2419	100.136	2419	99.7325
	2418	95.5661	2418	100.137	2418	99.7308
	2417	95.5773	2417	100.137	2417	99.73
	2416	95.5899	2416	100.135	2416	99.7309
	2415	95.6037	2415	100.132	2415	99.7316
	2414	95.6143	2414	100.127	2414	99.7301
	2413	95.6186	2413	100.122	2413	99.7273
	2412	95.6198	2412	100.121	2412	99.727
	2411	95.6257	2411	100.127	2411	99.7325
	2410	95.6428	2410	100.137	2410	99.7426
	2409	95.6711	2409	100.149	2409	99.7527
	2408	95.7048	2408	100.157	2408	99.7589
	2407	95.7358	2407	100.162	2407	99.761
	2406	95.7579	2406	100.165	2406	99.7603
	2405	95.7696	2405	100.166	2405	99.7581
	2404	95.7744	2404	100.163	2404	99.7552
	2403	95.777	2403	100.156	2403	99.7528
	2402	95.7809	2402	100.148	2402	99.7524
	2401	95.7868	2401	100.145	2401	99.7557
	2400	95.7953	2400	100.151	2400	99.7634
	2399	95.8073	2399	100.164	2399	99.7741
	2398	95.823	2398	100.176	2398	99.7833
	2397	95.84	2397	100.177	2397	99.7866
	2396	95.8553	2396	100.168	2396	99.7842
	2395	95.8675	2395	100.159	2395	99.7812
	2394	95.8771	2394	100.157	2394	99.7821
	2393	95.8851	2393	100.163	2393	99.7875
	2392	95.8929	2392	100.174	2392	99.7949
	2391	95.9017	2391	100.186	2391	99.8027
	2390	95.9127	2390	100.197	2390	99.8115
	2389	95.9253	2389	100.207	2389	99.8215
	2388	95.9367	2388	100.215	2388	99.8314
	2387	95.9444	2387	100.218	2387	99.8391
	2386	95.9485	2386	100.218	2386	99.8431
	2385	95.9506	2385	100.217	2385	99.8433
	2384	95.9522	2384	100.218	2384	99.8415
	2383	95.9532	2383	100.223	2383	99.8398
	2382	95.9533	2382	100.23	2382	99.8395
	2381	95.953	2381	100.236	2381	99.8422
	2380	95.9543	2380	100.242	2380	99.8499
	2379	95.9595	2379	100.249	2379	99.863
	2378	95.9693	2378	100.257	2378	99.8781
	2377	95.982	2377	100.265	2377	99.8895
	2376	95.9945	2376	100.269	2376	99.8935
	2375	96.0057	2375	100.268	2375	99.8916
	2374	96.0178	2374	100.264	2374	99.8877
	2373	96.0328	2373	100.261	2373	99.885
	2372	96.0497	2372	100.26	2372	99.8843
	2371	96.0643	2371	100.261	2371	99.8854
	2370	96.0732	2370	100.265	2370	99.8877
	2369	96.0765	2369	100.27	2369	99.8895
	2368	96.0763	2368	100.274	2368	99.8894
	2367	96.0734	2367	100.275	2367	99.8869
	2366	96.0666	2366	100.275	2366	99.8823
	2365	96.0561	2365	100.274	2365	99.8763
	2364	96.0445	2364	100.274	2364	99.87
	2363	96.0334	2363	100.275	2363	99.864
	2362	96.0226	2362	100.276	2362	99.8583
	2361	96.0117	2361	100.277	2361	99.8517
	2360	96.0011	2360	100.276	2360	99.8441
	2359	95.9933	2359	100.275	2359	99.8381
	2358	95.99	2358	100.275	2358	99.8369
	2357	95.9907	2357	100.277	2357	99.8408
	2356	95.994	2356	100.278	2356	99.8458
	2355	95.9963	2355	100.277	2355	99.8472
	2354	95.9956	2354	100.275	2354	99.8435
	2353	95.9938	2353	100.273	2353	99.8371
	2352	95.9975	2352	100.272	2352	99.832
	2351	96.0085	2351	100.271	2351	99.8303
	2350	96.0192	2350	100.272	2350	99.8312
	2349	96.021	2349	100.273	2349	99.8316
	2348	96.0098	2348	100.275	2348	99.8292
	2347	95.9916	2347	100.278	2347	99.823
	2346	95.977	2346	100.278	2346	99.8137
	2345	95.9711	2345	100.273	2345	99.8029
	2344	95.9685	2344	100.264	2344	99.7923
	2343	95.9575	2343	100.254	2343	99.7836
	2342	95.9347	2342	100.245	2342	99.7771
	2341	95.9019	2341	100.238	2341	99.7716
	2340	95.8625	2340	100.235	2340	99.766
	2339	95.8212	2339	100.234	2339	99.7608
	2338	95.7871	2338	100.234	2338	99.7583
	2337	95.7724	2337	100.233	2337	99.7596
	2336	95.7856	2336	100.231	2336	99.7637
	2335	95.8245	2335	100.229	2335	99.7677
	2334	95.8782	2334	100.228	2334	99.7687
	2333	95.9325	2333	100.229	2333	99.766
	2332	95.9782	2332	100.232	2332	99.7612
	2331	96.0114	2331	100.235	2331	99.757
	2330	96.0275	2330	100.235	2330	99.7523
	2329	96.0184	2329	100.226	2329	99.7406
	2328	95.9734	2328	100.202	2328	99.7131
	2327	95.895	2327	100.166	2327	99.6677
	2326	95.8048	2326	100.126	2326	99.6146
	2325	95.7361	2325	100.094	2325	99.5714
	2324	95.7122	2324	100.08	2324	99.5518
	2323	95.7302	2323	100.081	2323	99.5559
	2322	95.7703	2322	100.091	2322	99.5728
	2321	95.8124	2321	100.1	2321	99.5907
	2320	95.8483	2320	100.105	2320	99.6051
	2319	95.8758	2319	100.108	2319	99.6165
	2318	95.8947	2318	100.112	2318	99.6256
	2317	95.9068	2317	100.118	2317	99.6316
	2316	95.916	2316	100.125	2316	99.6331
	2315	95.9244	2315	100.129	2315	99.6308
	2314	95.9308	2314	100.127	2314	99.627
	2313	95.9354	2313	100.122	2313	99.6251
	2312	95.9409	2312	100.12	2312	99.6264
	2311	95.9496	2311	100.121	2311	99.6288
	2310	95.9597	2310	100.122	2310	99.6279
	2309	95.9686	2309	100.118	2309	99.6215
	2308	95.9771	2308	100.108	2308	99.6109
	2307	95.9865	2307	100.098	2307	99.5996
	2306	95.9951	2306	100.09	2306	99.5894
	2305	95.9993	2305	100.084	2305	99.5811
	2304	95.9981	2304	100.077	2304	99.5753
	2303	95.9944	2303	100.068	2303	99.5716
	2302	95.9908	2302	100.058	2302	99.5677
	2301	95.9876	2301	100.052	2301	99.5613
	2300	95.9847	2300	100.049	2300	99.5523
	2299	95.983	2299	100.05	2299	99.5435
	2298	95.9828	2298	100.051	2298	99.5375
	2297	95.982	2297	100.047	2297	99.5339
	2296	95.9766	2296	100.037	2296	99.5307
	2295	95.9649	2295	100.024	2295	99.5254
	2294	95.9487	2294	100.008	2294	99.5174
	2293	95.9323	2293	99.993	2293	99.5073
	2292	95.9185	2292	99.981	2292	99.4968
	2291	95.9061	2291	99.9713	2291	99.4869
	2290	95.8917	2290	99.9617	2290	99.4766
	2289	95.8739	2289	99.951	2289	99.4647
	2288	95.8558	2288	99.9418	2288	99.4524
	2287	95.8433	2287	99.9393	2287	99.4434
	2286	95.8418	2286	99.9463	2286	99.4418
	2285	95.8538	2285	99.9593	2285	99.4483
	2284	95.8772	2284	99.97	2284	99.4591
	2283	95.9046	2283	99.9713	2283	99.4682
	2282	95.9267	2282	99.9625	2282	99.4723
	2281	95.9387	2281	99.9497	2281	99.4738
	2280	95.944	2280	99.9399	2280	99.4787
	2279	95.9496	2279	99.935	2279	99.4896
	2278	95.9594	2278	99.9321	2278	99.5022
	2277	95.9707	2277	99.9298	2277	99.5101
	2276	95.9787	2276	99.9301	2276	99.5117
	2275	95.9819	2275	99.9336	2275	99.5114
	2274	95.983	2274	99.9367	2274	99.5139
	2273	95.9862	2273	99.9359	2273	99.5186
	2272	95.9947	2272	99.933	2272	99.5215
	2271	96.0084	2271	99.933	2271	99.5215
	2270	96.024	2270	99.9382	2270	99.5218
	2269	96.0368	2269	99.9468	2269	99.5256
	2268	96.0441	2268	99.9565	2268	99.5311
	2267	96.0474	2267	99.966	2267	99.5351
	2266	96.0501	2266	99.9717	2266	99.5386
	2265	96.0534	2265	99.9681	2265	99.5464
	2264	96.0545	2264	99.9529	2264	99.5597
	2263	96.0513	2263	99.9313	2263	99.5739
	2262	96.0459	2262	99.9134	2262	99.5832
	2261	96.0428	2261	99.9065	2261	99.5863
	2260	96.0438	2260	99.9094	2260	99.5846
	2259	96.0468	2259	99.9146	2259	99.5785
	2258	96.0514	2258	99.916	2258	99.5698
	2257	96.0602	2257	99.9149	2257	99.5636
	2256	96.0739	2256	99.9178	2256	99.5647
	2255	96.0875	2255	99.9267	2255	99.5722
	2254	96.0944	2254	99.9367	2254	99.5818
	2253	96.0947	2253	99.9431	2253	99.5922
	2252	96.0949	2252	99.9481	2252	99.6042
	2251	96.1	2251	99.9577	2251	99.6159
	2250	96.1079	2250	99.9722	2250	99.6236
	2249	96.1116	2249	99.9833	2249	99.626
	2248	96.1057	2248	99.9801	2248	99.6235
	2247	96.0908	2247	99.958	2247	99.6124
	2246	96.0741	2246	99.9236	2246	99.5904
	2245	96.0649	2245	99.8929	2245	99.5668
	2244	96.0678	2244	99.8804	2244	99.5597
	2243	96.0785	2243	99.8864	2243	99.5775
	2242	96.0875	2242	99.8961	2242	99.6093
	2241	96.0883	2241	99.8942	2241	99.6357
	2240	96.0824	2240	99.8807	2240	99.6463
	2239	96.075	2239	99.8696	2239	99.6433
	2238	96.0692	2238	99.8724	2238	99.6352
	2237	96.0641	2237	99.8877	2237	99.6317
	2236	96.0573	2236	99.9041	2236	99.6393
	2235	96.05	2235	99.9113	2235	99.6539
	2234	96.049	2234	99.9077	2234	99.663
	2233	96.061	2233	99.9006	2233	99.6593
	2232	96.0837	2232	99.8983	2232	99.65
	2231	96.1037	2231	99.9023	2231	99.6491
	2230	96.1086	2230	99.9066	2230	99.6619
	2229	96.1002	2229	99.9053	2229	99.6811
	2228	96.0912	2228	99.8967	2228	99.6954
	2227	96.089	2227	99.88	2227	99.6954
	2226	96.0887	2226	99.8541	2226	99.6784
	2225	96.0833	2225	99.8233	2225	99.6522
	2224	96.0741	2224	99.7998	2224	99.6316
	2223	96.0681	2223	99.7915	2223	99.6257
	2222	96.0681	2222	99.7919	2222	99.6284
	2221	96.0719	2221	99.7875	2221	99.6277
	2220	96.077	2220	99.7758	2220	99.6209
	2219	96.0817	2219	99.7682	2219	99.6152
	2218	96.0828	2218	99.7734	2218	99.6161
	2217	96.0768	2217	99.7864	2217	99.6217
	2216	96.0653	2216	99.795	2216	99.6276
	2215	96.0537	2215	99.794	2215	99.6312
	2214	96.0466	2214	99.7864	2214	99.6328
	2213	96.0443	2213	99.7766	2213	99.6355
	2212	96.0446	2212	99.7655	2212	99.6459
	2211	96.0435	2211	99.7541	2211	99.6687
	2210	96.036	2210	99.7472	2210	99.7
	2209	96.0215	2209	99.7519	2209	99.7296
	2208	96.0085	2208	99.7709	2208	99.748
	2207	96.008	2207	99.7972	2207	99.7529
	2206	96.0193	2206	99.8177	2206	99.7484
	2205	96.0272	2205	99.8244	2205	99.7436
	2204	96.0176	2204	99.8209	2204	99.7472
	2203	95.9939	2203	99.8156	2203	99.7606
	2202	95.9734	2202	99.811	2202	99.7763
	2201	95.9665	2201	99.8031	2201	99.7846
	2200	95.9655	2200	99.789	2200	99.7812
	2199	95.9576	2199	99.7713	2199	99.767
	2198	95.9418	2198	99.7549	2198	99.7454
	2197	95.9284	2197	99.7437	2197	99.7246
	2196	95.923	2196	99.7402	2196	99.7169
	2195	95.9187	2195	99.7418	2195	99.7274
	2194	95.9057	2194	99.7384	2194	99.745
	2193	95.8847	2193	99.7196	2193	99.7509
	2192	95.8646	2192	99.6868	2192	99.736
	2191	95.8508	2191	99.6558	2191	99.7079
	2190	95.8392	2190	99.6436	2190	99.6817
	2189	95.8241	2189	99.6541	2189	99.6684
	2188	95.8069	2188	99.6773	2188	99.6696
	2187	95.797	2187	99.699	2187	99.6792
	2186	95.8051	2186	99.7099	2186	99.6918
	2185	95.838	2185	99.7101	2185	99.7109
	2184	95.8951	2184	99.7072	2184	99.7456
	2183	95.9644	2183	99.7082	2183	99.7935
	2182	96.0227	2182	99.7091	2182	99.8336
	2181	96.0476	2181	99.6961	2181	99.8441
	2180	96.0358	2180	99.6605	2180	99.8252
	2179	96.0086	2179	99.6127	2179	99.7981
	2178	95.9937	2178	99.5772	2178	99.7842
	2177	96	2177	99.5716	2177	99.7891
	2176	96.0121	2176	99.591	2176	99.8034
	2175	96.0129	2175	99.6149	2175	99.8103
	2174	96.0017	2174	99.6271	2174	99.7961
	2173	95.9857	2173	99.6272	2173	99.7617
	2172	95.9613	2172	99.6254	2172	99.7257
	2171	95.9161	2171	99.6299	2171	99.7099
	2170	95.8496	2170	99.6394	2170	99.7189
	2169	95.7796	2169	99.6434	2169	99.7337
	2168	95.7251	2168	99.6295	2168	99.7275
	2167	95.69	2167	99.5938	2167	99.6884
	2166	95.6632	2166	99.5433	2166	99.6277
	2165	95.6296	2165	99.4882	2165	99.5672
	2164	95.5811	2164	99.4337	2164	99.5196
	2163	95.5378	2163	99.3872	2163	99.4848
	2162	95.5632	2162	99.3727	2162	99.4695
	2161	95.7331	2161	99.4239	2161	99.5035
	2160	96.0516	2160	99.5482	2160	99.618
	2159	96.407	2159	99.7017	2159	99.7979
	2158	96.6545	2158	99.8183	2158	99.9754
	2157	96.7431	2157	99.8611	2157	100.087
	2156	96.724	2156	99.8383	2156	100.123
	2155	96.6639	2155	99.7817	2155	100.109
	2154	96.5918	2154	99.7288	2154	100.075
	2153	96.513	2153	99.7068	2153	100.04
	2152	96.4372	2152	99.7159	2152	100.017
	2151	96.3783	2151	99.7301	2151	100.014
	2150	96.3433	2150	99.726	2150	100.028
	2149	96.3312	2149	99.7091	2149	100.05
	2148	96.3375	2148	99.7033	2148	100.071
	2147	96.3535	2147	99.7173	2147	100.087
	2146	96.3683	2146	99.7373	2146	100.099
	2145	96.3771	2145	99.7492	2145	100.108
	2144	96.3828	2144	99.7542	2144	100.115
	2143	96.3875	2143	99.7597	2143	100.122
	2142	96.3876	2142	99.7661	2142	100.121
	2141	96.3808	2141	99.7689	2141	100.114
	2140	96.3714	2140	99.7651	2140	100.107
	2139	96.3678	2139	99.7537	2139	100.11
	2138	96.3762	2138	99.7386	2138	100.122
	2137	96.4006	2137	99.7318	2137	100.14
	2136	96.4406	2136	99.7466	2136	100.164
	2135	96.4867	2135	99.782	2135	100.19
	2134	96.5224	2134	99.8197	2134	100.211
	2133	96.5349	2133	99.8407	2133	100.216
	2132	96.5241	2132	99.8381	2132	100.202
	2131	96.4981	2131	99.8149	2131	100.173
	2130	96.4656	2130	99.7784	2130	100.142
	2129	96.4323	2129	99.7405	2129	100.117
	2128	96.3999	2128	99.7139	2128	100.105
	2127	96.3661	2127	99.7029	2127	100.103
	2126	96.3295	2126	99.7009	2126	100.103
	2125	96.2942	2125	99.6994	2125	100.098
	2124	96.268	2124	99.6956	2124	100.085
	2123	96.2524	2123	99.6902	2123	100.068
	2122	96.2392	2122	99.6837	2122	100.052
	2121	96.2184	2121	99.6778	2121	100.045
	2120	96.1879	2120	99.6764	2120	100.048
	2119	96.1525	2119	99.6797	2119	100.056
	2118	96.1178	2118	99.6824	2118	100.059
	2117	96.0885	2117	99.6802	2117	100.054
	2116	96.0678	2116	99.6738	2116	100.041
	2115	96.056	2115	99.6647	2115	100.021
	2114	96.0503	2114	99.6529	2114	99.9927
	2113	96.0486	2113	99.6417	2113	99.9651
	2112	96.0525	2112	99.6395	2112	99.9544
	2111	96.0629	2111	99.6506	2111	99.9664
	2110	96.0738	2110	99.6689	2110	99.9896
	2109	96.077	2109	99.6842	2109	100.009
	2108	96.0708	2108	99.6909	2108	100.02
	2107	96.062	2107	99.6873	2107	100.027
	2106	96.0584	2106	99.6728	2106	100.033
	2105	96.0606	2105	99.6522	2105	100.037
	2104	96.0644	2104	99.6369	2104	100.04
	2103	96.0666	2103	99.6354	2103	100.041
	2102	96.0701	2102	99.6437	2102	100.036
	2101	96.0808	2101	99.6508	2101	100.022
	2100	96.1018	2100	99.6505	2100	100.004
	2099	96.1304	2099	99.6445	2099	99.9919
	2098	96.1624	2098	99.6375	2098	99.9906
	2097	96.1968	2097	99.6361	2097	100.002
	2096	96.232	2096	99.6482	2096	100.029
	2095	96.2602	2095	99.6754	2095	100.07
	2094	96.2702	2094	99.708	2094	100.11
	2093	96.2586	2093	99.7312	2093	100.135
	2092	96.2341	2092	99.7358	2092	100.139
	2091	96.2093	2091	99.7203	2091	100.125
	2090	96.1897	2090	99.6902	2090	100.098
	2089	96.1736	2089	99.6581	2089	100.065
	2088	96.157	2088	99.6388	2088	100.039
	2087	96.1383	2087	99.6359	2087	100.028
	2086	96.1193	2086	99.637	2086	100.03
	2085	96.1058	2085	99.6272	2085	100.032
	2084	96.1032	2084	99.6054	2084	100.032
	2083	96.111	2083	99.5829	2083	100.031
	2082	96.1216	2082	99.5688	2082	100.03
	2081	96.1265	2081	99.5656	2081	100.025
	2080	96.1238	2080	99.5732	2080	100.016
	2079	96.1176	2079	99.5898	2079	100.012
	2078	96.1145	2078	99.608	2078	100.016
	2077	96.1195	2077	99.6182	2077	100.023
	2076	96.1312	2076	99.6173	2076	100.027
	2075	96.1403	2075	99.6098	2075	100.024
	2074	96.1376	2074	99.6029	2074	100.018
	2073	96.1259	2073	99.6032	2073	100.017
	2072	96.1197	2072	99.6151	2072	100.024
	2071	96.1294	2071	99.6341	2071	100.038
	2070	96.1494	2070	99.6462	2070	100.054
	2069	96.1662	2069	99.6395	2069	100.058
	2068	96.1723	2068	99.6164	2068	100.047
	2067	96.1701	2067	99.5909	2067	100.024
	2066	96.1644	2066	99.5753	2066	99.9965
	2065	96.1595	2065	99.5733	2065	99.9772
	2064	96.1595	2064	99.5817	2064	99.9736
	2063	96.1651	2063	99.5931	2063	99.9822
	2062	96.1718	2062	99.5997	2062	99.9919
	2061	96.1742	2061	99.6006	2061	99.9978
	2060	96.1716	2060	99.6009	2060	100.006
	2059	96.1684	2059	99.6021	2059	100.019
	2058	96.1718	2058	99.6004	2058	100.032
	2057	96.1892	2057	99.5979	2057	100.039
	2056	96.2183	2056	99.6042	2056	100.046
	2055	96.2362	2055	99.6176	2055	100.059
	2054	96.2093	2054	99.6152	2054	100.061
	2053	96.1292	2053	99.5777	2053	100.03
	2052	96.0343	2052	99.5202	2052	99.9683
	2051	95.9845	2051	99.4824	2051	99.912
	2050	96.0098	2050	99.4889	2050	99.8981
	2049	96.085	2049	99.5272	2049	99.9326
	2048	96.1592	2048	99.5664	2048	99.9874
	2047	96.2031	2047	99.5874	2047	100.028
	2046	96.2202	2046	99.5892	2046	100.041
	2045	96.2256	2045	99.5816	2045	100.034
	2044	96.2292	2044	99.5783	2044	100.029
	2043	96.2336	2043	99.5873	2043	100.036
	2042	96.2368	2042	99.6019	2042	100.045
	2041	96.236	2041	99.6073	2041	100.043
	2040	96.2325	2040	99.5977	2040	100.027
	2039	96.2321	2039	99.5817	2039	100.004
	2038	96.2395	2038	99.5688	2038	99.9843
	2037	96.2553	2037	99.5597	2037	99.9706
	2036	96.2802	2036	99.5496	2036	99.9642
	2035	96.3162	2035	99.535	2035	99.9639
	2034	96.3627	2034	99.5161	2034	99.967
	2033	96.4138	2033	99.4999	2033	99.9777
	2032	96.4636	2032	99.4967	2032	100.007
	2031	96.508	2031	99.5091	2031	100.055
	2030	96.5411	2030	99.5289	2030	100.104
	2029	96.5566	2029	99.5494	2029	100.133
	2028	96.5558	2028	99.5735	2028	100.145
	2027	96.5513	2027	99.6009	2027	100.152
	2026	96.5565	2026	99.6172	2026	100.154
	2025	96.5751	2025	99.6099	2025	100.142
	2024	96.6029	2024	99.5869	2024	100.118
	2023	96.6362	2023	99.567	2023	100.094
	2022	96.6706	2022	99.5581	2022	100.077
	2021	96.6954	2021	99.5574	2021	100.069
	2020	96.6973	2020	99.567	2020	100.075
	2019	96.6753	2019	99.5922	2019	100.099
	2018	96.6477	2018	99.6284	2018	100.131
	2017	96.6382	2017	99.6645	2017	100.154
	2016	96.6551	2016	99.695	2016	100.159
	2015	96.6852	2015	99.7169	2015	100.156
	2014	96.7075	2014	99.7187	2014	100.151
	2013	96.7099	2013	99.6913	2013	100.141
	2012	96.696	2012	99.6486	2012	100.129
	2011	96.6814	2011	99.6218	2011	100.123
	2010	96.6893	2010	99.6295	2010	100.128
	2009	96.7387	2009	99.6644	2009	100.141
	2008	96.8268	2008	99.7067	2008	100.158
	2007	96.9222	2007	99.7405	2007	100.18
	2006	96.9869	2006	99.7577	2006	100.205
	2005	97.0063	2005	99.7591	2005	100.226
	2004	96.9947	2004	99.7544	2004	100.236
	2003	96.9724	2003	99.7516	2003	100.228
[truncated: 1,353 more rows]
