# Supplementary material for: Development of a ternary cyclodextrin–arginine–ciprofloxacin antimicrobial complex with enhanced stability
Source: Commun Biol. 2022 Nov 12;5:1234. doi: 10.1038/s42003-022-04197-9 (PMC9653501; doi:10.1038/s42003-022-04197-9)
Supplement: Supplementary file 10 — Supplementary Data 8 [file 42003_2022_4197_MOESM10_ESM.xlsx]

## Sheet: Sheet1
	CD-cpx		CD		Cpx
	Wavenumber	Intensity	Wavenumber	Intensity	Wavenumber	Intensity
	4000	97.2183	4000	103.451	4000	92.5301
	3999	97.2191	3999	103.453	3999	92.5304
	3998	97.222	3998	103.458	3998	92.5289
	3997	97.2267	3997	103.464	3997	92.5307
	3996	97.2317	3996	103.461	3996	92.534
	3995	97.2358	3995	103.459	3995	92.5394
	3994	97.2215	3994	103.452	3994	92.5467
	3993	97.2217	3993	103.444	3993	92.5545
	3992	97.2203	3992	103.436	3992	92.5602
	3991	97.2186	3991	103.431	3991	92.5627
	3990	97.2181	3990	103.427	3990	92.5622
	3989	97.2189	3989	103.426	3989	92.5602
	3988	97.2201	3988	103.427	3988	92.5584
	3987	97.2212	3987	103.428	3987	92.5581
	3986	97.2225	3986	103.431	3986	92.5602
	3985	97.2239	3985	103.432	3985	92.5645
	3984	97.2246	3984	103.432	3984	92.57
	3983	97.2251	3983	103.43	3983	92.5756
	3982	97.2261	3982	103.427	3982	92.5801
	3981	97.2281	3981	103.423	3981	92.5826
	3980	97.2309	3980	103.421	3980	92.5833
	3979	97.2338	3979	103.42	3979	92.5833
	3978	97.2361	3978	103.42	3978	92.5842
	3977	97.2372	3977	103.422	3977	92.5864
	3976	97.2376	3976	103.425	3976	92.5889
	3975	97.2388	3975	103.429	3975	92.5907
	3974	97.2426	3974	103.432	3974	92.5918
	3973	97.2491	3973	103.435	3973	92.5923
	3972	97.2566	3972	103.435	3972	92.5925
	3971	97.2637	3971	103.432	3971	92.5925
	3970	97.2691	3970	103.427	3970	92.5933
	3969	97.2725	3969	103.421	3969	92.5963
	3968	97.2735	3968	103.42	3968	92.602
	3967	97.2728	3967	103.423	3967	92.6095
	3966	97.2718	3966	103.429	3966	92.6156
	3965	97.2714	3965	103.434	3965	92.6174
	3964	97.2725	3964	103.435	3964	92.6143
	3963	97.2759	3963	103.433	3963	92.6086
	3962	97.2808	3962	103.43	3962	92.6036
	3961	97.2847	3961	103.428	3961	92.6008
	3960	97.2854	3960	103.428	3960	92.6011
	3959	97.2832	3959	103.428	3959	92.605
	3958	97.2798	3958	103.428	3958	92.6123
	3957	97.2769	3957	103.428	3957	92.6201
	3956	97.2744	3956	103.428	3956	92.6246
	3955	97.2722	3955	103.428	3955	92.6237
	3954	97.2706	3954	103.429	3954	92.6187
	3953	97.2695	3953	103.429	3953	92.6131
	3952	97.2686	3952	103.428	3952	92.6098
	3951	97.2682	3951	103.424	3951	92.6103
	3950	97.2693	3950	103.415	3950	92.6147
	3949	97.2724	3949	103.405	3949	92.6219
	3948	97.2768	3948	103.399	3948	92.6292
	3947	97.2818	3947	103.398	3947	92.6344
	3946	97.2866	3946	103.401	3946	92.6359
	3945	97.2908	3945	103.405	3945	92.6343
	3944	97.2947	3944	103.407	3944	92.6312
	3943	97.2988	3943	103.406	3943	92.6288
	3942	97.3028	3942	103.406	3942	92.6284
	3941	97.3047	3941	103.407	3941	92.6301
	3940	97.3041	3940	103.411	3940	92.6337
	3939	97.3022	3939	103.413	3939	92.6387
	3938	97.3011	3938	103.413	3938	92.6445
	3937	97.3013	3937	103.412	3937	92.6495
	3936	97.3021	3936	103.411	3936	92.6524
	3935	97.3039	3935	103.411	3935	92.6534
	3934	97.3068	3934	103.411	3934	92.6536
	3933	97.3097	3933	103.411	3933	92.653
	3932	97.3112	3932	103.41	3932	92.651
	3931	97.3112	3931	103.408	3931	92.6478
	3930	97.3117	3930	103.408	3930	92.6452
	3929	97.3123	3929	103.41	3929	92.6448
	3928	97.3105	3928	103.41	3928	92.647
	3927	97.3051	3927	103.408	3927	92.6511
	3926	97.2986	3926	103.402	3926	92.6559
	3925	97.2948	3925	103.396	3925	92.6604
	3924	97.2958	3924	103.395	3924	92.6637
	3923	97.3011	3923	103.399	3923	92.6659
	3922	97.3101	3922	103.406	3922	92.6673
	3921	97.3207	3921	103.409	3921	92.6679
	3920	97.3294	3920	103.406	3920	92.6676
	3919	97.3329	3919	103.398	3919	92.6666
	3918	97.3315	3918	103.39	3918	92.6662
	3917	97.3287	3917	103.385	3917	92.6676
	3916	97.3273	3916	103.382	3916	92.6704
	3915	97.3276	3915	103.38	3915	92.6734
	3914	97.3285	3914	103.381	3914	92.6759
	3913	97.3289	3913	103.386	3913	92.6778
	3912	97.3293	3912	103.394	3912	92.6801
	3911	97.3302	3911	103.402	3911	92.6831
	3910	97.3319	3910	103.407	3910	92.6863
	3909	97.3336	3909	103.407	3909	92.6882
	3908	97.3342	3908	103.404	3908	92.6874
	3907	97.3349	3907	103.4	3907	92.6849
	3906	97.3387	3906	103.398	3906	92.6833
	3905	97.3485	3905	103.396	3905	92.6853
	3904	97.363	3904	103.395	3904	92.6919
	3903	97.376	3903	103.395	3903	92.7011
	3902	97.3821	3902	103.396	3902	92.7096
	3901	97.3816	3901	103.398	3901	92.7148
	3900	97.379	3900	103.399	3900	92.7161
	3899	97.3782	3899	103.398	3899	92.7149
	3898	97.3788	3898	103.395	3898	92.7129
	3897	97.3787	3897	103.39	3897	92.7113
	3896	97.3782	3896	103.384	3896	92.7116
	3895	97.3778	3895	103.38	3895	92.7136
	3894	97.3765	3894	103.38	3894	92.7157
	3893	97.3737	3893	103.383	3893	92.7161
	3892	97.3729	3892	103.39	3892	92.7157
	3891	97.3783	3891	103.398	3891	92.7176
	3890	97.3878	3890	103.407	3890	92.7234
	3889	97.3937	3889	103.412	3889	92.7308
	3888	97.3919	3888	103.413	3888	92.7365
	3887	97.3867	3887	103.407	3887	92.7396
	3886	97.3844	3886	103.4	3886	92.7409
	3885	97.3844	3885	103.394	3885	92.7412
	3884	97.383	3884	103.392	3884	92.742
	3883	97.3807	3883	103.391	3883	92.7449
	3882	97.3818	3882	103.387	3882	92.7503
	3881	97.3876	3881	103.379	3881	92.7555
	3880	97.3951	3880	103.372	3880	92.7578
	3879	97.4014	3879	103.372	3879	92.7572
	3878	97.4051	3878	103.379	3878	92.7553
	3877	97.4043	3877	103.388	3877	92.7526
	3876	97.4	3876	103.392	3876	92.7495
	3875	97.3975	3875	103.389	3875	92.7477
	3874	97.4003	3874	103.386	3874	92.7475
	3873	97.4056	3873	103.385	3873	92.7475
	3872	97.4097	3872	103.389	3872	92.7463
	3871	97.4149	3871	103.394	3871	92.7456
	3870	97.4242	3870	103.397	3870	92.7488
	3869	97.4312	3869	103.397	3869	92.7558
	3868	97.4285	3868	103.393	3868	92.7637
	3867	97.4196	3867	103.389	3867	92.7702
	3866	97.4132	3866	103.384	3866	92.7744
	3865	97.4117	3865	103.38	3865	92.7758
	3864	97.4112	3864	103.376	3864	92.774
	3863	97.4076	3863	103.372	3863	92.7688
	3862	97.4048	3862	103.367	3862	92.7622
	3861	97.4045	3861	103.364	3861	92.7547
	3860	97.4039	3860	103.36	3860	92.746
	3859	97.4012	3859	103.354	3859	92.7368
	3858	97.398	3858	103.347	3858	92.7289
	3857	97.3938	3857	103.339	3857	92.723
	3856	97.3878	3856	103.333	3856	92.7209
	3855	97.3883	3855	103.333	3855	92.7273
	3854	97.4055	3854	103.34	3854	92.7439
	3853	97.4347	3853	103.353	3853	92.7653
	3852	97.4575	3852	103.367	3852	92.7826
	3851	97.4634	3851	103.376	3851	92.7906
	3850	97.4568	3850	103.377	3850	92.7913
	3849	97.4454	3849	103.374	3849	92.7887
	3848	97.4341	3848	103.37	3848	92.785
	3847	97.4259	3847	103.366	3847	92.7809
	3846	97.4237	3846	103.364	3846	92.7782
	3845	97.4282	3845	103.363	3845	92.7795
	3844	97.4356	3844	103.361	3844	92.7852
	3843	97.4413	3843	103.36	3843	92.7932
	3842	97.448	3842	103.361	3842	92.8026
	3841	97.4572	3841	103.365	3841	92.8115
	3840	97.4662	3840	103.369	3840	92.8179
	3839	97.4739	3839	103.371	3839	92.8225
	3838	97.4809	3838	103.373	3838	92.8278
	3837	97.4861	3837	103.375	3837	92.8338
	3836	97.4873	3836	103.375	3836	92.8379
	3835	97.4845	3835	103.375	3835	92.8381
	3834	97.481	3834	103.374	3834	92.8352
	3833	97.4775	3833	103.371	3833	92.8307
	3832	97.4733	3832	103.366	3832	92.8265
	3831	97.469	3831	103.361	3831	92.8253
	3830	97.4652	3830	103.357	3830	92.8281
	3829	97.4607	3829	103.355	3829	92.8326
	3828	97.4551	3828	103.354	3828	92.8346
	3827	97.4497	3827	103.352	3827	92.8323
	3826	97.4497	3826	103.349	3826	92.8291
	3825	97.4558	3825	103.35	3825	92.8295
	3824	97.4629	3824	103.355	3824	92.8342
	3823	97.4672	3823	103.36	3823	92.8403
	3822	97.4715	3822	103.358	3822	92.8449
	3821	97.4801	3821	103.349	3821	92.8476
	3820	97.4909	3820	103.338	3820	92.8508
	3819	97.4978	3819	103.334	3819	92.8551
	3818	97.4982	3818	103.335	3818	92.8586
	3817	97.4961	3817	103.338	3817	92.8602
	3816	97.492	3816	103.341	3816	92.8586
	3815	97.4814	3815	103.342	3815	92.8539
	3814	97.4653	3814	103.344	3814	92.8482
	3813	97.4526	3813	103.347	3813	92.8447
	3812	97.4504	3812	103.351	3812	92.8447
	3811	97.4549	3811	103.352	3811	92.8464
	3810	97.4564	3810	103.348	3810	92.8469
	3809	97.4523	3809	103.341	3809	92.8474
	3808	97.4499	3808	103.334	3808	92.851
	3807	97.4572	3807	103.33	3807	92.8597
	3806	97.4746	3806	103.332	3806	92.8725
	3805	97.4926	3805	103.338	3805	92.8844
	3804	97.5026	3804	103.344	3804	92.891
	3803	97.5044	3803	103.347	3803	92.8914
	3802	97.5047	3802	103.342	3802	92.8883
	3801	97.5072	3801	103.333	3801	92.8857
	3800	97.508	3800	103.325	3800	92.885
	3799	97.5045	3799	103.322	3799	92.8848
	3798	97.499	3798	103.323	3798	92.8833
	3797	97.4933	3797	103.326	3797	92.8796
	3796	97.4846	3796	103.327	3796	92.8736
	3795	97.4716	3795	103.328	3795	92.8671
	3794	97.4593	3794	103.331	3794	92.8633
	3793	97.4527	3793	103.335	3793	92.8634
	3792	97.4521	3792	103.337	3792	92.8668
	3791	97.4538	3791	103.334	3791	92.8725
	3790	97.4559	3790	103.328	3790	92.8797
	3789	97.4592	3789	103.324	3789	92.8878
	3788	97.4626	3788	103.323	3788	92.895
	3787	97.4632	3787	103.324	3787	92.8993
	3786	97.4612	3786	103.325	3786	92.9014
	3785	97.4606	3785	103.324	3785	92.9027
	3784	97.4642	3784	103.319	3784	92.9039
	3783	97.4717	3783	103.312	3783	92.9046
	3782	97.4809	3782	103.306	3782	92.9048
	3781	97.4893	3781	103.304	3781	92.9051
	3780	97.4943	3780	103.305	3780	92.9055
	3779	97.4935	3779	103.307	3779	92.9062
	3778	97.4869	3778	103.308	3778	92.908
	3777	97.4779	3777	103.309	3777	92.9119
	3776	97.4714	3776	103.309	3776	92.9171
	3775	97.4698	3775	103.309	3775	92.9219
	3774	97.4723	3774	103.309	3774	92.9248
	3773	97.4765	3773	103.309	3773	92.9261
	3772	97.4808	3772	103.31	3772	92.9271
	3771	97.4852	3771	103.31	3771	92.9289
	3770	97.4917	3770	103.307	3770	92.9317
	3769	97.4992	3769	103.304	3769	92.9346
	3768	97.5035	3768	103.299	3768	92.9357
	3767	97.5027	3767	103.293	3767	92.9341
	3766	97.4996	3766	103.289	3766	92.9323
	3765	97.4979	3765	103.287	3765	92.9333
	3764	97.4972	3764	103.289	3764	92.9373
	3763	97.4968	3763	103.295	3763	92.9427
	3762	97.4998	3762	103.301	3762	92.9485
	3761	97.5061	3761	103.305	3761	92.954
	3760	97.5124	3760	103.305	3760	92.9589
	3759	97.5146	3759	103.303	3759	92.9632
	3758	97.5146	3758	103.301	3758	92.9679
	3757	97.5183	3757	103.302	3757	92.9738
	3756	97.5275	3756	103.305	3756	92.98
	3755	97.5392	3755	103.306	3755	92.9844
	3754	97.5492	3754	103.304	3754	92.9863
	3753	97.554	3753	103.296	3753	92.9854
	3752	97.5503	3752	103.282	3752	92.9815
	3751	97.5407	3751	103.269	3751	92.9765
	3750	97.5371	3750	103.262	3750	92.9757
	3749	97.5492	3749	103.266	3749	92.9829
	3748	97.5706	3748	103.278	3748	92.9948
	3747	97.5858	3747	103.292	3747	93.0053
	3746	97.5888	3746	103.301	3746	93.0119
	3745	97.5876	3745	103.302	3745	93.016
	3744	97.5858	3744	103.296	3744	93.018
	3743	97.5772	3743	103.288	3743	93.0157
	3742	97.5636	3742	103.284	3742	93.0105
	3741	97.5545	3741	103.283	3741	93.0078
	3740	97.5516	3740	103.285	3740	93.0087
	3739	97.5466	3739	103.285	3739	93.0092
	3738	97.5357	3738	103.282	3738	93.0072
	3737	97.5279	3737	103.278	3737	93.0068
	3736	97.5289	3736	103.278	3736	93.0103
	3735	97.5324	3735	103.281	3735	93.0137
	3734	97.53	3734	103.286	3734	93.0118
	3733	97.5243	3733	103.289	3733	93.0057
	3732	97.5231	3732	103.29	3732	93.0009
	3731	97.525	3731	103.289	3731	93
	3730	97.5219	3730	103.289	3730	93.0007
	3729	97.5121	3729	103.288	3729	93.0009
	3728	97.5001	3728	103.287	3728	93.0007
	3727	97.4915	3727	103.285	3727	93.0019
	3726	97.4885	3726	103.28	3726	93.0063
	3725	97.4914	3725	103.275	3725	93.0149
	3724	97.4978	3724	103.27	3724	93.0261
	3723	97.5034	3723	103.269	3723	93.0361
	3722	97.507	3722	103.273	3722	93.043
	3721	97.5086	3721	103.282	3721	93.0468
	3720	97.5095	3720	103.289	3720	93.0492
	3719	97.5101	3719	103.288	3719	93.0511
	3718	97.5089	3718	103.277	3718	93.0526
	3717	97.5063	3717	103.261	3717	93.0546
	3716	97.5033	3716	103.248	3716	93.0589
	3715	97.5007	3715	103.243	3715	93.067
	3714	97.5004	3714	103.245	3714	93.0792
	3713	97.5042	3713	103.251	3713	93.0934
	3712	97.5114	3712	103.256	3712	93.1057
	3711	97.5172	3711	103.259	3711	93.113
	3710	97.5172	3710	103.26	3710	93.1153
	3709	97.5119	3709	103.26	3709	93.1155
	3708	97.5052	3708	103.261	3708	93.1163
	3707	97.5005	3707	103.263	3707	93.1175
	3706	97.4995	3706	103.264	3706	93.1178
	3705	97.5016	3705	103.264	3705	93.1165
	3704	97.504	3704	103.263	3704	93.1151
	3703	97.5026	3703	103.26	3703	93.1157
	3702	97.498	3702	103.256	3702	93.1208
	3701	97.4935	3701	103.252	3701	93.1307
	3700	97.4912	3700	103.249	3700	93.1426
	3699	97.4911	3699	103.246	3699	93.1523
	3698	97.4915	3698	103.242	3698	93.157
	3697	97.4907	3697	103.237	3697	93.158
	3696	97.4881	3696	103.23	3696	93.1587
	3695	97.4842	3695	103.224	3695	93.1616
	3694	97.4819	3694	103.221	3694	93.1678
	3693	97.4845	3693	103.221	3693	93.1768
	3692	97.4904	3692	103.223	3692	93.1871
	3691	97.4939	3691	103.222	3691	93.1958
	3690	97.4932	3690	103.217	3690	93.2022
	3689	97.4911	3689	103.21	3689	93.2083
	3688	97.4869	3688	103.202	3688	93.2154
	3687	97.4761	3687	103.193	3687	93.2219
	3686	97.4582	3686	103.182	3686	93.2258
	3685	97.4399	3685	103.17	3685	93.2268
	3684	97.4258	3684	103.158	3684	93.2246
	3683	97.414	3683	103.149	3683	93.2195
	3682	97.4008	3682	103.142	3682	93.2144
	3681	97.3899	3681	103.138	3681	93.2152
	3680	97.3852	3680	103.133	3680	93.2246
	3679	97.3846	3679	103.124	3679	93.2397
	3678	97.381	3678	103.113	3678	93.2541
	3677	97.3713	3677	103.1	3677	93.2632
	3676	97.3607	3676	103.086	3676	93.2669
	3675	97.3516	3675	103.071	3675	93.2682
	3674	97.3414	3674	103.059	3674	93.2714
	3673	97.3283	3673	103.051	3673	93.2779
	3672	97.3125	3672	103.047	3672	93.2859
	3671	97.2935	3671	103.043	3671	93.2916
	3670	97.2688	3670	103.033	3670	93.2918
	3669	97.2381	3669	103.019	3669	93.2874
	3668	97.2053	3668	103.003	3668	93.2818
	3667	97.1755	3667	102.988	3667	93.2771
	3666	97.1493	3666	102.973	3666	93.2733
	3665	97.1234	3665	102.955	3665	93.2698
	3664	97.0971	3664	102.935	3664	93.2671
	3663	97.0722	3663	102.915	3663	93.2666
	3662	97.0498	3662	102.898	3662	93.2683
	3661	97.0303	3661	102.886	3661	93.2709
	3660	97.0115	3660	102.877	3660	93.2718
	3659	96.9914	3659	102.867	3659	93.269
	3658	96.9698	3658	102.854	3658	93.2626
	3657	96.9501	3657	102.836	3657	93.2558
	3656	96.935	3656	102.819	3656	93.2525
	3655	96.9232	3655	102.804	3655	93.2544
	3654	96.9129	3654	102.792	3654	93.2604
	3653	96.9025	3653	102.781	3653	93.2681
	3652	96.8895	3652	102.768	3652	93.2745
	3651	96.8698	3651	102.75	3651	93.2767
	3650	96.843	3650	102.731	3650	93.2741
	3649	96.8137	3649	102.716	3649	93.2695
	3648	96.7841	3648	102.703	3648	93.2652
	3647	96.753	3647	102.687	3647	93.2604
	3646	96.7188	3646	102.666	3646	93.2538
	3645	96.682	3645	102.639	3645	93.2454
	3644	96.6445	3644	102.612	3644	93.2369
	3643	96.6082	3643	102.588	3643	93.2298
	3642	96.5731	3642	102.568	3642	93.224
	3641	96.538	3641	102.554	3641	93.218
	3640	96.502	3640	102.541	3640	93.2108
	3639	96.4665	3639	102.526	3639	93.2035
	3638	96.4325	3638	102.507	3638	93.1975
	3637	96.4	3637	102.487	3637	93.1932
	3636	96.3677	3636	102.467	3636	93.1886
	3635	96.3359	3635	102.449	3635	93.1816
	3634	96.3065	3634	102.433	3634	93.1719
	3633	96.2797	3633	102.418	3633	93.1613
	3632	96.2533	3632	102.403	3632	93.1515
	3631	96.2256	3631	102.386	3631	93.1438
	3630	96.1987	3630	102.366	3630	93.1383
	3629	96.1732	3629	102.344	3629	93.1338
	3628	96.1455	3628	102.324	3628	93.13
	3627	96.1114	3627	102.308	3627	93.126
	3626	96.0725	3626	102.292	3626	93.1201
	3625	96.0321	3625	102.272	3625	93.1106
	3624	95.9909	3624	102.251	3624	93.0965
	3623	95.948	3623	102.231	3623	93.0785
	3622	95.9044	3622	102.215	3622	93.06
	3621	95.8618	3621	102.202	3621	93.0445
	3620	95.8213	3620	102.186	3620	93.0328
	3619	95.7832	3619	102.165	3619	93.0238
	3618	95.7471	3618	102.139	3618	93.0151
	3617	95.7124	3617	102.111	3617	93.0042
	3616	95.6768	3616	102.084	3616	92.9891
	3615	95.6375	3615	102.057	3615	92.9693
	3614	95.5939	3614	102.028	3614	92.9464
	3613	95.5468	3613	101.999	3613	92.9229
	3612	95.4972	3612	101.973	3612	92.9014
	3611	95.4469	3611	101.952	3611	92.8831
	3610	95.3991	3610	101.936	3610	92.8676
	3609	95.3551	3609	101.918	3609	92.8518
	3608	95.3122	3608	101.891	3608	92.8322
	3607	95.2663	3607	101.856	3607	92.8078
	3606	95.2148	3606	101.82	3606	92.7807
	3605	95.1579	3605	101.787	3605	92.7535
	3604	95.0972	3604	101.758	3604	92.7259
	3603	95.0352	3603	101.73	3603	92.6969
	3602	94.9749	3602	101.704	3602	92.6668
	3601	94.9178	3601	101.678	3601	92.6376
	3600	94.8627	3600	101.652	3600	92.61
	3599	94.8081	3599	101.627	3599	92.5824
	3598	94.7527	3598	101.602	3598	92.5508
	3597	94.6965	3597	101.577	3597	92.5137
	3596	94.6386	3596	101.552	3596	92.4723
	3595	94.5781	3595	101.524	3595	92.43
	3594	94.5154	3594	101.495	3594	92.3895
	3593	94.4514	3593	101.463	3593	92.3501
	3592	94.3867	3592	101.431	3592	92.3098
	3591	94.3219	3591	101.4	3591	92.2671
	3590	94.2563	3590	101.37	3590	92.222
	3589	94.1878	3589	101.336	3589	92.1745
	3588	94.1157	3588	101.299	3588	92.124
	3587	94.0412	3587	101.259	3587	92.0705
	3586	93.9657	3586	101.218	3586	92.0145
	3585	93.8893	3585	101.178	3585	91.9558
	3584	93.8102	3584	101.139	3584	91.8926
	3583	93.7276	3583	101.104	3583	91.8231
	3582	93.6432	3582	101.069	3582	91.7483
	3581	93.5593	3581	101.031	3581	91.6713
	3580	93.4763	3580	100.989	3580	91.5949
	3579	93.3927	3579	100.945	3579	91.5188
	3578	93.3076	3578	100.905	3578	91.4401
	3577	93.221	3577	100.871	3577	91.3564
	3576	93.1329	3576	100.84	3576	91.2684
	3575	93.0418	3575	100.808	3575	91.1786
	3574	92.9468	3574	100.774	3574	91.0882
	3573	92.8494	3573	100.736	3573	90.9964
	3572	92.7524	3572	100.695	3572	90.9009
	3571	92.657	3571	100.652	3571	90.8004
	3570	92.5611	3570	100.61	3570	90.6947
	3569	92.4603	3569	100.572	3569	90.5835
	3568	92.3527	3568	100.538	3568	90.4671
	3567	92.2407	3567	100.503	3567	90.346
	3566	92.1275	3566	100.463	3566	90.22
	3565	92.0138	3565	100.417	3565	90.0875
	3564	91.8993	3564	100.371	3564	89.9469
	3563	91.783	3563	100.33	3563	89.7979
	3562	91.6643	3562	100.296	3562	89.6419
	3561	91.5429	3561	100.262	3561	89.4801
	3560	91.4192	3560	100.225	3560	89.3131
	3559	91.2942	3559	100.183	3559	89.1415
	3558	91.1694	3558	100.14	3558	88.9667
	3557	91.0449	3557	100.096	3557	88.79
	3556	90.9192	3556	100.053	3556	88.6107
	3555	90.7919	3555	100.01	3555	88.426
	3554	90.6635	3554	99.9687	3554	88.2326
	3553	90.5344	3553	99.9295	3553	88.03
	3552	90.4027	3552	99.8917	3552	87.8206
	3551	90.2669	3551	99.8542	3551	87.6086
	3550	90.1286	3550	99.8166	3550	87.397
	3549	89.9923	3549	99.7787	3549	87.1855
	3548	89.8611	3548	99.7401	3548	86.9729
	3547	89.7344	3547	99.7002	3547	86.7592
	3546	89.6095	3546	99.6586	3546	86.5465
	3545	89.4852	3545	99.6152	3545	86.3374
	3544	89.3627	3544	99.571	3544	86.1326
	3543	89.2441	3543	99.5281	3543	85.9323
	3542	89.1304	3542	99.4892	3542	85.7374
	3541	89.0205	3541	99.4542	3541	85.5503
	3540	88.9133	3540	99.4205	3540	85.3732
	3539	88.8102	3539	99.3845	3539	85.2075
	3538	88.714	3538	99.3452	3538	85.0541
	3537	88.6268	3537	99.3039	3537	84.9135
	3536	88.548	3536	99.2623	3536	84.7864
	3535	88.4761	3535	99.2205	3535	84.6743
	3534	88.4106	3534	99.1786	3534	84.5797
	3533	88.3522	3533	99.1372	3533	84.5045
	3532	88.3013	3532	99.0975	3532	84.4493
	3531	88.2571	3531	99.0592	3531	84.4123
	3530	88.2188	3530	99.02	3530	84.3911
	3529	88.1858	3529	98.9772	3529	84.385
	3528	88.1582	3528	98.9305	3528	84.3955
	3527	88.1362	3527	98.8824	3527	84.424
	3526	88.12	3526	98.8366	3526	84.4698
	3525	88.1095	3525	98.7943	3525	84.5298
	3524	88.1035	3524	98.754	3524	84.6008
	3523	88.1002	3523	98.7143	3523	84.6814
	3522	88.0982	3522	98.6747	3522	84.7715
	3521	88.0978	3521	98.6361	3521	84.8714
	3520	88.1009	3520	98.5979	3520	84.9802
	3519	88.1085	3519	98.5594	3519	85.0962
	3518	88.1193	3518	98.5202	3518	85.2176
	3517	88.13	3517	98.4808	3517	85.3423
	3516	88.1376	3516	98.4405	3516	85.4678
	3515	88.1418	3515	98.3978	3515	85.5931
	3514	88.144	3514	98.3519	3514	85.7187
	3513	88.145	3513	98.3046	3513	85.8462
	3512	88.1445	3512	98.2579	3512	85.9766
	3511	88.143	3511	98.2126	3511	86.1091
	3510	88.142	3510	98.1674	3510	86.2413
	3509	88.1416	3509	98.1214	3509	86.3694
	3508	88.1398	3508	98.0756	3508	86.4903
	3507	88.1343	3507	98.0314	3507	86.6034
	3506	88.1233	3506	97.989	3506	86.7107
	3505	88.1069	3505	97.9465	3505	86.8158
	3504	88.086	3504	97.9023	3504	86.9212
	3503	88.0629	3503	97.8563	3503	87.0271
	3502	88.0402	3502	97.8097	3502	87.1325
	3501	88.0186	3501	97.7631	3501	87.2355
	3500	87.9967	3500	97.7166	3500	87.3348
	3499	87.9732	3499	97.6698	3499	87.4294
	3498	87.9485	3498	97.6232	3498	87.5192
	3497	87.9239	3497	97.5779	3497	87.6046
	3496	87.8995	3496	97.5348	3496	87.6874
	3495	87.8741	3495	97.4937	3495	87.7695
	3494	87.8452	3494	97.4526	3494	87.8519
	3493	87.8116	3493	97.4099	3493	87.933
	3492	87.7739	3492	97.3652	3492	88.0099
	3491	87.735	3491	97.3199	3491	88.0812
	3490	87.6973	3490	97.2749	3490	88.1485
	3489	87.6606	3489	97.2292	3489	88.2152
	3488	87.6222	3488	97.181	3488	88.2834
	3487	87.5796	3487	97.1303	3487	88.3515
	3486	87.5325	3486	97.0791	3486	88.4145
	3485	87.4821	3485	97.0293	3485	88.4685
	3484	87.4295	3484	96.9807	3484	88.5139
	3483	87.3761	3483	96.9325	3483	88.5551
	3482	87.324	3482	96.8849	3482	88.5967
	3481	87.2749	3481	96.8394	3481	88.6405
	3480	87.229	3480	96.7965	3480	88.6859
	3479	87.1843	3479	96.7541	3479	88.7319
	3478	87.1375	3478	96.7093	3478	88.7781
	3477	87.0853	3477	96.6612	3477	88.8229
	3476	87.0273	3476	96.6119	3476	88.8639
	3475	86.9664	3475	96.5636	3475	88.9001
	3474	86.9071	3474	96.5169	3474	88.9333
	3473	86.8515	3473	96.4705	3473	88.9667
	3472	86.7981	3472	96.4239	3472	89.0021
	3471	86.7441	3471	96.378	3471	89.0377
	3470	86.6882	3470	96.3331	3470	89.0705
	3469	86.6316	3469	96.2877	3469	89.0986
	3468	86.5762	3468	96.24	3468	89.1225
	3467	86.523	3467	96.1897	3467	89.144
	3466	86.4709	3466	96.1386	3466	89.1633
	3465	86.4173	3465	96.0886	3465	89.179
	3464	86.3602	3464	96.0402	3464	89.1914
	3463	86.3004	3463	95.9928	3463	89.2034
	3462	86.2401	3462	95.9457	3462	89.218
	3461	86.1807	3461	95.8985	3461	89.2346
	3460	86.1216	3460	95.8523	3460	89.2497
	3459	86.0615	3459	95.8086	3459	89.2607
	3458	86.0002	3458	95.7684	3458	89.2682
	3457	85.939	3457	95.7305	3457	89.2744
	3456	85.8785	3456	95.6925	3456	89.2806
	3455	85.8183	3455	95.6533	3455	89.2875
	3454	85.757	3454	95.6134	3454	89.2955
	3453	85.6935	3453	95.5724	3453	89.304
	3452	85.6282	3452	95.5282	3452	89.3093
	3451	85.563	3451	95.4786	3451	89.3065
	3450	85.4997	3450	95.4238	3450	89.2938
	3449	85.4389	3449	95.3681	3449	89.2739
	3448	85.3801	3448	95.3172	3448	89.2528
	3447	85.3221	3447	95.2744	3447	89.2355
	3446	85.2637	3446	95.2376	3446	89.2233
	3445	85.2034	3445	95.2012	3445	89.2143
	3444	85.1408	3444	95.1603	3444	89.2059
	3443	85.0775	3443	95.114	3443	89.1965
	3442	85.016	3442	95.0643	3442	89.1862
	3441	84.958	3441	95.0145	3441	89.1755
	3440	84.9024	3440	94.9668	3440	89.1651
	3439	84.8469	3439	94.9219	3439	89.1559
	3438	84.789	3438	94.8791	3438	89.149
	3437	84.7281	3437	94.8368	3437	89.1452
	3436	84.6662	3436	94.7936	3436	89.1443
	3435	84.6067	3435	94.7499	3435	89.1449
	3434	84.5517	3434	94.7076	3434	89.1457
	3433	84.4998	3433	94.6676	3433	89.1461
	3432	84.4477	3432	94.6288	3432	89.147
	3431	84.3944	3431	94.5889	3431	89.15
	3430	84.3415	3430	94.5464	3430	89.1568
	3429	84.2907	3429	94.5018	3429	89.1672
	3428	84.2414	3428	94.4567	3428	89.1793
	3427	84.1909	3427	94.4135	3427	89.1906
	3426	84.1378	3426	94.3741	3426	89.1993
	3425	84.0831	3425	94.3388	3425	89.2056
	3424	84.0289	3424	94.3056	3424	89.2097
	3423	83.9766	3423	94.2718	3423	89.2115
	3422	83.9266	3422	94.2354	3422	89.2097
	3421	83.8784	3421	94.1963	3421	89.2024
	3420	83.831	3420	94.1548	3420	89.1886
	3419	83.7824	3419	94.1116	3419	89.1696
	3418	83.7307	3418	94.0675	3418	89.1481
	3417	83.6753	3417	94.0235	3417	89.1269
	3416	83.6173	3416	93.9808	3416	89.1074
	3415	83.5596	3415	93.9398	3415	89.0902
	3414	83.5047	3414	93.9008	3414	89.0753
	3413	83.4531	3413	93.8627	3413	89.0617
	3412	83.4024	3412	93.8236	3412	89.0471
	3411	83.3497	3411	93.7814	3411	89.0286
	3410	83.2936	3410	93.7366	3410	89.0049
	3409	83.2352	3409	93.6924	3409	88.9766
	3408	83.1775	3408	93.6531	3408	88.945
	3407	83.1236	3407	93.6196	3407	88.9106
	3406	83.0744	3406	93.5891	3406	88.8736
	3405	83.0272	3405	93.5571	3405	88.8355
	3404	82.9772	3404	93.5214	3404	88.7995
	3403	82.9214	3403	93.4829	3403	88.7684
	3402	82.8607	3402	93.4438	3402	88.7404
	3401	82.7987	3401	93.4051	3401	88.7101
	3400	82.7386	3400	93.3671	3400	88.673
	3399	82.6814	3399	93.3301	3399	88.6295
	3398	82.6263	3398	93.2947	3398	88.5852
	3397	82.5728	3397	93.2609	3397	88.5446
	3396	82.5205	3396	93.2275	3396	88.5076
	3395	82.4698	3395	93.1938	3395	88.4702
	3394	82.4198	3394	93.1596	3394	88.4294
	3393	82.3688	3393	93.1255	3393	88.3856
	3392	82.3154	3392	93.0916	3392	88.3415
	3391	82.2603	3391	93.0576	3391	88.2996
	3390	82.2057	3390	93.0235	3390	88.2612
	3389	82.1532	3389	92.9899	3389	88.2263
	3388	82.1026	3388	92.9562	3388	88.1946
	3387	82.0525	3387	92.921	3387	88.1647
	3386	82.0027	3386	92.8829	3386	88.1348
	3385	81.9539	3385	92.8431	3385	88.1041
	3384	81.9074	3384	92.8054	3384	88.0731
	3383	81.8635	3383	92.7728	3383	88.0436
	3382	81.8225	3382	92.7445	3382	88.0172
	3381	81.7844	3381	92.7169	3381	87.9949
	3380	81.7483	3380	92.6871	3380	87.9776
	3379	81.7123	3379	92.6559	3379	87.9657
	3378	81.6743	3378	92.6255	3378	87.9582
	3377	81.634	3377	92.5962	3377	87.9526
	3376	81.5939	3376	92.5665	3376	87.9466
	3375	81.5569	3375	92.5352	3375	87.9402
	3374	81.5244	3374	92.5037	3374	87.9351
	3373	81.4955	3373	92.4742	3373	87.9332
	3372	81.4687	3372	92.4476	3372	87.935
	3371	81.4436	3371	92.4217	3371	87.9404
	3370	81.4209	3370	92.3928	3370	87.9497
	3369	81.4015	3369	92.3587	3369	87.9625
	3368	81.3861	3368	92.3215	3368	87.9783
	3367	81.3742	3367	92.2858	3367	87.9966
	3366	81.3633	3366	92.2557	3366	88.0175
	3365	81.3507	3365	92.2313	3365	88.041
	3364	81.3356	3364	92.2105	3364	88.0663
	3363	81.3199	3363	92.1914	3363	88.0917
	3362	81.305	3362	92.1729	3362	88.116
	3361	81.2905	3361	92.1535	3361	88.1395
	3360	81.2762	3360	92.1311	3360	88.1628
	3359	81.2638	3359	92.1052	3359	88.186
	3358	81.2551	3358	92.0772	3358	88.2098
	3357	81.2495	3357	92.05	3357	88.2351
	3356	81.2449	3356	92.0252	3356	88.2635
	3355	81.2409	3355	92.0029	3355	88.295
	3354	81.239	3354	91.9823	3354	88.3271
	3353	81.239	3353	91.963	3353	88.3555
	3352	81.2377	3352	91.9445	3352	88.3781
	3351	81.2325	3351	91.9259	3351	88.3959
	3350	81.2245	3350	91.9056	3350	88.4126
	3349	81.2177	3349	91.8827	3349	88.4313
	3348	81.2144	3348	91.8588	3348	88.4541
	3347	81.2131	3347	91.8377	3347	88.4821
	3346	81.2104	3346	91.8231	3346	88.515
	3345	81.2054	3345	91.8141	3345	88.5501
	3344	81.2003	3344	91.8056	3344	88.5823
	3343	81.1992	3343	91.7925	3343	88.6088
	3342	81.204	3342	91.773	3342	88.6319
	3341	81.2124	3341	91.7495	3341	88.6572
	3340	81.2203	3340	91.7255	3340	88.6885
	3339	81.2258	3339	91.7036	3339	88.7242
	3338	81.2303	3338	91.6849	3338	88.7607
	3337	81.2359	3337	91.6697	3337	88.7973
	3336	81.2438	3336	91.6574	3336	88.8358
	3335	81.2543	3335	91.6472	3335	88.8772
	3334	81.2675	3334	91.638	3334	88.9193
	3333	81.2827	3333	91.6286	3333	88.9601
	3332	81.2992	3332	91.6179	3332	89.0011
	3331	81.3168	3331	91.6052	3331	89.0464
	3330	81.3355	3330	91.5903	3330	89.098
	3329	81.3546	3329	91.5742	3329	89.1534
	3328	81.3722	3328	91.5586	3328	89.2084
	3327	81.3873	3327	91.5449	3327	89.2611
	3326	81.401	3326	91.5333	3326	89.3128
	3325	81.4158	3325	91.5226	3325	89.3647
	3324	81.4337	3324	91.5118	3324	89.4164
	3323	81.4556	3323	91.5011	3323	89.4657
	3322	81.4806	3322	91.4918	3322	89.511
	3321	81.5072	3321	91.4854	3321	89.5528
	3320	81.5332	3320	91.4823	3320	89.5945
	3319	81.5573	3319	91.481	3319	89.6389
	3318	81.5791	3318	91.479	3318	89.6859
	3317	81.5989	3317	91.4736	3317	89.7328
	3316	81.6176	3316	91.4641	3316	89.7778
	3315	81.6361	3315	91.4525	3315	89.8224
	3314	81.6558	3314	91.4417	3314	89.8693
	3313	81.6776	3313	91.4335	3313	89.9185
	3312	81.7018	3312	91.428	3312	89.9666
	3311	81.7276	3311	91.4246	3311	90.01
	3310	81.7532	3310	91.4225	3310	90.0478
	3309	81.7769	3309	91.4205	3309	90.0819
	3308	81.7976	3308	91.4173	3308	90.1153
	3307	81.8159	3307	91.412	3307	90.1499
	3306	81.8339	3306	91.4046	3306	90.1854
	3305	81.8527	3305	91.3958	3305	90.2192
	3304	81.8724	3304	91.3871	3304	90.2491
	3303	81.8932	3303	91.3802	3303	90.276
	3302	81.9159	3302	91.3758	3302	90.3036
	3301	81.9411	3301	91.373	3301	90.3361
	3300	81.9676	3300	91.3698	3300	90.3743
	3299	81.9925	3299	91.3652	3299	90.4161
	3298	82.0132	3298	91.3599	3298	90.4574
	3297	82.03	3297	91.3562	3297	90.4936
	3296	82.0468	3296	91.3551	3296	90.5218
	3295	82.0682	3295	91.356	3295	90.5427
	3294	82.0956	3294	91.3572	3294	90.5612
	3293	82.1254	3293	91.358	3293	90.5827
	3292	82.1528	3292	91.359	3292	90.6095
	3291	82.1759	3291	91.3613	3291	90.6395
	3290	82.1963	3290	91.3651	3290	90.6687
	3289	82.2169	3289	91.3689	3289	90.6944
	3288	82.2387	3288	91.3713	3288	90.7164
	3287	82.261	3287	91.3724	3287	90.7368
	3286	82.2821	3286	91.3731	3286	90.7584
	3285	82.3008	3285	91.3738	3285	90.7826
	3284	82.3175	3284	91.374	3284	90.8085
	3283	82.335	3283	91.3735	3283	90.8331
	3282	82.3561	3282	91.3737	3282	90.8536
	3281	82.3802	3281	91.3763	3281	90.8691
	3280	82.4034	3280	91.3814	3280	90.8808
	3279	82.4226	3279	91.3872	3279	90.8913
	3278	82.4383	3278	91.3921	3278	90.9027
	3277	82.4534	3277	91.3958	3277	90.9154
	3276	82.4705	3276	91.3993	3276	90.9294
	3275	82.4907	3275	91.4038	3275	90.9442
	3274	82.5139	3274	91.4099	3274	90.9587
	3273	82.5391	3273	91.4174	3273	90.9704
	3272	82.5638	3272	91.4259	3272	90.9769
	3271	82.585	3271	91.4346	3271	90.9779
	3270	82.6022	3270	91.443	3270	90.9766
	3269	82.618	3269	91.4509	3269	90.9779
	3268	82.6365	3268	91.4581	3268	90.9856
	3267	82.6601	3267	91.4646	3267	90.9999
	3266	82.6873	3266	91.4706	3266	91.0173
	3265	82.7138	3265	91.4761	3265	91.0317
	3264	82.7359	3264	91.4812	3264	91.0374
	3263	82.7531	3263	91.4863	3263	91.0332
	3262	82.7686	3262	91.4929	3262	91.0229
	3261	82.7865	3261	91.5023	3261	91.0124
	3260	82.8092	3260	91.5148	3260	91.0052
	3259	82.8359	3259	91.5287	3259	91.0004
	3258	82.8639	3258	91.5419	3258	90.996
	3257	82.8903	3257	91.5528	3257	90.9913
	3256	82.9145	3256	91.5613	3256	90.9875
	3255	82.9381	3255	91.568	3255	90.9847
	3254	82.9636	3254	91.5736	3254	90.9808
	3253	82.9908	3253	91.5796	3253	90.9736
	3252	83.0173	3252	91.5875	3252	90.9633
	3251	83.0407	3251	91.5992	3251	90.9525
	3250	83.062	3250	91.6149	3250	90.9435
	3249	83.0849	3249	91.6326	3249	90.9365
	3248	83.1125	3248	91.6494	3248	90.9297
	3247	83.1445	3247	91.6633	3247	90.9215
	3246	83.1778	3246	91.6748	3246	90.9127
	3245	83.2091	3245	91.6862	3245	90.9065
	3244	83.2377	3244	91.7	3244	90.9062
	3243	83.2655	3243	91.7169	3243	90.9127
	3242	83.2953	3242	91.7355	3242	90.9235
	3241	83.3287	3241	91.7546	3241	90.9347
	3240	83.3657	3240	91.7738	3240	90.9438
	3239	83.4048	3239	91.7934	3239	90.9506
	3238	83.4446	3238	91.8131	3238	90.9562
	3237	83.4835	3237	91.832	3237	90.961
	3236	83.5205	3236	91.85	3236	90.9648
	3235	83.5558	3235	91.8677	3235	90.9678
	3234	83.591	3234	91.8854	3234	90.9704
	3233	83.6282	3233	91.9019	3233	90.9735
	3232	83.6686	3232	91.9159	3232	90.9762
	3231	83.7111	3231	91.9288	3231	90.9759
	3230	83.7533	3230	91.9441	3230	90.9713
	3229	83.7939	3229	91.9647	3229	90.9644
	3228	83.8337	3228	91.9903	3228	90.9595
	3227	83.8741	3227	92.0184	3227	90.9587
	3226	83.9145	3226	92.0462	3226	90.9591
	3225	83.9524	3225	92.072	3225	90.9565
	3224	83.9863	3224	92.0954	3224	90.9497
	3223	84.0182	3223	92.1172	3223	90.9402
	3222	84.0518	3222	92.1397	3222	90.9293
	3221	84.0886	3221	92.165	3221	90.9162
	3220	84.1267	3220	92.1937	3220	90.9003
	3219	84.1637	3219	92.2235	3219	90.8829
	3218	84.199	3218	92.2512	3218	90.8645
	3217	84.2345	3217	92.2749	3217	90.8442
	3216	84.2721	3216	92.295	3216	90.8203
	3215	84.3122	3215	92.3139	3215	90.7939
	3214	84.353	3214	92.3342	3214	90.7679
	3213	84.3914	3213	92.3578	3213	90.7447
	3212	84.4262	3212	92.385	3212	90.725
	3211	84.4592	3211	92.4154	3211	90.7082
	3210	84.4936	3210	92.4478	3210	90.693
	3209	84.5315	3209	92.4809	3209	90.6781
	3208	84.5725	3208	92.5136	3208	90.6632
	3207	84.6158	3207	92.5459	3207	90.6496
	3206	84.6603	3206	92.5787	3206	90.6386
	3205	84.7053	3205	92.6122	3205	90.6303
	3204	84.7504	3204	92.6456	3204	90.6247
	3203	84.7958	3203	92.6771	3203	90.6223
	3202	84.8426	3202	92.7058	3202	90.6246
	3201	84.8915	3201	92.7324	3201	90.6318
	3200	84.9427	3200	92.7585	3200	90.6424
	3199	84.9963	3199	92.7856	3199	90.6551
	3198	85.0523	3198	92.8145	3198	90.67
	3197	85.11	3197	92.8449	3197	90.688
	3196	85.168	3196	92.8758	3196	90.7092
	3195	85.2256	3195	92.907	3195	90.7323
	3194	85.2833	3194	92.9395	3194	90.7547
	3193	85.3426	3193	92.9742	3193	90.7735
	3192	85.4037	3192	93.0108	3192	90.7881
	3191	85.4653	3191	93.0477	3191	90.8011
	3190	85.5258	3190	93.083	3190	90.816
	3189	85.5839	3189	93.1163	3189	90.8348
	3188	85.6385	3188	93.148	3188	90.856
	3187	85.6891	3187	93.1792	3187	90.8772
	3186	85.7368	3186	93.2107	3186	90.897
	3185	85.7848	3185	93.2432	3185	90.9153
	3184	85.8372	3184	93.2776	3184	90.9329
	3183	85.8951	3183	93.3145	3183	90.9497
	3182	85.9558	3182	93.3533	3182	90.9645
	3181	86.0145	3181	93.3921	3181	90.9757
	3180	86.0688	3180	93.429	3180	90.9822
	3179	86.1189	3179	93.4638	3179	90.9845
	3178	86.1663	3178	93.4983	3178	90.9839
	3177	86.2119	3177	93.5347	3177	90.9809
	3176	86.2568	3176	93.5742	3176	90.9762
	3175	86.3022	3175	93.6161	3175	90.9702
	3174	86.3488	3174	93.6589	3174	90.9632
	3173	86.3968	3173	93.7005	3173	90.9537
	3172	86.4456	3172	93.7395	3172	90.9399
	3171	86.4942	3171	93.7756	3171	90.9231
	3170	86.5411	3170	93.8097	3170	90.9075
	3169	86.5842	3169	93.8433	3169	90.896
	3168	86.6232	3168	93.8777	3168	90.8874
	3167	86.6597	3167	93.9135	3167	90.8778
	3166	86.6961	3166	93.9514	3166	90.8641
	3165	86.7347	3165	93.9921	3165	90.8467
	3164	86.7765	3164	94.0361	3164	90.8273
	3163	86.8208	3163	94.0825	3163	90.807
	3162	86.8649	3162	94.1292	3162	90.7864
	3161	86.9063	3161	94.1733	3161	90.7653
	3160	86.9447	3160	94.2135	3160	90.7437
	3159	86.9823	3159	94.2505	3159	90.7219
	3158	87.0207	3158	94.2867	3158	90.7001
	3157	87.0592	3157	94.3236	3157	90.678
	3156	87.0965	3156	94.3607	3156	90.6545
	3155	87.1323	3155	94.3967	3155	90.628
	3154	87.1671	3154	94.4323	3154	90.5972
	3153	87.2	3153	94.4696	3153	90.5626
	3152	87.2297	3152	94.5096	3152	90.5254
	3151	87.2572	3151	94.5504	3151	90.4876
	3150	87.2853	3150	94.5894	3150	90.4508
	3149	87.3155	3149	94.6267	3149	90.4156
	3148	87.3465	3148	94.664	3148	90.3813
	3147	87.3761	3147	94.7026	3147	90.3464
	3146	87.4037	3146	94.742	3146	90.3105
	3145	87.4306	3145	94.7821	3145	90.274
	3144	87.4588	3144	94.8237	3144	90.238
	3143	87.4892	3143	94.8664	3143	90.203
	3142	87.5209	3142	94.9075	3142	90.1682
	3141	87.5521	3141	94.9454	3141	90.1327
	3140	87.5813	3140	94.9821	3140	90.0952
	3139	87.6083	3139	95.0213	3139	90.055
	3138	87.6342	3138	95.0644	3138	90.0122
	3137	87.6605	3137	95.109	3137	89.9686
	3136	87.6871	3136	95.1521	3136	89.9259
	3135	87.7125	3135	95.1928	3135	89.8834
	3134	87.7348	3134	95.2326	3134	89.8383
	3133	87.7537	3133	95.2729	3133	89.7888
	3132	87.7721	3132	95.3133	3132	89.7363
	3131	87.7936	3131	95.3524	3131	89.6845
	3130	87.8192	3130	95.3888	3130	89.6358
	3129	87.8463	3129	95.4226	3129	89.5903
	3128	87.8722	3128	95.4555	3128	89.5481
	3127	87.8973	3127	95.4898	3127	89.5104
	3126	87.9245	3126	95.5263	3126	89.4782
	3125	87.9563	3125	95.5641	3125	89.4507
	3124	87.9924	3124	95.6022	3124	89.4259
	3123	88.0297	3123	95.6396	3123	89.403
	3122	88.0646	3122	95.6751	3122	89.3825
	3121	88.096	3121	95.7082	3121	89.3646
	3120	88.1252	3120	95.7408	3120	89.3486
	3119	88.1547	3119	95.7759	3119	89.3328
	3118	88.1844	3118	95.8149	3118	89.3154
	3117	88.2123	3117	95.8568	3117	89.2947
	3116	88.2371	3116	95.899	3116	89.2697
	3115	88.2602	3115	95.9397	3115	89.2409
	3114	88.2834	3114	95.9777	3114	89.2104
	3113	88.3062	3113	96.0127	3113	89.1807
	3112	88.3267	3112	96.0461	3112	89.1532
	3111	88.3443	3111	96.0809	3111	89.1275
	3110	88.3597	3110	96.1185	3110	89.1016
	3109	88.3736	3109	96.1571	3109	89.0734
	3108	88.3854	3108	96.194	3108	89.0424
	3107	88.3949	3107	96.2298	3107	89.0088
	3106	88.4032	3106	96.2671	3106	88.9721
	3105	88.412	3105	96.3072	3105	88.9308
	3104	88.4232	3104	96.3478	3104	88.8847
	3103	88.4377	3103	96.3855	3103	88.8379
	3102	88.4563	3102	96.4193	3102	88.7974
	3101	88.4792	3101	96.4505	3101	88.7706
	3100	88.5068	3100	96.4806	3100	88.762
	3099	88.5395	3099	96.5104	3099	88.7713
	3098	88.5764	3098	96.54	3098	88.7935
	3097	88.6152	3097	96.5705	3097	88.82
	3096	88.6531	3096	96.603	3096	88.8421
	3095	88.6884	3095	96.6377	3095	88.8556
	3094	88.7204	3094	96.6737	3094	88.8605
	3093	88.7479	3093	96.71	3093	88.8569
	3092	88.7687	3092	96.7463	3092	88.8411
	3091	88.781	3091	96.7826	3091	88.8053
	3090	88.7842	3090	96.8187	3090	88.7417
	3089	88.7803	3089	96.8534	3089	88.6512
	3088	88.7748	3088	96.8866	3088	88.5488
	3087	88.7771	3087	96.9199	3087	88.4608
	3086	88.7974	3086	96.9554	3086	88.4132
	3085	88.8408	3085	96.9923	3085	88.419
	3084	88.9037	3084	97.0277	3084	88.4719
	3083	88.9749	3083	97.0595	3083	88.5521
	3082	89.0426	3082	97.0886	3082	88.6369
	3081	89.0998	3081	97.1181	3081	88.7092
	3080	89.1459	3080	97.1502	3080	88.762
	3079	89.1839	3079	97.1842	3079	88.7961
	3078	89.2168	3078	97.2183	3078	88.8159
	3077	89.2469	3077	97.2515	3077	88.826
	3076	89.2768	3076	97.2838	3076	88.8298
	3075	89.3093	3075	97.3145	3075	88.8319
	3074	89.346	3074	97.3424	3074	88.8384
	3073	89.3856	3073	97.3682	3073	88.8536
	3072	89.4257	3072	97.3946	3072	88.8781
	3071	89.4651	3071	97.4251	3071	88.9094
	3070	89.5049	3070	97.4597	3070	88.9445
	3069	89.5473	3069	97.4947	3069	88.9822
	3068	89.5931	3068	97.5259	3068	89.0216
	3067	89.6405	3067	97.5526	3067	89.0616
	3066	89.6865	3066	97.5773	3066	89.1001
	3065	89.7289	3065	97.6031	3065	89.1359
	3064	89.7683	3064	97.6306	3064	89.1698
	3063	89.8071	3063	97.6587	3063	89.2038
	3062	89.8469	3062	97.6856	3062	89.2386
	3061	89.8875	3061	97.7101	3061	89.2731
	3060	89.9288	3060	97.733	3060	89.3048
	3059	89.9704	3059	97.7557	3059	89.3321
	3058	90.0113	3058	97.7795	3058	89.3548
	3057	90.0488	3057	97.8045	3057	89.3732
	3056	90.082	3056	97.8303	3056	89.3878
	3055	90.1126	3055	97.8571	3055	89.3997
	3054	90.1439	3054	97.8853	3054	89.4105
	3053	90.1764	3053	97.9149	3053	89.4202
	3052	90.2079	3052	97.9441	3052	89.4271
	3051	90.2366	3051	97.9709	3051	89.4296
	3050	90.262	3050	97.9941	3050	89.4281
	3049	90.2843	3049	98.0144	3049	89.4236
	3048	90.3025	3048	98.0337	3048	89.4152
	3047	90.3147	3047	98.0545	3047	89.3986
	3046	90.3191	3046	98.0783	3046	89.3692
	3045	90.3142	3045	98.1052	3045	89.3239
	3044	90.2992	3044	98.1337	3044	89.2614
	3043	90.2747	3043	98.1618	3043	89.1809
	3042	90.2428	3042	98.1879	3042	89.0822
	3041	90.2056	3041	98.211	3041	88.9672
	3040	90.1653	3040	98.2318	3040	88.8415
	3039	90.1251	3039	98.2526	3039	88.7137
	3038	90.0898	3038	98.2756	3038	88.5936
	3037	90.0641	3037	98.3015	3037	88.4907
	3036	90.0508	3036	98.3286	3036	88.4136
	3035	90.0507	3035	98.3548	3035	88.3685
	3034	90.0635	3034	98.378	3034	88.358
	3033	90.0882	3033	98.3977	3033	88.3805
	3032	90.1238	3032	98.4151	3032	88.4316
	3031	90.1693	3031	98.4328	3031	88.5055
	3030	90.2235	3030	98.4527	3030	88.595
	3029	90.2832	3029	98.4746	3029	88.6911
	3028	90.344	3028	98.4962	3028	88.7844
	3027	90.4007	3027	98.5161	3027	88.8677
	3026	90.4507	3026	98.5351	3026	88.9383
	3025	90.4938	3025	98.5551	3025	88.9967
	3024	90.5308	3024	98.5767	3024	89.0431
	3023	90.5603	3023	98.5982	3023	89.0747
	3022	90.5786	3022	98.6178	3022	89.0854
	3021	90.5817	3021	98.6353	3021	89.0674
	3020	90.5674	3020	98.6519	3020	89.0127
	3019	90.535	3019	98.669	3019	88.914
	3018	90.4859	3018	98.6864	3018	88.7678
	3017	90.4243	3017	98.703	3017	88.5794
	3016	90.3595	3016	98.718	3016	88.3676
	3015	90.3064	3015	98.7311	3015	88.1652
	3014	90.2804	3014	98.7431	3014	88.011
	3013	90.2916	3013	98.7552	3013	87.9355
	3012	90.3406	3012	98.7695	3012	87.9489
	3011	90.4191	3011	98.7866	3011	88.039
	3010	90.5142	3010	98.8049	3010	88.1788
	3009	90.6129	3009	98.8205	3009	88.339
	3008	90.7058	3008	98.8311	3008	88.496
	3007	90.7881	3007	98.8384	3007	88.6359
	3006	90.8588	3006	98.8465	3006	88.7535
	3005	90.9187	3005	98.8576	3005	88.8498
	3004	90.9686	3004	98.8694	3004	88.9292
	3003	91.0103	3003	98.8786	3003	88.9971
	3002	91.0463	3002	98.8848	3002	89.0581
	3001	91.0798	3001	98.8902	3001	89.1142
	3000	91.1123	3000	98.8967	3000	89.1645
	2999	91.1425	2999	98.9033	2999	89.2068
	2998	91.1669	2998	98.9082	2998	89.2404
	2997	91.1831	2997	98.9113	2997	89.2672
	2996	91.1917	2996	98.9132	2996	89.2905
	2995	91.1962	2995	98.9136	2995	89.3128
	2994	91.1998	2994	98.9108	2994	89.3341
	2993	91.2033	2993	98.9042	2993	89.3525
	2992	91.2042	2992	98.8958	2992	89.3663
	2991	91.2001	2991	98.8884	2991	89.376
	2990	91.1915	2990	98.8825	2990	89.3833
	2989	91.1821	2989	98.8762	2989	89.3898
	2988	91.1745	2988	98.8682	2988	89.396
	2987	91.1677	2987	98.8589	2987	89.4022
	2986	91.1581	2986	98.8498	2986	89.4092
	2985	91.1434	2985	98.8398	2985	89.4177
	2984	91.1245	2984	98.8255	2984	89.4267
	2983	91.1036	2983	98.8047	2983	89.4334
	2982	91.0822	2982	98.7786	2982	89.4359
	2981	91.0611	2981	98.751	2981	89.4342
	2980	91.0408	2980	98.7259	2980	89.4306
	2979	91.0212	2979	98.7053	2979	89.4275
	2978	90.9997	2978	98.6889	2978	89.4259
	2977	90.9742	2977	98.6745	2977	89.4253
	2976	90.9455	2976	98.6589	2976	89.425
	2975	90.916	2975	98.64	2975	89.4253
	2974	90.8873	2974	98.618	2974	89.4272
	2973	90.8586	2973	98.5949	2973	89.4319
	2972	90.8294	2972	98.5721	2972	89.4395
	2971	90.8004	2971	98.5486	2971	89.4495
	2970	90.7728	2970	98.5221	2970	89.4603
	2969	90.7457	2969	98.4921	2969	89.4688
	2968	90.718	2968	98.4605	2968	89.4715
	2967	90.689	2967	98.4305	2967	89.4666
	2966	90.6591	2966	98.4034	2966	89.4558
	2965	90.6283	2965	98.3779	2965	89.4431
	2964	90.5954	2964	98.3504	2964	89.431
	2963	90.5585	2963	98.3179	2963	89.4196
	2962	90.5174	2962	98.2798	2962	89.4072
	2961	90.4741	2961	98.2386	2961	89.3918
	2960	90.4317	2960	98.1979	2960	89.3711
	2959	90.3915	2959	98.1596	2959	89.3431
	2958	90.3517	2958	98.1221	2958	89.308
	2957	90.3093	2957	98.0822	2957	89.2692
	2956	90.2631	2956	98.0373	2956	89.2307
	2955	90.2139	2955	97.9878	2955	89.1937
	2954	90.1622	2954	97.9365	2954	89.1574
	2953	90.1065	2953	97.8861	2953	89.1205
	2952	90.0449	2952	97.8363	2952	89.083
	2951	89.9766	2951	97.7835	2951	89.0449
	2950	89.9016	2950	97.724	2950	89.0056
	2949	89.8202	2949	97.6576	2949	88.9649
	2948	89.7328	2948	97.5879	2948	88.9236
	2947	89.641	2947	97.5176	2947	88.8826
	2946	89.5468	2946	97.4454	2946	88.8414
	2945	89.4516	2945	97.3683	2945	88.7977
	2944	89.3557	2944	97.2864	2944	88.7491
	2943	89.2585	2943	97.204	2943	88.6942
	2942	89.1602	2942	97.1254	2942	88.6338
	2941	89.0626	2941	97.0527	2941	88.5704
	2940	88.9682	2940	96.9866	2940	88.5071
	2939	88.8783	2939	96.9276	2939	88.4447
	2938	88.7913	2938	96.8747	2938	88.3819
	2937	88.7049	2937	96.8245	2937	88.318
	2936	88.6184	2936	96.7731	2936	88.2556
	2935	88.5333	2935	96.7201	2935	88.1998
	2934	88.4515	2934	96.6675	2934	88.1541
	2933	88.3743	2933	96.6168	2933	88.1184
	2932	88.3028	2932	96.5671	2932	88.0907
	2931	88.2375	2931	96.5179	2931	88.0692
	2930	88.1784	2930	96.4707	2930	88.0533
	2929	88.1259	2929	96.4284	2929	88.0429
	2928	88.0823	2928	96.393	2928	88.0378
	2927	88.0501	2927	96.3645	2927	88.0377
	2926	88.0302	2926	96.343	2926	88.0425
	2925	88.0212	2925	96.3298	2925	88.0528
	2924	88.0221	2924	96.3271	2924	88.0696
	2923	88.0327	2923	96.3358	2923	88.0925
	2922	88.0522	2922	96.3532	2922	88.1192
	2921	88.0781	2921	96.3744	2921	88.1457
	2920	88.1086	2920	96.3955	2920	88.1687
	2919	88.1438	2919	96.4156	2919	88.1871
	2918	88.1842	2918	96.4369	2918	88.2009
	2917	88.23	2917	96.462	2917	88.2106
	2916	88.2815	2916	96.491	2916	88.2176
	2915	88.3398	2915	96.5225	2915	88.2247
	2914	88.4043	2914	96.555	2914	88.2361
	2913	88.473	2913	96.5888	2913	88.2559
	2912	88.545	2912	96.6245	2912	88.2856
	2911	88.622	2911	96.6628	2911	88.3246
	2910	88.7057	2910	96.7033	2910	88.3708
	2909	88.794	2909	96.7459	2909	88.4227
	2908	88.882	2908	96.7899	2908	88.4799
	2907	88.9669	2907	96.834	2907	88.5425
	2906	89.0491	2906	96.8769	2906	88.6093
	2905	89.131	2905	96.9175	2905	88.6777
	2904	89.2137	2904	96.9556	2904	88.7457
	2903	89.2968	2903	96.9914	2903	88.8142
	2902	89.3784	2902	97.0246	2902	88.8858
	2901	89.4568	2901	97.0552	2901	88.9611
	2900	89.5321	2900	97.085	2900	89.038
	2899	89.6058	2899	97.1158	2899	89.1133
	2898	89.6792	2898	97.1474	2898	89.1861
	2897	89.7516	2897	97.1779	2897	89.2575
	2896	89.8222	2896	97.2064	2896	89.3288
	2895	89.8916	2895	97.2348	2895	89.4001
	2894	89.9608	2894	97.2659	2894	89.4703
	2893	90.0289	2893	97.2995	2893	89.5378
	2892	90.0935	2892	97.3331	2892	89.6004
	2891	90.1537	2891	97.3647	2891	89.6573
	2890	90.2113	2890	97.3946	2890	89.7098
	2889	90.2689	2889	97.4237	2889	89.7603
	2888	90.327	2888	97.4519	2888	89.8095
	2887	90.3834	2887	97.4792	2887	89.855
	2886	90.4356	2886	97.5065	2886	89.8939
	2885	90.4823	2885	97.5343	2885	89.9255
	2884	90.5238	2884	97.5622	2884	89.9514
	2883	90.5616	2883	97.5896	2883	89.9733
	2882	90.5968	2882	97.6182	2882	89.992
	2881	90.6294	2881	97.65	2881	90.0089
	2880	90.6591	2880	97.684	2880	90.025
	2879	90.6859	2879	97.7154	2879	90.0406
	2878	90.7097	2878	97.7399	2878	90.0536
	2877	90.7297	2877	97.7579	2877	90.0616
	2876	90.7457	2876	97.7742	2876	90.0634
	2875	90.7586	2875	97.794	2875	90.0598
	2874	90.7704	2874	97.8189	2874	90.0528
	2873	90.7823	2873	97.8476	2873	90.0442
	2872	90.7939	2872	97.8776	2872	90.0344
	2871	90.8045	2871	97.9073	2871	90.0229
	2870	90.814	2870	97.936	2870	90.0085
	2869	90.823	2869	97.963	2869	89.9912
	2868	90.8318	2868	97.9881	2868	89.9721
	2867	90.8397	2867	98.0119	2867	89.952
	2866	90.8448	2866	98.0359	2866	89.9302
	2865	90.8462	2865	98.0608	2865	89.9046
	2864	90.8438	2864	98.087	2864	89.8738
	2863	90.8385	2863	98.1139	2863	89.8388
	2862	90.8298	2862	98.1405	2862	89.8017
	2861	90.8159	2861	98.1653	2861	89.764
	2860	90.7954	2860	98.1868	2860	89.725
	2859	90.7696	2859	98.204	2859	89.6829
	2858	90.7425	2858	98.2182	2858	89.6376
	2857	90.7177	2857	98.2325	2857	89.5916
	2856	90.6969	2856	98.25	2856	89.5483
	2855	90.6801	2855	98.2712	2855	89.5107
	2854	90.6665	2854	98.2945	2854	89.4797
	2853	90.6557	2853	98.3177	2853	89.4548
	2852	90.6479	2852	98.3406	2852	89.4346
	2851	90.6447	2851	98.3643	2851	89.4167
	2850	90.6484	2850	98.3893	2850	89.3985
	2849	90.6593	2849	98.4152	2849	89.3778
	2848	90.675	2848	98.441	2848	89.3523
	2847	90.6909	2847	98.4665	2847	89.3198
	2846	90.7034	2846	98.4923	2846	89.2801
	2845	90.7123	2845	98.5182	2845	89.236
	2844	90.7205	2844	98.5433	2844	89.1924
	2843	90.7318	2843	98.5669	2843	89.1535
	2842	90.7487	2842	98.5896	2842	89.121
	2841	90.7718	2841	98.6117	2841	89.0948
	2840	90.7997	2840	98.6321	2840	89.0739
	2839	90.8299	2839	98.6503	2839	89.0567
	2838	90.8604	2838	98.6669	2838	89.0422
	2837	90.8913	2837	98.6844	2837	89.0306
	2836	90.9241	2836	98.7039	2836	89.023
	2835	90.9603	2835	98.7244	2835	89.0198
	2834	91.0001	2834	98.7439	2834	89.0209
	2833	91.0421	2833	98.7617	2833	89.0272
	2832	91.0847	2832	98.7778	2832	89.0405
	2831	91.1269	2831	98.7931	2831	89.0624
	2830	91.1687	2830	98.8084	2830	89.0918
	2829	91.2104	2829	98.825	2829	89.1266
	2828	91.2522	2828	98.8428	2828	89.165
	2827	91.2927	2827	98.8606	2827	89.2062
	2826	91.3298	2826	98.8768	2826	89.2499
	2825	91.3621	2825	98.8908	2825	89.2957
	2824	91.3897	2824	98.9038	2824	89.3419
	2823	91.414	2823	98.9171	2823	89.3855
	2822	91.4359	2822	98.9308	2822	89.4234
	2821	91.4562	2821	98.9437	2821	89.4545
	2820	91.4756	2820	98.955	2820	89.4809
	2819	91.4939	2819	98.9656	2819	89.5051
	2818	91.5101	2818	98.9779	2818	89.5274
	2817	91.5233	2817	98.9936	2817	89.5451
	2816	91.5341	2816	99.0111	2816	89.5556
	2815	91.5437	2815	99.0259	2815	89.558
	2814	91.5528	2814	99.0357	2814	89.5534
	2813	91.561	2813	99.0421	2813	89.5436
	2812	91.5674	2812	99.0489	2812	89.5302
	2811	91.5713	2811	99.0579	2811	89.5134
	2810	91.5721	2810	99.0682	2810	89.4914
	2809	91.5694	2809	99.0786	2809	89.4629
	2808	91.5632	2808	99.0898	2808	89.428
	2807	91.5545	2807	99.1023	2807	89.3883
	2806	91.5443	2806	99.1145	2806	89.3445
	2805	91.5342	2805	99.1244	2805	89.2962
	2804	91.5248	2804	99.1318	2804	89.2432
	2803	91.5152	2803	99.139	2803	89.1865
	2802	91.5036	2802	99.1487	2802	89.1296
	2801	91.4895	2801	99.161	2801	89.0764
	2800	91.4754	2800	99.173	2800	89.0306
	2799	91.4648	2799	99.1818	2799	88.9945
	2798	91.4594	2798	99.1871	2798	88.9688
	2797	91.4586	2797	99.1916	2797	88.9534
	2796	91.4611	2796	99.1988	2796	88.947
	2795	91.4659	2795	99.2094	2795	88.9476
	2794	91.4717	2794	99.2211	2794	88.9533
	2793	91.4768	2793	99.2308	2793	88.9627
	2792	91.4796	2792	99.2371	2792	88.9736
	2791	91.4799	2791	99.2409	2791	88.9827
	2790	91.4784	2790	99.2438	2790	88.9857
	2789	91.4758	2789	99.2471	2789	88.9796
	2788	91.4721	2788	99.2511	2788	88.9648
	2787	91.4666	2787	99.2553	2787	88.9431
	2786	91.4574	2786	99.2588	2786	88.9162
	2785	91.443	2785	99.2613	2785	88.8843
	2784	91.4241	2784	99.2641	2784	88.8469
	2783	91.4033	2783	99.2686	2783	88.8036
	2782	91.3827	2782	99.2759	2782	88.7544
	2781	91.3625	2781	99.2859	2781	88.7
	2780	91.3414	2780	99.2976	2780	88.6412
	2779	91.3176	2779	99.3087	2779	88.579
	2778	91.2898	2778	99.3174	2778	88.5128
	2777	91.2591	2777	99.3233	2777	88.4417
	2776	91.2284	2776	99.327	2776	88.3648
	2775	91.2006	2775	99.3289	2775	88.2816
	2774	91.1763	2774	99.329	2774	88.1922
	2773	91.1538	2773	99.3281	2773	88.0972
	2772	91.1322	2772	99.3278	2772	87.9989
	2771	91.112	2771	99.3289	2771	87.901
	2770	91.0939	2770	99.3307	2770	87.8078
	2769	91.0775	2769	99.3321	2769	87.7226
	2768	91.0632	2768	99.3332	2768	87.6467
	2767	91.0528	2767	99.3346	2767	87.5811
	2766	91.0486	2766	99.3365	2766	87.5277
	2765	91.0514	2765	99.3393	2765	87.4887
	2764	91.0602	2764	99.3439	2764	87.4648
	2763	91.0738	2763	99.3499	2763	87.4549
	2762	91.092	2762	99.355	2762	87.4583
	2761	91.115	2761	99.3577	2761	87.4761
	2760	91.1428	2760	99.3591	2760	87.5099
	2759	91.1744	2759	99.362	2759	87.5577
	2758	91.2085	2758	99.367	2758	87.6143
	2757	91.2442	2757	99.3726	2757	87.6755
	2756	91.2812	2756	99.3771	2756	87.741
	2755	91.3184	2755	99.3805	2755	87.8122
	2754	91.3527	2754	99.3837	2754	87.8873
	2753	91.381	2753	99.3862	2753	87.962
	2752	91.4018	2752	99.3872	2752	88.0316
	2751	91.4157	2751	99.3858	2751	88.0935
	2750	91.4238	2750	99.3823	2750	88.1462
	2749	91.4269	2749	99.3781	2749	88.1884
	2748	91.4254	2748	99.3754	2748	88.2193
	2747	91.4195	2747	99.3756	2747	88.2385
	2746	91.4082	2746	99.3786	2746	88.2456
	2745	91.3903	2745	99.3824	2745	88.24
	2744	91.3656	2744	99.3859	2744	88.2213
	2743	91.3355	2743	99.3891	2743	88.1882
	2742	91.3008	2742	99.3926	2742	88.1387
	2741	91.2609	2741	99.3957	2741	88.0712
	2740	91.2151	2740	99.3978	2740	87.9868
	2739	91.1645	2739	99.3999	2739	87.8879
	2738	91.1106	2738	99.4038	2738	87.7752
	2737	91.0531	2737	99.4107	2737	87.6471
	2736	90.991	2736	99.4195	2736	87.5022
	2735	90.9244	2735	99.4275	2735	87.3425
	2734	90.8558	2734	99.4322	2734	87.1708
	2733	90.7879	2733	99.4334	2733	86.9891
	2732	90.722	2732	99.4333	2732	86.7991
	2731	90.6574	2731	99.4347	2731	86.605
	2730	90.5926	2730	99.4386	2730	86.4128
	2729	90.5267	2729	99.4439	2729	86.2266
	2728	90.4601	2728	99.4496	2728	86.0453
	2727	90.3948	2727	99.4558	2727	85.8657
	2726	90.3325	2726	99.4631	2726	85.6866
	2725	90.2742	2725	99.4713	2725	85.5099
	2724	90.2196	2724	99.48	2724	85.338
	2723	90.1668	2723	99.4885	2723	85.1704
	2722	90.1142	2722	99.4964	2722	85.0052
	2721	90.0619	2721	99.5027	2721	84.8426
	2720	90.0117	2720	99.5068	2720	84.6859
	2719	89.9654	2719	99.5092	2719	84.5396
	2718	89.9232	2718	99.5114	2718	84.4067
	2717	89.8848	2717	99.5145	2717	84.2884
	2716	89.8501	2716	99.5188	2716	84.1856
	2715	89.8198	2715	99.5235	2715	84.0985
	2714	89.7933	2714	99.5271	2714	84.0245
	2713	89.769	2713	99.5291	2713	83.958
	2712	89.7456	2712	99.5307	2712	83.8928
	2711	89.723	2711	99.5339	2711	83.825
	2710	89.7014	2710	99.5394	2710	83.7535
	2709	89.6811	2709	99.546	2709	83.6779
	2708	89.6625	2708	99.5519	2708	83.5974
	2707	89.646	2707	99.5567	2707	83.5115
	2706	89.6316	2706	99.5612	2706	83.4224
	2705	89.6188	2705	99.566	2705	83.3341
	2704	89.6076	2704	99.5708	2704	83.2495
	2703	89.5985	2703	99.5748	2703	83.1701
	2702	89.5919	2702	99.5778	2702	83.0965
	2701	89.587	2701	99.5801	2701	83.03
	2700	89.5827	2700	99.582	2700	82.9706
	2699	89.5781	2699	99.5842	2699	82.9159
	2698	89.5723	2698	99.587	2698	82.8629
	2697	89.5654	2697	99.5903	2697	82.8121
	2696	89.5583	2696	99.593	2696	82.768
	2695	89.5526	2695	99.5945	2695	82.734
	2694	89.55	2694	99.5945	2694	82.7094
	2693	89.5518	2693	99.5943	2693	82.6906
	2692	89.5588	2692	99.5952	2692	82.6751
	2691	89.571	2691	99.5977	2691	82.6628
	2690	89.5868	2690	99.6011	2690	82.6554
	2689	89.6039	2689	99.6042	2689	82.6556
	2688	89.6212	2688	99.6065	2688	82.6656
	2687	89.6391	2687	99.6086	2687	82.6849
	2686	89.6586	2686	99.6115	2686	82.7093
	2685	89.6805	2685	99.6155	2685	82.7341
	2684	89.7045	2684	99.6195	2684	82.757
	2683	89.7299	2683	99.6225	2683	82.7791
	2682	89.7555	2682	99.6246	2682	82.8019
	2681	89.7809	2681	99.627	2681	82.8266
	2680	89.8068	2680	99.6304	2680	82.8537
	2679	89.8346	2679	99.634	2679	82.8854
	2678	89.8652	2678	99.6365	2678	82.9248
	2677	89.8991	2677	99.6383	2677	82.9745
	2676	89.9376	2676	99.6413	2676	83.0353
	2675	89.9821	2675	99.6467	2675	83.1062
	2674	90.0329	2674	99.6537	2674	83.1858
	2673	90.0881	2673	99.6598	2673	83.2748
	2672	90.1457	2672	99.6634	2672	83.3758
	2671	90.2048	2671	99.6646	2671	83.4908
	2670	90.2654	2670	99.6649	2670	83.6173
	2669	90.328	2669	99.6657	2669	83.7486
	2668	90.3926	2668	99.6678	2668	83.8769
	2667	90.4588	2667	99.6707	2667	83.9971
	2666	90.5248	2666	99.6731	2666	84.1074
	2665	90.5886	2665	99.6746	2665	84.2094
	2664	90.6492	2664	99.676	2664	84.3079
	2663	90.7074	2663	99.678	2663	84.4082
	2662	90.7649	2662	99.6797	2662	84.5125
	2661	90.8227	2661	99.6798	2661	84.6175
	2660	90.8804	2660	99.6786	2660	84.7168
	2659	90.9358	2659	99.678	2659	84.8039
	2658	90.9864	2658	99.6795	2658	84.8748
	2657	91.0301	2657	99.6831	2657	84.9274
	2656	91.0659	2656	99.6885	2656	84.9611
	2655	91.0936	2655	99.6954	2655	84.9759
	2654	91.113	2654	99.7031	2654	84.9725
	2653	91.1241	2653	99.7097	2653	84.9525
	2652	91.1277	2652	99.7134	2652	84.9193
	2651	91.1254	2651	99.7139	2651	84.8783
	2650	91.1197	2650	99.7135	2650	84.8367
	2649	91.1131	2649	99.7145	2649	84.8018
	2648	91.1071	2648	99.7184	2648	84.779
	2647	91.1014	2647	99.725	2647	84.7707
	2646	91.095	2646	99.7326	2646	84.7752
	2645	91.0878	2645	99.7385	2645	84.7876
	2644	91.0801	2644	99.7411	2644	84.8014
	2643	91.0708	2643	99.7408	2643	84.8098
	2642	91.0571	2642	99.7403	2642	84.8076
	2641	91.0368	2641	99.7434	2641	84.7922
	2640	91.0096	2640	99.7517	2640	84.7638
	2639	90.9759	2639	99.7637	2639	84.7238
	2638	90.9356	2638	99.775	2638	84.6724
	2637	90.8886	2637	99.7818	2637	84.607
	2636	90.8351	2636	99.7833	2636	84.5239
	2635	90.7752	2635	99.7815	2635	84.42
	2634	90.7072	2634	99.7787	2634	84.2952
	2633	90.6304	2633	99.7766	2633	84.1498
	2632	90.5466	2632	99.7765	2632	83.9837
	2631	90.4593	2631	99.7799	2631	83.7969
	2630	90.37	2630	99.7868	2630	83.5926
	2629	90.2786	2629	99.7947	2629	83.3779
	2628	90.1869	2628	99.8001	2628	83.1607
	2627	90.1	2627	99.8017	2627	82.9463
	2626	90.0244	2626	99.8018	2626	82.7395
	2625	89.9639	2625	99.8038	2625	82.5468
	2624	89.9191	2624	99.8097	2624	82.3745
	2623	89.8885	2623	99.818	2623	82.2256
	2622	89.8703	2622	99.8253	2622	82.0987
	2621	89.864	2621	99.8287	2621	81.993
	2620	89.8709	2620	99.8283	2620	81.9109
	2619	89.8905	2619	99.8266	2619	81.8555
	2618	89.9198	2618	99.8258	2618	81.8268
	2617	89.9546	2617	99.8257	2617	81.8224
	2616	89.9929	2616	99.8249	2616	81.8401
	2615	90.0352	2615	99.8235	2615	81.8781
	2614	90.0825	2614	99.8235	2614	81.9327
	2613	90.1342	2613	99.8258	2613	81.9982
	2612	90.1896	2612	99.8291	2612	82.0694
	2611	90.2473	2611	99.8322	2611	82.1444
	2610	90.3053	2610	99.8361	2610	82.2237
	2609	90.3613	2609	99.8416	2609	82.3074
	2608	90.4152	2608	99.8473	2608	82.3936
	2607	90.4682	2607	99.8509	2607	82.4796
	2606	90.5202	2606	99.8524	2606	82.5639
	2605	90.5693	2605	99.8539	2605	82.6467
	2604	90.6151	2604	99.8561	2604	82.7291
	2603	90.6611	2603	99.8575	2603	82.8112
	2602	90.7114	2602	99.8576	2602	82.8935
	2601	90.7671	2601	99.8593	2601	82.9775
	2600	90.8259	2600	99.8651	2600	83.0645
	2599	90.8841	2599	99.8736	2599	83.154
	2598	90.9388	2598	99.8809	2598	83.2438
	2597	90.9886	2597	99.885	2597	83.3332
	2596	91.0346	2596	99.8856	2596	83.4238
	2595	91.0796	2595	99.8828	2595	83.5166
	2594	91.1268	2594	99.8776	2594	83.6104
	2593	91.1778	2593	99.8739	2593	83.7031
	2592	91.2322	2592	99.8752	2592	83.7948
	2591	91.2889	2591	99.8805	2591	83.8869
	2590	91.3472	2590	99.8849	2590	83.9805
	2589	91.4081	2589	99.8862	2589	84.0773
	2588	91.4725	2588	99.8875	2588	84.1803
	2587	91.5389	2587	99.8914	2587	84.2921
	2586	91.6035	2586	99.8958	2586	84.412
	2585	91.6638	2585	99.8966	2585	84.5369
	2584	91.722	2584	99.8937	2584	84.6642
	2583	91.7829	2583	99.8904	2583	84.792
	2582	91.8495	2582	99.8891	2582	84.9174
	2581	91.9201	2581	99.8896	2581	85.0371
	2580	91.9909	2580	99.8913	2580	85.1503
	2579	92.0595	2579	99.8942	2579	85.2593
	2578	92.126	2578	99.8981	2578	85.3676
	2577	92.1912	2577	99.9026	2577	85.4763
	2576	92.2552	2576	99.9076	2576	85.5843
	2575	92.3162	2575	99.9133	2575	85.6893
	2574	92.3723	2574	99.9188	2574	85.7911
	2573	92.4238	2573	99.9224	2573	85.8917
	2572	92.4731	2572	99.9234	2572	85.9938
	2571	92.5231	2571	99.9221	2571	86.0977
	2570	92.5749	2570	99.9188	2570	86.2002
	2569	92.6278	2569	99.9138	2569	86.2977
	2568	92.6806	2568	99.9088	2568	86.3906
	2567	92.7318	2567	99.9054	2567	86.4826
	2566	92.7797	2566	99.9038	2566	86.5769
	2565	92.8231	2565	99.9033	2565	86.6736
	2564	92.8633	2564	99.9044	2564	86.7696
	2563	92.9031	2563	99.908	2563	86.8612
	2562	92.9448	2562	99.9134	2562	86.9461
	2561	92.9899	2561	99.9187	2561	87.0246
	2560	93.0376	2560	99.9226	2560	87.099
	2559	93.0848	2559	99.9256	2559	87.1712
	2558	93.1269	2558	99.9278	2558	87.2408
	2557	93.1616	2557	99.9281	2557	87.3063
	2556	93.1902	2556	99.9257	2556	87.367
	2555	93.2152	2555	99.921	2555	87.4235
	2554	93.2367	2554	99.9153	2554	87.4777
	2553	93.2541	2553	99.9106	2553	87.5326
	2552	93.2692	2552	99.9091	2552	87.5907
	2551	93.2855	2551	99.9124	2551	87.6504
	2550	93.3053	2550	99.9202	2550	87.7063
	2549	93.3277	2549	99.93	2549	87.7538
	2548	93.3516	2548	99.9393	2548	87.7935
	2547	93.3755	2547	99.946	2547	87.8279
	2546	93.397	2546	99.948	2546	87.8578
	2545	93.4122	2545	99.944	2545	87.8826
	2544	93.4194	2544	99.9369	2544	87.9045
	2543	93.4213	2543	99.9327	2543	87.928
	2542	93.4227	2542	99.9354	2542	87.9552
	2541	93.4268	2541	99.9422	2541	87.9828
	2540	93.4322	2540	99.9472	2540	88.0054
	2539	93.4347	2539	99.9482	2539	88.0211
	2538	93.4316	2538	99.9492	2538	88.0314
	2537	93.4248	2537	99.9542	2537	88.0375
	2536	93.4177	2536	99.9621	2536	88.0373
	2535	93.4088	2535	99.9668	2535	88.0258
	2534	93.3913	2534	99.9649	2534	87.9992
	2533	93.3602	2533	99.9598	2533	87.9582
	2532	93.3175	2532	99.9586	2532	87.9065
	2531	93.2691	2531	99.9637	2531	87.846
	2530	93.2177	2530	99.9703	2530	87.7736
	2529	93.1625	2529	99.9722	2529	87.6846
	2528	93.1023	2528	99.9686	2528	87.5773
	2527	93.0379	2527	99.9644	2527	87.4535
	2526	92.9693	2526	99.9638	2526	87.3158
	2525	92.8956	2525	99.966	2525	87.1671
	2524	92.8164	2524	99.9675	2524	87.012
	2523	92.7332	2523	99.9673	2523	86.8568
	2522	92.6505	2522	99.9668	2522	86.7077
	2521	92.5744	2521	99.9664	2521	86.5703
	2520	92.5116	2520	99.9644	2520	86.4491
	2519	92.4643	2519	99.9596	2519	86.3476
	2518	92.4282	2518	99.9551	2518	86.2667
	2517	92.395	2517	99.9555	2517	86.2048
	2516	92.3602	2516	99.9617	2516	86.1585
	2515	92.3248	2515	99.9699	2515	86.1233
	2514	92.2926	2514	99.9762	2514	86.0918
	2513	92.2654	2513	99.9813	2513	86.0553
	2512	92.2411	2512	99.9873	2512	86.0074
	2511	92.2139	2511	99.9929	2511	85.9471
	2510	92.1782	2510	99.994	2510	85.8776
	2509	92.1339	2509	99.9897	2509	85.8038
	2508	92.0876	2508	99.9841	2508	85.7292
	2507	92.0471	2507	99.9811	2507	85.6554
	2506	92.0158	2506	99.9809	2506	85.5836
	2505	91.992	2505	99.9807	2505	85.5174
	2504	91.9739	2504	99.979	2504	85.4633
	2503	91.9611	2503	99.976	2503	85.4271
	2502	91.9526	2502	99.9729	2502	85.4103
	2501	91.9465	2501	99.9708	2501	85.4083
	2500	91.9414	2500	99.9717	2500	85.4138
	2499	91.9378	2499	99.9755	2499	85.4208
	2498	91.9367	2498	99.9795	2498	85.4283
	2497	91.9394	2497	99.9808	2497	85.4403
	2496	91.9461	2496	99.9792	2496	85.4619
	2495	91.9546	2495	99.977	2495	85.4928
	2494	91.961	2494	99.9765	2494	85.525
	2493	91.9627	2493	99.9792	2493	85.5491
	2492	91.9611	2492	99.9868	2492	85.5605
	2491	91.959	2491	99.9984	2491	85.5589
	2490	91.9557	2490	100.009	2490	85.5443
	2489	91.9485	2489	100.015	2489	85.5133
	2488	91.9362	2488	100.015	2488	85.462
	2487	91.9214	2487	100.015	2487	85.3896
	2486	91.9064	2486	100.018	2486	85.2997
	2485	91.8902	2485	100.022	2485	85.1975
	2484	91.8689	2484	100.024	2484	85.0877
	2483	91.8388	2483	100.025	2483	84.9734
	2482	91.7996	2482	100.023	2482	84.8562
	2481	91.7535	2481	100.019	2481	84.7365
	2480	91.7035	2480	100.012	2480	84.6131
	2479	91.65	2479	100.004	2479	84.4833
	2478	91.5915	2478	99.9981	2478	84.3458
	2477	91.5279	2477	99.9948	2477	84.2037
	2476	91.4631	2476	99.9949	2476	84.0622
	2475	91.4018	2475	99.9985	2475	83.9233
	2474	91.346	2474	100.005	2474	83.7844
	2473	91.295	2473	100.013	2473	83.6431
	2472	91.248	2472	100.018	2472	83.5001
	2471	91.2045	2471	100.022	2471	83.3574
	2470	91.1635	2470	100.026	2470	83.2139
	2469	91.1242	2469	100.031	2469	83.0687
	2468	91.0879	2468	100.035	2468	82.9247
	2467	91.0583	2467	100.035	2467	82.7901
	2466	91.0396	2466	100.028	2466	82.6742
	2465	91.035	2465	100.021	2465	82.5839
	2464	91.0454	2464	100.018	2464	82.5213
	2463	91.0689	2463	100.019	2463	82.4855
	2462	91.1025	2462	100.021	2462	82.4773
	2461	91.1449	2461	100.022	2461	82.5022
	2460	91.1976	2460	100.025	2460	82.5674
	2459	91.2614	2459	100.031	2459	82.6723
	2458	91.3349	2458	100.038	2458	82.8052
	2457	91.4164	2457	100.04	2457	82.9516
	2456	91.5056	2456	100.038	2456	83.1054
	2455	91.6009	2455	100.035	2455	83.2694
	2454	91.6977	2454	100.035	2454	83.4456
	2453	91.7916	2453	100.037	2453	83.6299
	2452	91.8826	2452	100.036	2452	83.8152
	2451	91.9731	2451	100.033	2451	83.9976
	2450	92.0637	2450	100.03	2450	84.1775
	2449	92.1532	2449	100.03	2449	84.3574
	2448	92.241	2448	100.033	2448	84.5384
	2447	92.3266	2447	100.036	2447	84.7195
	2446	92.4078	2446	100.039	2446	84.8975
	2445	92.4832	2445	100.04	2445	85.0702
	2444	92.5571	2444	100.04	2444	85.2372
	2443	92.6367	2443	100.041	2443	85.3982
	2442	92.7233	2442	100.046	2442	85.5514
	2441	92.8089	2441	100.053	2441	85.6954
	2440	92.8836	2440	100.06	2440	85.8323
	2439	92.9442	2439	100.065	2439	85.9645
	2438	92.9963	2438	100.068	2438	86.0917
	2437	93.0483	2437	100.071	2437	86.2126
	2436	93.1044	2436	100.074	2436	86.3277
	2435	93.1628	2435	100.078	2435	86.4371
	2434	93.2194	2434	100.081	2434	86.5366
	2433	93.2727	2433	100.083	2433	86.6206
	2432	93.3249	2432	100.085	2432	86.6913
	2431	93.3778	2431	100.087	2431	86.7593
	2430	93.4296	2430	100.09	2430	86.8334
	2429	93.4777	2429	100.094	2429	86.9118
	2428	93.522	2428	100.099	2428	86.9873
	2427	93.5647	2427	100.103	2427	87.0566
	2426	93.6072	2426	100.102	2426	87.1241
	2425	93.6489	2425	100.096	2425	87.1948
	2424	93.6891	2424	100.094	2424	87.269
	2423	93.727	2423	100.101	2423	87.3425
	2422	93.7617	2422	100.114	2422	87.4112
	2421	93.7933	2421	100.126	2421	87.4742
	2420	93.8238	2420	100.133	2420	87.5343
	2419	93.8556	2419	100.136	2419	87.5945
	2418	93.8901	2418	100.137	2418	87.6544
	2417	93.9271	2417	100.137	2417	87.7117
	2416	93.9653	2416	100.135	2416	87.7647
	2415	94.0017	2415	100.132	2415	87.8141
	2414	94.0329	2414	100.127	2414	87.8616
	2413	94.0584	2413	100.122	2413	87.9077
	2412	94.0815	2412	100.121	2412	87.9519
	2411	94.1063	2411	100.127	2411	87.9941
	2410	94.1341	2410	100.137	2410	88.0345
	2409	94.1642	2409	100.149	2409	88.0749
	2408	94.1956	2408	100.157	2408	88.1169
	2407	94.2267	2407	100.162	2407	88.16
	2406	94.2546	2406	100.165	2406	88.2007
	2405	94.2774	2405	100.166	2405	88.2359
	2404	94.2957	2404	100.163	2404	88.2671
	2403	94.3122	2403	100.156	2403	88.2983
	2402	94.3294	2402	100.148	2402	88.331
	2401	94.3492	2401	100.145	2401	88.3631
	2400	94.3733	2400	100.151	2400	88.3926
	2399	94.4001	2399	100.164	2399	88.4206
	2398	94.4255	2398	100.176	2398	88.4494
	2397	94.4455	2397	100.177	2397	88.4792
	2396	94.4593	2396	100.168	2396	88.5092
	2395	94.4692	2395	100.159	2395	88.5381
	2394	94.4777	2394	100.157	2394	88.5651
	2393	94.4876	2393	100.163	2393	88.5891
	2392	94.5013	2392	100.174	2392	88.6094
	2391	94.5186	2391	100.186	2391	88.6265
	2390	94.5378	2390	100.197	2390	88.6425
	2389	94.5582	2389	100.207	2389	88.6597
	2388	94.5803	2388	100.215	2388	88.6807
	2387	94.6023	2387	100.218	2387	88.706
	2386	94.6196	2386	100.218	2386	88.7334
	2385	94.6307	2385	100.217	2385	88.7594
	2384	94.6395	2384	100.218	2384	88.7828
	2383	94.6502	2383	100.223	2383	88.8048
	2382	94.6634	2382	100.23	2382	88.827
	2381	94.6773	2381	100.236	2381	88.8491
	2380	94.6925	2380	100.242	2380	88.8703
	2379	94.7105	2379	100.249	2379	88.8907
	2378	94.7306	2378	100.257	2378	88.9115
	2377	94.7514	2377	100.265	2377	88.9334
	2376	94.7728	2376	100.269	2376	88.9575
	2375	94.7943	2375	100.268	2375	88.9843
	2374	94.813	2374	100.264	2374	89.0126
	2373	94.8268	2373	100.261	2373	89.0398
	2372	94.8382	2372	100.26	2372	89.0641
	2371	94.8511	2371	100.261	2371	89.0857
	2370	94.866	2370	100.265	2370	89.1061
	2369	94.8802	2369	100.27	2369	89.1253
	2368	94.8918	2368	100.274	2368	89.1418
	2367	94.9005	2367	100.275	2367	89.1557
	2366	94.9054	2366	100.275	2366	89.1686
	2365	94.9066	2365	100.274	2365	89.1808
	2364	94.9059	2364	100.274	2364	89.1908
	2363	94.906	2363	100.275	2363	89.1982
	2362	94.908	2362	100.276	2362	89.2034
	2361	94.9119	2361	100.277	2361	89.2089
	2360	94.9188	2360	100.276	2360	89.2178
	2359	94.9293	2359	100.275	2359	89.2326
	2358	94.9423	2358	100.275	2358	89.2557
	2357	94.9575	2357	100.277	2357	89.2855
	2356	94.9761	2356	100.278	2356	89.3178
	2355	94.997	2355	100.277	2355	89.347
	2354	95.0145	2354	100.275	2354	89.3687
	2353	95.0227	2353	100.273	2353	89.3812
	2352	95.0233	2352	100.272	2352	89.385
	2351	95.0228	2351	100.271	2351	89.3866
	2350	95.0255	2350	100.272	2350	89.3934
	2349	95.0308	2349	100.273	2349	89.4073
	2348	95.0362	2348	100.275	2348	89.4247
	2347	95.0408	2347	100.278	2347	89.4378
	2346	95.0443	2346	100.278	2346	89.4459
	2345	95.0463	2345	100.273	2345	89.4518
	2344	95.0471	2344	100.264	2344	89.4595
	2343	95.0481	2343	100.254	2343	89.4691
	2342	95.052	2342	100.245	2342	89.4778
	2341	95.0592	2341	100.238	2341	89.4861
	2340	95.068	2340	100.235	2340	89.4953
	2339	95.0761	2339	100.234	2339	89.5078
	2338	95.0826	2338	100.234	2338	89.5232
	2337	95.0888	2337	100.233	2337	89.5396
	2336	95.097	2336	100.231	2336	89.5542
	2335	95.1082	2335	100.229	2335	89.5672
	2334	95.1202	2334	100.228	2334	89.5803
	2333	95.1308	2333	100.229	2333	89.5966
	2332	95.141	2332	100.232	2332	89.6156
	2331	95.1525	2331	100.235	2331	89.6371
	2330	95.1626	2330	100.235	2330	89.6574
	2329	95.1631	2329	100.226	2329	89.6696
	2328	95.1457	2328	100.202	2328	89.6661
	2327	95.1094	2327	100.166	2327	89.6425
	2326	95.0638	2326	100.126	2326	89.6081
	2325	95.0257	2325	100.094	2325	89.5788
	2324	95.0107	2324	100.08	2324	89.5704
	2323	95.0231	2323	100.081	2323	89.5857
	2322	95.0544	2322	100.091	2322	89.6155
	2321	95.0913	2321	100.1	2321	89.6485
	2320	95.1249	2320	100.105	2320	89.6776
	2319	95.1522	2319	100.108	2319	89.703
	2318	95.1715	2318	100.112	2318	89.725
	2317	95.182	2317	100.118	2317	89.7456
	2316	95.1861	2316	100.125	2316	89.7646
	2315	95.1895	2315	100.129	2315	89.7811
	2314	95.1961	2314	100.127	2314	89.7923
	2313	95.2062	2313	100.122	2313	89.7982
	2312	95.2174	2312	100.12	2312	89.8028
	2311	95.226	2311	100.121	2311	89.8111
	2310	95.2298	2310	100.122	2310	89.825
	2309	95.2301	2309	100.118	2309	89.843
	2308	95.2313	2308	100.108	2308	89.8634
	2307	95.2364	2307	100.098	2307	89.8848
	2306	95.2439	2306	100.09	2306	89.9062
	2305	95.2502	2305	100.084	2305	89.9264
	2304	95.2536	2304	100.077	2304	89.9439
	2303	95.254	2303	100.068	2303	89.9559
	2302	95.2518	2302	100.058	2302	89.96
	2301	95.2492	2301	100.052	2301	89.9575
	2300	95.2509	2300	100.049	2300	89.9536
	2299	95.2591	2299	100.05	2299	89.9543
	2298	95.2704	2298	100.051	2298	89.9618
	2297	95.2788	2297	100.047	2297	89.9736
	2296	95.2824	2296	100.037	2296	89.9852
	2295	95.283	2295	100.024	2295	89.9911
	2294	95.281	2294	100.008	2294	89.9875
	2293	95.2758	2293	99.993	2293	89.9739
	2292	95.2678	2292	99.981	2292	89.9554
	2291	95.2588	2291	99.9713	2291	89.9394
	2290	95.2494	2290	99.9617	2290	89.9319
	2289	95.2399	2289	99.951	2289	89.9342
	2288	95.2323	2288	99.9418	2288	89.942
	2287	95.228	2287	99.9393	2287	89.9488
	2286	95.2266	2286	99.9463	2286	89.9518
	2285	95.2282	2285	99.9593	2285	89.9556
	2284	95.2365	2284	99.97	2284	89.9678
	2283	95.2539	2283	99.9713	2283	89.9899
	2282	95.2769	2282	99.9625	2282	90.0152
	2281	95.2987	2281	99.9497	2281	90.0381
	2280	95.3161	2280	99.9399	2280	90.0591
	2279	95.3293	2279	99.935	2279	90.08
	2278	95.3377	2278	99.9321	2278	90.0981
	2277	95.3405	2277	99.9298	2277	90.1091
	2276	95.3412	2276	99.9301	2276	90.1145
	2275	95.3451	2275	99.9336	2275	90.1201
	2274	95.3535	2274	99.9367	2274	90.1282
	2273	95.3633	2273	99.9359	2273	90.1355
	2272	95.3725	2272	99.933	2272	90.1399
	2271	95.3824	2271	99.933	2271	90.144
	2270	95.3955	2270	99.9382	2270	90.1528
	2269	95.4132	2269	99.9468	2269	90.1687
	2268	95.4347	2268	99.9565	2268	90.1899
	2267	95.4548	2267	99.966	2267	90.211
	2266	95.4655	2266	99.9717	2266	90.2269
	2265	95.464	2265	99.9681	2265	90.2367
	2264	95.4557	2264	99.9529	2264	90.2448
	2263	95.4467	2263	99.9313	2263	90.256
	2262	95.4374	2262	99.9134	2262	90.2698
	2261	95.4266	2261	99.9065	2261	90.2801
	2260	95.4176	2260	99.9094	2260	90.2822
	2259	95.4157	2259	99.9146	2259	90.2782
	2258	95.4227	2258	99.916	2258	90.2769
	2257	95.4383	2257	99.9149	2257	90.2874
	2256	95.4625	2256	99.9178	2256	90.3113
	2255	95.4905	2255	99.9267	2255	90.3394
	2254	95.5123	2254	99.9367	2254	90.36
	2253	95.5216	2253	99.9431	2253	90.3696
	2252	95.5222	2252	99.9481	2252	90.3735
	2251	95.521	2251	99.9577	2251	90.3771
	2250	95.5174	2250	99.9722	2250	90.3795
	2249	95.508	2249	99.9833	2249	90.3775
	2248	95.4944	2248	99.9801	2248	90.3699
	2247	95.4809	2247	99.958	2247	90.3563
	2246	95.4676	2246	99.9236	2246	90.3373
	2245	95.4538	2245	99.8929	2245	90.3182
	2244	95.4446	2244	99.8804	2244	90.3098
	2243	95.4447	2243	99.8864	2243	90.318
	2242	95.4498	2242	99.8961	2242	90.3372
	2241	95.4517	2241	99.8942	2241	90.3547
	2240	95.4484	2240	99.8807	2240	90.3613
	2239	95.4443	2239	99.8696	2239	90.3549
	2238	95.4423	2238	99.8724	2238	90.3378
	2237	95.4431	2237	99.8877	2237	90.316
	2236	95.4486	2236	99.9041	2236	90.2978
	2235	95.4571	2235	99.9113	2235	90.2876
	2234	95.4604	2234	99.9077	2234	90.2821
	2233	95.4529	2233	99.9006	2233	90.2753
	2232	95.4397	2232	99.8983	2232	90.2663
	2231	95.4296	2231	99.9023	2231	90.2588
	2230	95.4245	2230	99.9066	2230	90.2565
	2229	95.4226	2229	99.9053	2229	90.2612
	2228	95.4265	2228	99.8967	2228	90.2742
	2227	95.4385	2227	99.88	2227	90.294
	2226	95.4525	2226	99.8541	2226	90.3156
	2225	95.4616	2225	99.8233	2225	90.3343
	2224	95.4689	2224	99.7998	2224	90.349
	2223	95.4797	2223	99.7915	2223	90.3599
	2222	95.4879	2222	99.7919	2222	90.367
	2221	95.482	2221	99.7875	2221	90.3745
	2220	95.4648	2220	99.7758	2220	90.3922
	2219	95.4549	2219	99.7682	2219	90.4246
	2218	95.4667	2218	99.7734	2218	90.4623
	2217	95.4975	2217	99.7864	2217	90.4896
	2216	95.5323	2216	99.795	2216	90.5002
	2215	95.5553	2215	99.794	2215	90.5012
	2214	95.5564	2214	99.7864	2214	90.5024
	2213	95.5382	2213	99.7766	2213	90.5075
	2212	95.516	2212	99.7655	2212	90.514
	2211	95.5047	2211	99.7541	2211	90.5179
	2210	95.5047	2210	99.7472	2210	90.5177
	2209	95.5057	2209	99.7519	2209	90.517
	2208	95.501	2208	99.7709	2208	90.5219
	2207	95.4929	2207	99.7972	2207	90.5337
	2206	95.4869	2206	99.8177	2206	90.5481
	2205	95.4879	2205	99.8244	2205	90.5608
	2204	95.5	2204	99.8209	2204	90.5726
	2203	95.5209	2203	99.8156	2203	90.5843
	2202	95.5405	2202	99.811	2202	90.5944
	2201	95.5502	2201	99.8031	2201	90.602
	2200	95.5514	2200	99.789	2200	90.6077
	2199	95.5499	2199	99.7713	2199	90.6073
	2198	95.5475	2198	99.7549	2198	90.5927
	2197	95.5442	2197	99.7437	2197	90.5655
	2196	95.5415	2196	99.7402	2196	90.5422
	2195	95.538	2195	99.7418	2195	90.538
	2194	95.5283	2194	99.7384	2194	90.5497
	2193	95.5124	2193	99.7196	2193	90.5632
	2192	95.5004	2192	99.6868	2192	90.5722
	2191	95.4979	2191	99.6558	2191	90.5807
	2190	95.4977	2190	99.6436	2190	90.5898
	2189	95.4912	2189	99.6541	2189	90.5949
	2188	95.4808	2188	99.6773	2188	90.5952
	2187	95.4712	2187	99.699	2187	90.5973
	2186	95.4592	2186	99.7099	2186	90.6084
	2185	95.447	2185	99.7101	2185	90.6336
	2184	95.4515	2184	99.7072	2184	90.6772
	2183	95.4843	2183	99.7082	2183	90.7378
	2182	95.5276	2182	99.7091	2182	90.7983
	2181	95.5516	2181	99.6961	2181	90.8323
	2180	95.5512	2180	99.6605	2180	90.826
	2179	95.5482	2179	99.6127	2179	90.7911
	2178	95.5589	2178	99.5772	2178	90.7558
	2177	95.5741	2177	99.5716	2177	90.7435
	2176	95.5735	2176	99.591	2176	90.7578
	2175	95.5472	2175	99.6149	2175	90.7811
	2174	95.5028	2174	99.6271	2174	90.788
	2173	95.4567	2173	99.6272	2173	90.764
	2172	95.4198	2172	99.6254	2172	90.7147
	2171	95.3875	2171	99.6299	2171	90.6566
	2170	95.3468	2170	99.6394	2170	90.602
	2169	95.2978	2169	99.6434	2169	90.5524
	2168	95.2575	2168	99.6295	2168	90.5049
	2167	95.2371	2167	99.5938	2167	90.4599
	2166	95.2237	2166	99.5433	2166	90.4226
	2165	95.1964	2165	99.4882	2165	90.3977
	2164	95.1535	2164	99.4337	2164	90.382
	2163	95.1193	2163	99.3872	2163	90.3711
	2162	95.1324	2162	99.3727	2162	90.3767
	2161	95.2333	2161	99.4239	2161	90.4315
	2160	95.4369	2160	99.5482	2160	90.5569
	2159	95.6934	2159	99.7017	2159	90.7223
	2158	95.903	2158	99.8183	2158	90.8625
	2157	95.9957	2157	99.8611	2157	90.9408
	2156	95.9798	2156	99.8383	2156	90.9718
	2155	95.9096	2155	99.7817	2155	90.984
	2154	95.8324	2154	99.7288	2154	90.9876
	2153	95.7734	2153	99.7068	2153	90.9823
	2152	95.7416	2152	99.7159	2152	90.9726
	2151	95.7318	2151	99.7301	2151	90.964
	2150	95.7294	2150	99.726	2150	90.9556
	2149	95.7263	2149	99.7091	2149	90.9468
	2148	95.7265	2148	99.7033	2148	90.9435
	2147	95.731	2147	99.7173	2147	90.9459
	2146	95.7299	2146	99.7373	2146	90.9414
	2145	95.7183	2145	99.7492	2145	90.9183
	2144	95.7058	2144	99.7542	2144	90.8838
	2143	95.6996	2143	99.7597	2143	90.8564
	2142	95.6917	2142	99.7661	2142	90.8455
	2141	95.6754	2141	99.7689	2141	90.8482
	2140	95.6599	2140	99.7651	2140	90.8597
	2139	95.6596	2139	99.7537	2139	90.8798
	2138	95.677	2138	99.7386	2138	90.9081
	2137	95.7083	2137	99.7318	2137	90.9418
	2136	95.7531	2136	99.7466	2136	90.978
	2135	95.8067	2135	99.782	2135	91.0133
	2134	95.8522	2134	99.8197	2134	91.0448
	2133	95.8728	2133	99.8407	2133	91.0724
	2132	95.8683	2132	99.8381	2132	91.0987
	2131	95.8489	2131	99.8149	2131	91.1228
	2130	95.8222	2130	99.7784	2130	91.1383
	2129	95.7947	2129	99.7405	2129	91.1408
	2128	95.776	2128	99.7139	2128	91.1328
	2127	95.7704	2127	99.7029	2127	91.1203
	2126	95.7702	2126	99.7009	2126	91.1065
	2125	95.7653	2125	99.6994	2125	91.0947
	2124	95.7552	2124	99.6956	2124	91.0897
	2123	95.7435	2123	99.6902	2123	91.0919
	2122	95.729	2122	99.6837	2122	91.0944
	2121	95.7092	2121	99.6778	2121	91.0911
	2120	95.6891	2120	99.6764	2120	91.0854
	2119	95.6761	2119	99.6797	2119	91.0855
	2118	95.67	2118	99.6824	2118	91.0938
	2117	95.6664	2117	99.6802	2117	91.1067
	2116	95.6641	2116	99.6738	2116	91.1231
	2115	95.6643	2115	99.6647	2115	91.1444
	2114	95.6658	2114	99.6529	2114	91.1686
	2113	95.6697	2113	99.6417	2113	91.1893
	2112	95.681	2112	99.6395	2112	91.2028
	2111	95.7006	2111	99.6506	2111	91.2104
	2110	95.72	2110	99.6689	2110	91.2156
	2109	95.732	2109	99.6842	2109	91.2224
	2108	95.7396	2108	99.6909	2108	91.2339
	2107	95.7481	2107	99.6873	2107	91.2493
	2106	95.7559	2106	99.6728	2106	91.2627
	2105	95.7602	2105	99.6522	2105	91.2689
	2104	95.7642	2104	99.6369	2104	91.2701
	2103	95.77	2103	99.6354	2103	91.273
	2102	95.7721	2102	99.6437	2102	91.2801
	2101	95.7675	2101	99.6508	2101	91.2889
	2100	95.7654	2100	99.6505	2100	91.2981
	2099	95.7771	2099	99.6445	2099	91.311
	2098	95.8028	2098	99.6375	2098	91.332
	2097	95.8354	2097	99.6361	2097	91.3625
	2096	95.8703	2096	99.6482	2096	91.3985
	2095	95.9018	2095	99.6754	2095	91.4308
	2094	95.9191	2094	99.708	2094	91.4488
	2093	95.9182	2093	99.7312	2093	91.4492
	2092	95.9102	2092	99.7358	2092	91.4398
	2091	95.9068	2091	99.7203	2091	91.4319
	2090	95.9058	2090	99.6902	2090	91.43
	2089	95.8993	2089	99.6581	2089	91.431
	2088	95.8887	2088	99.6388	2088	91.4307
	2087	95.8799	2087	99.6359	2087	91.4297
	2086	95.8705	2086	99.637	2086	91.4328
	2085	95.8564	2085	99.6272	2085	91.445
	2084	95.8444	2084	99.6054	2084	91.4673
	2083	95.8462	2083	99.5829	2083	91.4941
	2082	95.8625	2082	99.5688	2082	91.517
	2081	95.8837	2081	99.5656	2081	91.5325
	2080	95.9017	2080	99.5732	2080	91.5435
	2079	95.9125	2079	99.5898	2079	91.5536
	2078	95.9127	2078	99.608	2078	91.5626
	2077	95.9057	2077	99.6182	2077	91.5685
	2076	95.9045	2076	99.6173	2076	91.57
	2075	95.9178	2075	99.6098	2075	91.5662
	2074	95.9357	2074	99.6029	2074	91.5573
	2073	95.9431	2073	99.6032	2073	91.5488
	2072	95.9381	2072	99.6151	2072	91.5488
	2071	95.9309	2071	99.6341	2071	91.5586
	2070	95.9281	2070	99.6462	2070	91.5737
	2069	95.9318	2069	99.6395	2069	91.595
	2068	95.9456	2068	99.6164	2068	91.629
	2067	95.969	2067	99.5909	2067	91.6731
	2066	95.9918	2066	99.5753	2066	91.7106
	2065	96.0054	2065	99.5733	2065	91.7275
	2064	96.0148	2064	99.5817	2064	91.7262
	2063	96.0271	2063	99.5931	2063	91.7184
	2062	96.0404	2062	99.5997	2062	91.7117
	2061	96.0512	2061	99.6006	2061	91.7092
	2060	96.0634	2060	99.6009	2060	91.7133
	2059	96.0769	2059	99.6021	2059	91.7196
	2058	96.0805	2058	99.6004	2058	91.7171
	2057	96.0696	2057	99.5979	2057	91.702
	2056	96.0575	2056	99.6042	2056	91.685
	2055	96.0525	2055	99.6176	2055	91.6744
	2054	96.038	2054	99.6152	2054	91.6603
	2053	95.997	2053	99.5777	2053	91.6309
	2052	95.9469	2052	99.5202	2052	91.5961
	2051	95.9259	2051	99.4824	2051	91.5812
	2050	95.9492	2050	99.4889	2050	91.5974
	2049	95.9982	2049	99.5272	2049	91.6315
	2048	96.0487	2048	99.5664	2048	91.666
	2047	96.0886	2047	99.5874	2047	91.6974
	2046	96.11	2046	99.5892	2046	91.73
	2045	96.1089	2045	99.5816	2045	91.7615
	2044	96.0973	2044	99.5783	2044	91.7833
	2043	96.0921	2043	99.5873	2043	91.7899
	2042	96.0939	2042	99.6019	2042	91.7847
	2041	96.094	2041	99.6073	2041	91.7797
	2040	96.0976	2040	99.5977	2040	91.7874
	2039	96.1169	2039	99.5817	2039	91.8097
	2038	96.1474	2038	99.5688	2038	91.8347
	2037	96.1726	2037	99.5597	2037	91.8509
	2036	96.1921	2036	99.5496	2036	91.8606
	2035	96.2213	2035	99.535	2035	91.8747
	2034	96.2649	2034	99.5161	2034	91.8985
	2033	96.3101	2033	99.4999	2033	91.9288
	2032	96.3462	2032	99.4967	2032	91.9638
	2031	96.3713	2031	99.5091	2031	92.0052
	2030	96.3834	2030	99.5289	2030	92.0509
	2029	96.381	2029	99.5494	2029	92.0917
	2028	96.3684	2028	99.5735	2028	92.1164
	2027	96.3487	2027	99.6009	2027	92.1219
	2026	96.3216	2026	99.6172	2026	92.1168
	2025	96.3	2025	99.6099	2025	92.1156
	2024	96.308	2024	99.5869	2024	92.1217
	2023	96.3489	2023	99.567	2023	92.12
	2022	96.391	2022	99.5581	2022	92.0979
	2021	96.4062	2021	99.5574	2021	92.0687
	2020	96.4036	2020	99.567	2020	92.0613
	2019	96.4052	2019	99.5922	2019	92.0877
	2018	96.4113	2018	99.6284	2018	92.1329
	2017	96.413	2017	99.6645	2017	92.1773
	2016	96.4214	2016	99.695	2016	92.2106
	2015	96.4516	2015	99.7169	2015	92.2235
	2014	96.4919	2014	99.7187	2014	92.208
	2013	96.5147	2013	99.6913	2013	92.1748
	2012	96.5133	2012	99.6486	2012	92.1542
	2011	96.5042	2011	99.6218	2011	92.1681
	2010	96.5052	2010	99.6295	2010	92.2127
	2009	96.5302	2009	99.6644	2009	92.2741
	2008	96.59	2008	99.7067	2008	92.3455
	2007	96.6743	2007	99.7405	2007	92.4206
	2006	96.7439	2006	99.7577	2006	92.4844
	2005	96.7662	2005	99.7591	2005	92.5263
	2004	96.7473	2004	99.7544	2004	92.547
	2003	96.714	2003	99.7516	2003	92.5477
[truncated: 1,353 more rows]
