# Supplementary material for: Development of a ternary cyclodextrin–arginine–ciprofloxacin antimicrobial complex with enhanced stability
Source: Commun Biol. 2022 Nov 12;5:1234. doi: 10.1038/s42003-022-04197-9 (PMC9653501; doi:10.1038/s42003-022-04197-9)
Supplement: Supplementary file 11 — Supplementary Data 9 [file 42003_2022_4197_MOESM11_ESM.xlsx]

## Sheet: Sheet1
	CD-arg-cpx		physical mixture		CD-NaOH-cpx
	Wavenumber	Intensity	Wavenumber	Intensity	Wavenumber	Intensity
	4000	97.3702	4000	95.3473	4000	97.6325
	3999	97.374	3999	95.3475	3999	97.6333
	3998	97.3773	3998	95.3473	3998	97.6356
	3997	97.3779	3997	95.347	3997	97.6389
	3996	97.3764	3996	95.347	3996	97.6333
	3995	97.3745	3995	95.3475	3995	97.6348
	3994	97.3737	3994	95.3482	3994	97.6372
	3993	97.3747	3993	95.3479	3993	97.6406
	3992	97.3772	3992	95.3465	3992	97.644
	3991	97.381	3991	95.3456	3991	97.6465
	3990	97.3846	3990	95.348	3990	97.6477
	3989	97.3855	3989	95.355	3989	97.6475
	3988	97.3825	3988	95.3652	3988	97.6456
	3987	97.3774	3987	95.3755	3987	97.6426
	3986	97.3739	3986	95.3827	3986	97.6398
	3985	97.3747	3985	95.3853	3985	97.639
	3984	97.3793	3984	95.3839	3984	97.6413
	3983	97.3844	3983	95.3805	3983	97.6465
	3982	97.3867	3982	95.3766	3982	97.6522
	3981	97.3851	3981	95.3726	3981	97.6556
	3980	97.3807	3980	95.369	3980	97.6557
	3979	97.3765	3979	95.3672	3979	97.6544
	3978	97.3753	3978	95.3686	3978	97.6547
	3977	97.378	3977	95.3725	3977	97.6574
	3976	97.3839	3976	95.3765	3976	97.6607
	3975	97.3909	3975	95.3785	3975	97.6628
	3974	97.3968	3974	95.3786	3974	97.6628
	3973	97.4005	3973	95.379	3973	97.6614
	3972	97.4018	3972	95.3815	3972	97.6592
	3971	97.4022	3971	95.3862	3971	97.657
	3970	97.4031	3970	95.391	3970	97.6557
	3969	97.4049	3969	95.3936	3969	97.6559
	3968	97.4065	3968	95.393	3968	97.6584
	3967	97.4065	3967	95.3906	3967	97.6629
	3966	97.4045	3966	95.3881	3966	97.6679
	3965	97.4014	3965	95.3866	3965	97.6708
	3964	97.3992	3964	95.3863	3964	97.6701
	3963	97.3992	3963	95.3883	3963	97.6668
	3962	97.4009	3962	95.3933	3962	97.6631
	3961	97.4027	3961	95.4006	3961	97.6608
	3960	97.4042	3960	95.4073	3960	97.661
	3959	97.4067	3959	95.4106	3959	97.6645
	3958	97.4113	3958	95.4095	3958	97.6712
	3957	97.4175	3957	95.4056	3957	97.6791
	3956	97.4232	3956	95.4015	3956	97.685
	3955	97.4264	3955	95.3997	3955	97.6869
	3954	97.4267	3954	95.4013	3954	97.6851
	3953	97.4248	3953	95.4058	3953	97.6802
	3952	97.4218	3952	95.4117	3952	97.6734
	3951	97.4192	3951	95.4172	3951	97.6662
	3950	97.4182	3950	95.4209	3950	97.6616
	3949	97.4194	3949	95.4218	3949	97.6615
	3948	97.4216	3948	95.4203	3948	97.6658
	3947	97.4231	3947	95.4184	3947	97.6716
	3946	97.4222	3946	95.4184	3946	97.6758
	3945	97.4187	3945	95.4215	3945	97.6768
	3944	97.4139	3944	95.4266	3944	97.676
	3943	97.4098	3943	95.4314	3943	97.6765
	3942	97.4074	3942	95.4332	3942	97.6804
	3941	97.4073	3941	95.4305	3941	97.6867
	3940	97.41	3940	95.425	3940	97.6929
	3939	97.416	3939	95.4205	3939	97.6974
	3938	97.4246	3938	95.4203	3938	97.7001
	3937	97.4336	3937	95.4248	3937	97.7011
	3936	97.4406	3936	95.4318	3936	97.7004
	3935	97.4453	3935	95.438	3935	97.6984
	3934	97.4485	3934	95.4415	3934	97.696
	3933	97.4512	3933	95.4415	3933	97.6933
	3932	97.4536	3932	95.439	3932	97.6904
	3931	97.4551	3931	95.4365	3931	97.6884
	3930	97.4554	3930	95.4365	3930	97.689
	3929	97.4537	3929	95.4397	3929	97.6921
	3928	97.4502	3928	95.4441	3928	97.696
	3927	97.4472	3927	95.447	3927	97.6997
	3926	97.4482	3926	95.4467	3926	97.7033
	3925	97.4547	3925	95.4438	3925	97.7067
	3924	97.465	3924	95.4402	3924	97.709
	3923	97.4746	3923	95.4384	3923	97.7099
	3922	97.4806	3922	95.4397	3922	97.7112
	3921	97.483	3921	95.443	3921	97.7149
	3920	97.483	3920	95.4456	3920	97.7208
	3919	97.4822	3919	95.4455	3919	97.7264
	3918	97.4813	3918	95.4438	3918	97.7297
	3917	97.4801	3917	95.4435	3917	97.7299
	3916	97.4783	3916	95.4465	3916	97.7272
	3915	97.4765	3915	95.4521	3915	97.7228
	3914	97.476	3914	95.4573	3914	97.7183
	3913	97.4774	3913	95.4594	3913	97.7153
	3912	97.4801	3912	95.459	3912	97.7155
	3911	97.4819	3911	95.4584	3911	97.719
	3910	97.4817	3910	95.4594	3910	97.7247
	3909	97.4807	3909	95.4608	3909	97.7301
	3908	97.4807	3908	95.4603	3908	97.7323
	3907	97.4828	3907	95.4576	3907	97.7307
	3906	97.4868	3906	95.4559	3906	97.7279
	3905	97.4924	3905	95.4596	3905	97.7285
	3904	97.4997	3904	95.4693	3904	97.7349
	3903	97.5074	3903	95.4813	3903	97.7445
	3902	97.5129	3902	95.4904	3902	97.7517
	3901	97.5137	3901	95.4942	3901	97.753
	3900	97.5098	3900	95.4939	3900	97.7496
	3899	97.5032	3899	95.4918	3899	97.7454
	3898	97.4962	3898	95.4892	3898	97.743
	3897	97.4903	3897	95.4867	3897	97.7422
	3896	97.4869	3896	95.4861	3896	97.7423
	3895	97.4864	3895	95.4882	3895	97.7428
	3894	97.4876	3894	95.4912	3894	97.7426
	3893	97.4887	3893	95.4914	3893	97.741
	3892	97.4902	3892	95.4879	3892	97.7404
	3891	97.4943	3891	95.4837	3891	97.7443
	3890	97.5016	3890	95.482	3890	97.7529
	3889	97.5092	3889	95.4832	3889	97.7618
	3888	97.5144	3888	95.4851	3888	97.7668
	3887	97.5166	3887	95.4862	3887	97.768
	3886	97.5174	3886	95.4867	3886	97.7684
	3885	97.5174	3885	95.488	3885	97.7693
	3884	97.5165	3884	95.4915	3884	97.7707
	3883	97.515	3883	95.4973	3883	97.7725
	3882	97.5132	3882	95.504	3882	97.7747
	3881	97.5108	3881	95.5088	3881	97.7757
	3880	97.5075	3880	95.511	3880	97.7746
	3879	97.5049	3879	95.5127	3879	97.773
	3878	97.5045	3878	95.5157	3878	97.7722
	3877	97.5051	3877	95.5191	3877	97.7714
	3876	97.5052	3876	95.5209	3876	97.7701
	3875	97.5062	3875	95.5216	3875	97.77
	3874	97.5096	3874	95.5226	3874	97.7719
	3873	97.5137	3873	95.5236	3873	97.7725
	3872	97.5159	3872	95.5228	3872	97.7685
	3871	97.5167	3871	95.5202	3871	97.7624
	3870	97.5193	3870	95.5173	3870	97.7609
	3869	97.5232	3869	95.5142	3869	97.7658
	3868	97.5265	3868	95.5104	3868	97.774
	3867	97.5302	3867	95.5067	3867	97.7828
	3866	97.5359	3866	95.5035	3866	97.7904
	3865	97.543	3865	95.5002	3865	97.7951
	3864	97.5492	3864	95.4964	3864	97.7956
	3863	97.5521	3863	95.4931	3863	97.7928
	3862	97.5528	3862	95.493	3862	97.791
	3861	97.5525	3861	95.4962	3861	97.7907
	3860	97.5512	3860	95.5002	3860	97.7887
	3859	97.5497	3859	95.5027	3859	97.7835
	3858	97.5482	3858	95.5035	3858	97.7762
	3857	97.5436	3857	95.5028	3857	97.7677
	3856	97.5336	3856	95.502	3856	97.7598
	3855	97.5242	3855	95.506	3855	97.7582
	3854	97.5254	3854	95.519	3854	97.7691
	3853	97.5382	3853	95.5374	3853	97.7913
	3852	97.5521	3852	95.551	3852	97.8125
	3851	97.5591	3851	95.5537	3851	97.8215
	3850	97.5605	3850	95.549	3850	97.8187
	3849	97.5611	3849	95.5429	3849	97.8113
	3848	97.563	3848	95.5389	3848	97.8049
	3847	97.565	3847	95.5364	3847	97.8016
	3846	97.565	3846	95.5338	3846	97.8017
	3845	97.5626	3845	95.5304	3845	97.8051
	3844	97.559	3844	95.5269	3844	97.8096
	3843	97.5562	3843	95.5258	3843	97.8134
	3842	97.5578	3842	95.5318	3842	97.8186
	3841	97.5633	3841	95.5448	3841	97.8254
	3840	97.5692	3840	95.559	3840	97.8315
	3839	97.5749	3839	95.5687	3839	97.8364
	3838	97.5816	3838	95.5722	3838	97.8412
	3837	97.5884	3837	95.5709	3837	97.845
	3836	97.592	3836	95.5677	3836	97.8456
	3835	97.5905	3835	95.5651	3835	97.843
	3834	97.5855	3834	95.5644	3834	97.84
	3833	97.5793	3833	95.5639	3833	97.8371
	3832	97.5741	3832	95.5619	3832	97.8334
	3831	97.5722	3831	95.5601	3831	97.8288
	3830	97.5742	3830	95.5613	3830	97.8243
	3829	97.5779	3829	95.5662	3829	97.8197
	3828	97.5809	3828	95.5727	3828	97.8153
	3827	97.5828	3827	95.5767	3827	97.8124
	3826	97.5862	3826	95.5768	3826	97.8143
	3825	97.5911	3825	95.5735	3825	97.8215
	3824	97.5937	3824	95.5686	3824	97.8295
	3823	97.5912	3823	95.5645	3823	97.8333
	3822	97.5863	3822	95.5636	3822	97.833
	3821	97.5847	3821	95.5663	3821	97.833
	3820	97.5881	3820	95.5703	3820	97.8365
	3819	97.5934	3819	95.5722	3819	97.841
	3818	97.5976	3818	95.5718	3818	97.8426
	3817	97.6016	3817	95.5715	3817	97.8414
	3816	97.6061	3816	95.5721	3816	97.8377
	3815	97.6087	3815	95.5718	3815	97.8305
	3814	97.6079	3814	95.5693	3814	97.8204
	3813	97.6047	3813	95.5654	3813	97.8103
	3812	97.6005	3812	95.5619	3812	97.8033
	3811	97.595	3811	95.5597	3811	97.799
	3810	97.5873	3810	95.5593	3810	97.7956
	3809	97.5797	3809	95.5622	3809	97.795
	3808	97.5765	3808	95.569	3808	97.8015
	3807	97.5793	3807	95.5784	3807	97.8167
	3806	97.5855	3806	95.588	3806	97.8377
	3805	97.5889	3805	95.5949	3805	97.856
	3804	97.5866	3804	95.5978	3804	97.8654
	3803	97.5818	3803	95.5972	3803	97.8649
	3802	97.5809	3802	95.5956	3802	97.8594
	3801	97.5865	3801	95.5956	3801	97.855
	3800	97.5935	3800	95.5973	3800	97.8525
	3799	97.5973	3799	95.5994	3799	97.8504
	3798	97.5982	3798	95.6005	3798	97.8475
	3797	97.599	3797	95.5991	3797	97.8432
	3796	97.5997	3796	95.5949	3796	97.8358
	3795	97.5993	3795	95.5899	3795	97.8264
	3794	97.598	3794	95.5877	3794	97.8193
	3793	97.5965	3793	95.589	3793	97.8169
	3792	97.5952	3792	95.5918	3792	97.8182
	3791	97.5939	3791	95.5941	3791	97.8203
	3790	97.5927	3790	95.596	3790	97.8219
	3789	97.5922	3789	95.5982	3789	97.8242
	3788	97.5922	3788	95.5992	3788	97.827
	3787	97.5928	3787	95.5971	3787	97.829
	3786	97.595	3786	95.5927	3786	97.8296
	3785	97.5993	3785	95.5893	3785	97.8298
	3784	97.6033	3784	95.5895	3784	97.8298
	3783	97.6036	3783	95.5927	3783	97.8294
	3782	97.5993	3782	95.5961	3782	97.8286
	3781	97.5928	3781	95.5978	3781	97.8275
	3780	97.5883	3780	95.5979	3780	97.8261
	3779	97.5886	3779	95.5981	3779	97.8252
	3778	97.5933	3778	95.6002	3778	97.8262
	3777	97.6001	3777	95.6037	3777	97.8304
	3776	97.6064	3776	95.6069	3776	97.8366
	3775	97.6101	3775	95.6082	3775	97.8417
	3774	97.6104	3774	95.6082	3774	97.8436
	3773	97.6078	3773	95.6084	3773	97.8428
	3772	97.604	3772	95.6094	3772	97.8412
	3771	97.6013	3771	95.6105	3771	97.8411
	3770	97.6019	3770	95.6116	3770	97.8438
	3769	97.6048	3769	95.6123	3769	97.8483
	3768	97.6063	3768	95.6121	3768	97.8512
	3767	97.605	3767	95.6113	3767	97.8508
	3766	97.6038	3766	95.6113	3766	97.8501
	3765	97.6063	3765	95.613	3765	97.8531
	3764	97.6115	3764	95.6157	3764	97.8594
	3763	97.6155	3763	95.6188	3763	97.866
	3762	97.6164	3762	95.6235	3762	97.8719
	3761	97.6144	3761	95.6296	3761	97.8753
	3760	97.6115	3760	95.6352	3760	97.8754
	3759	97.6096	3759	95.6376	3759	97.8726
	3758	97.6104	3758	95.6366	3758	97.8699
	3757	97.6155	3757	95.6364	3757	97.8711
	3756	97.6237	3756	95.6404	3756	97.876
	3755	97.6316	3755	95.6483	3755	97.8817
	3754	97.6362	3754	95.6562	3754	97.8855
	3753	97.6353	3753	95.6603	3753	97.8849
	3752	97.6287	3752	95.6599	3752	97.8778
	3751	97.62	3751	95.6585	3751	97.867
	3750	97.6168	3750	95.6608	3750	97.8619
	3749	97.6255	3749	95.6691	3749	97.8696
	3748	97.6438	3748	95.6803	3748	97.8855
	3747	97.6619	3747	95.6895	3747	97.8993
	3746	97.6722	3746	95.6942	3746	97.9054
	3745	97.6757	3745	95.696	3745	97.9075
	3744	97.6752	3744	95.696	3744	97.91
	3743	97.6707	3743	95.6934	3743	97.9111
	3742	97.6649	3742	95.6891	3742	97.9098
	3741	97.6615	3741	95.6855	3741	97.9097
	3740	97.6599	3740	95.6824	3740	97.9111
	3739	97.6557	3739	95.6772	3739	97.9094
	3738	97.6485	3738	95.6704	3738	97.9034
	3737	97.6438	3737	95.6661	3737	97.8995
	3736	97.6447	3736	95.666	3736	97.9009
	3735	97.6473	3735	95.6674	3735	97.9024
	3734	97.6462	3734	95.6675	3734	97.8979
	3733	97.642	3733	95.667	3733	97.8892
	3732	97.6392	3732	95.668	3732	97.8832
	3731	97.6388	3731	95.6704	3731	97.8813
	3730	97.638	3730	95.673	3730	97.879
	3729	97.6348	3729	95.6757	3729	97.8735
	3728	97.6292	3728	95.6779	3728	97.8656
	3727	97.6223	3727	95.678	3727	97.8571
	3726	97.6159	3726	95.6762	3726	97.8514
	3725	97.6129	3725	95.6752	3725	97.8521
	3724	97.614	3724	95.6773	3724	97.8591
	3723	97.6167	3723	95.6816	3723	97.8672
	3722	97.6182	3722	95.6856	3722	97.8712
	3721	97.6169	3721	95.6872	3721	97.8691
	3720	97.6144	3720	95.6864	3720	97.8642
	3719	97.613	3719	95.6847	3719	97.8613
	3718	97.614	3718	95.684	3718	97.862
	3717	97.6171	3717	95.6857	3717	97.8652
	3716	97.6207	3716	95.6905	3716	97.8681
	3715	97.6227	3715	95.6978	3715	97.8699
	3714	97.6224	3714	95.7066	3714	97.8722
	3713	97.6218	3713	95.7158	3713	97.8771
	3712	97.6233	3712	95.7243	3712	97.8842
	3711	97.6264	3711	95.7307	3711	97.8899
	3710	97.6287	3710	95.7343	3710	97.8915
	3709	97.6287	3709	95.7356	3709	97.8898
	3708	97.6274	3708	95.7356	3708	97.887
	3707	97.6266	3707	95.7342	3707	97.8846
	3706	97.627	3706	95.7327	3706	97.8825
	3705	97.6281	3705	95.7327	3705	97.8804
	3704	97.6278	3704	95.734	3704	97.8777
	3703	97.6241	3703	95.7343	3703	97.8735
	3702	97.6181	3702	95.7329	3702	97.8693
	3701	97.6132	3701	95.7317	3701	97.8671
	3700	97.6113	3700	95.7328	3700	97.8672
	3699	97.6123	3699	95.7357	3699	97.8678
	3698	97.6138	3698	95.7374	3698	97.8666
	3697	97.6131	3697	95.7356	3697	97.8629
	3696	97.6093	3696	95.7311	3696	97.8582
	3695	97.6034	3695	95.7267	3695	97.8543
	3694	97.5978	3694	95.7252	3694	97.8528
	3693	97.5945	3693	95.7279	3693	97.8542
	3692	97.5922	3692	95.7342	3692	97.8563
	3691	97.5873	3691	95.7412	3691	97.8554
	3690	97.5791	3690	95.7472	3690	97.8519
	3689	97.5696	3689	95.7517	3689	97.8491
	3688	97.5598	3688	95.7538	3688	97.8479
	3687	97.5486	3687	95.7527	3687	97.844
	3686	97.5365	3686	95.7491	3686	97.8352
	3685	97.5264	3685	95.7445	3685	97.8241
	3684	97.5184	3684	95.7392	3684	97.8129
	3683	97.5095	3683	95.7323	3683	97.8008
	3682	97.4973	3682	95.7244	3682	97.7883
	3681	97.4853	3681	95.7177	3681	97.7802
	3680	97.4778	3680	95.713	3680	97.7797
	3679	97.4741	3679	95.7097	3679	97.7841
	3678	97.4692	3678	95.7072	3678	97.7869
	3677	97.4599	3677	95.7064	3677	97.7834
	3676	97.449	3676	95.7089	3676	97.7755
	3675	97.4377	3675	95.713	3675	97.7672
	3674	97.4238	3674	95.7161	3674	97.761
	3673	97.4055	3673	95.7168	3673	97.756
	3672	97.3836	3672	95.715	3672	97.7498
	3671	97.3606	3671	95.7097	3671	97.7389
	3670	97.3387	3670	95.7001	3670	97.7207
	3669	97.3176	3669	95.6877	3669	97.6978
	3668	97.2965	3668	95.6749	3668	97.6762
	3667	97.2747	3667	95.6631	3667	97.6588
	3666	97.2516	3666	95.6521	3666	97.6426
	3665	97.226	3665	95.6414	3665	97.6231
	3664	97.1986	3664	95.6322	3664	97.6004
	3663	97.1715	3663	95.6249	3663	97.5793
	3662	97.1469	3662	95.617	3662	97.5631
	3661	97.127	3661	95.606	3661	97.5517
	3660	97.1115	3660	95.5915	3660	97.5404
	3659	97.0972	3659	95.5757	3659	97.5253
	3658	97.0802	3658	95.5613	3658	97.5066
	3657	97.0584	3657	95.5505	3657	97.4889
	3656	97.033	3656	95.5441	3656	97.4775
	3655	97.006	3655	95.5415	3655	97.4737
	3654	96.9807	3654	95.5416	3654	97.4746
	3653	96.959	3653	95.5416	3653	97.4758
	3652	96.939	3652	95.5377	3652	97.4712
	3651	96.9164	3651	95.5274	3651	97.4561
	3650	96.8899	3650	95.5128	3650	97.4322
	3649	96.8623	3649	95.4985	3649	97.4075
	3648	96.8352	3648	95.4845	3648	97.3863
	3647	96.8079	3647	95.4684	3647	97.3659
	3646	96.7789	3646	95.4495	3646	97.3422
	3645	96.747	3645	95.4297	3645	97.3151
	3644	96.7121	3644	95.4108	3644	97.2884
	3643	96.676	3643	95.3931	3643	97.2661
	3642	96.6408	3642	95.3763	3642	97.2483
	3641	96.6068	3641	95.3615	3641	97.2314
	3640	96.5738	3640	95.35	3640	97.212
	3639	96.5426	3639	95.3421	3639	97.1909
	3638	96.5147	3638	95.335	3638	97.1709
	3637	96.4897	3637	95.3254	3637	97.1532
	3636	96.4645	3636	95.3117	3636	97.1355
	3635	96.4367	3635	95.2947	3635	97.1147
	3634	96.4066	3634	95.2775	3634	97.0902
	3633	96.3761	3633	95.2629	3633	97.0646
	3632	96.3454	3632	95.2508	3632	97.0401
	3631	96.3132	3631	95.2385	3631	97.0182
	3630	96.2797	3630	95.2229	3630	96.9996
	3629	96.2467	3629	95.2026	3629	96.9841
	3628	96.2147	3628	95.1794	3628	96.9709
	3627	96.1821	3627	95.1569	3627	96.9557
	3626	96.1483	3626	95.1387	3626	96.9351
	3625	96.1138	3625	95.1248	3625	96.9095
	3624	96.0794	3624	95.1112	3624	96.8821
	3623	96.0457	3623	95.0933	3623	96.857
	3622	96.0127	3622	95.0704	3622	96.837
	3621	95.9786	3621	95.0444	3621	96.8207
	3620	95.9421	3620	95.018	3620	96.8041
	3619	95.9033	3619	94.9931	3619	96.7835
	3618	95.8634	3618	94.9703	3618	96.7593
	3617	95.8235	3617	94.9502	3617	96.7337
	3616	95.783	3616	94.9322	3616	96.7083
	3615	95.7406	3615	94.9143	3615	96.6823
	3614	95.6967	3614	94.8937	3614	96.6551
	3613	95.6531	3613	94.8691	3613	96.6266
	3612	95.6108	3612	94.8414	3612	96.598
	3611	95.5698	3611	94.8137	3611	96.5708
	3610	95.5293	3610	94.7884	3610	96.546
	3609	95.4885	3609	94.7646	3609	96.5222
	3608	95.447	3608	94.7395	3608	96.4977
	3607	95.4055	3607	94.7106	3607	96.4721
	3606	95.3646	3606	94.6779	3606	96.447
	3605	95.3239	3605	94.6422	3605	96.4231
	3604	95.2814	3604	94.6045	3604	96.398
	3603	95.2352	3603	94.5664	3603	96.3688
	3602	95.186	3602	94.5307	3602	96.3362
	3601	95.1362	3601	94.4989	3601	96.3034
	3600	95.0877	3600	94.4693	3600	96.2733
	3599	95.0409	3599	94.4378	3599	96.2455
	3598	94.9939	3598	94.4014	3598	96.2169
	3597	94.9459	3597	94.3609	3597	96.1855
	3596	94.8984	3596	94.3194	3596	96.1519
	3595	94.8542	3595	94.2789	3595	96.1188
	3594	94.8149	3594	94.2389	3594	96.089
	3593	94.7774	3593	94.1983	3593	96.063
	3592	94.7362	3592	94.1572	3592	96.0384
	3591	94.6882	3591	94.1162	3591	96.0127
	3590	94.6351	3590	94.0746	3590	95.9844
	3589	94.5811	3589	94.0298	3589	95.9531
	3588	94.5302	3588	93.9806	3588	95.92
	3587	94.4821	3587	93.9289	3587	95.8869
	3586	94.4329	3586	93.8771	3586	95.8542
	3585	94.379	3585	93.8248	3585	95.8206
	3584	94.3203	3584	93.7689	3584	95.7844
	3583	94.2592	3583	93.7079	3583	95.7457
	3582	94.1988	3582	93.6436	3582	95.7065
	3581	94.1414	3581	93.5798	3581	95.6691
	3580	94.0872	3580	93.5181	3580	95.6344
	3579	94.0355	3579	93.4569	3579	95.6016
	3578	93.9846	3578	93.3938	3578	95.5688
	3577	93.9321	3577	93.3281	3577	95.5345
	3576	93.8764	3576	93.2604	3576	95.4985
	3575	93.817	3575	93.1901	3575	95.4615
	3574	93.756	3574	93.1151	3574	95.4242
	3573	93.6963	3573	93.0337	3573	95.3872
	3572	93.6399	3572	92.9472	3572	95.3509
	3571	93.5863	3571	92.859	3571	95.3162
	3570	93.532	3570	92.7717	3570	95.2834
	3569	93.4736	3569	92.6847	3569	95.2505
	3568	93.411	3568	92.5966	3568	95.2155
	3567	93.3475	3567	92.5072	3567	95.178
	3566	93.2853	3566	92.4169	3566	95.1385
	3565	93.2239	3565	92.3239	3565	95.0967
	3564	93.1619	3564	92.2259	3564	95.0522
	3563	93.0999	3563	92.1211	3563	95.0055
	3562	93.0385	3562	92.01	3562	94.9574
	3561	92.9775	3561	91.8944	3561	94.909
	3560	92.9147	3560	91.7761	3560	94.8611
	3559	92.8481	3559	91.6562	3559	94.8143
	3558	92.7781	3558	91.5347	3558	94.7685
	3557	92.7073	3557	91.4111	3557	94.7236
	3556	92.6388	3556	91.2841	3556	94.6789
	3555	92.574	3555	91.1526	3555	94.6341
	3554	92.5121	3554	91.0167	3554	94.5887
	3553	92.4494	3553	90.8774	3553	94.5428
	3552	92.3818	3552	90.7361	3552	94.4966
	3551	92.308	3551	90.594	3551	94.4516
	3550	92.23	3550	90.4527	3550	94.4094
	3549	92.1514	3549	90.3137	3549	94.3693
	3548	92.0743	3548	90.1778	3548	94.3283
	3547	91.999	3547	90.045	3547	94.2842
	3546	91.9252	3546	89.9141	3546	94.2378
	3545	91.8527	3545	89.7824	3545	94.1915
	3544	91.7811	3544	89.6482	3544	94.1463
	3543	91.7098	3543	89.5126	3543	94.1009
	3542	91.6378	3542	89.38	3542	94.0527
	3541	91.5642	3541	89.2546	3541	94.0008
	3540	91.4882	3540	89.1382	3540	93.9465
	3539	91.41	3539	89.0302	3539	93.893
	3538	91.3311	3538	88.9306	3538	93.8435
	3537	91.2534	3537	88.8409	3537	93.7985
	3536	91.1783	3536	88.762	3536	93.7556
	3535	91.1059	3535	88.6931	3535	93.7109
	3534	91.0338	3534	88.6325	3534	93.6625
	3533	90.9586	3533	88.5792	3533	93.6111
	3532	90.8785	3532	88.5339	3532	93.5592
	3531	90.7951	3531	88.4982	3531	93.509
	3530	90.7122	3530	88.4728	3530	93.4613
	3529	90.6315	3529	88.4569	3529	93.4159
	3528	90.5521	3528	88.4493	3528	93.3724
	3527	90.4723	3527	88.4492	3527	93.3306
	3526	90.3928	3526	88.4573	3526	93.2894
	3525	90.3151	3525	88.4745	3525	93.2469
	3524	90.2394	3524	88.5007	3524	93.2011
	3523	90.1635	3523	88.5345	3523	93.1516
	3522	90.085	3522	88.5745	3522	93.0993
	3521	90.0039	3521	88.6188	3521	93.046
	3520	89.9228	3520	88.6659	3520	92.9929
	3519	89.8444	3519	88.7146	3519	92.9412
	3518	89.7696	3518	88.7646	3518	92.8907
	3517	89.6961	3517	88.8169	3517	92.8405
	3516	89.6205	3516	88.872	3516	92.7898
	3515	89.5414	3515	88.9293	3515	92.7389
	3514	89.4599	3514	88.9871	3514	92.6886
	3513	89.3781	3513	89.0437	3513	92.6378
	3512	89.297	3512	89.0978	3512	92.5845
	3511	89.2163	3511	89.1485	3511	92.5283
	3510	89.1351	3510	89.1946	3510	92.4717
	3509	89.0529	3509	89.2351	3509	92.4171
	3508	88.9701	3508	89.2704	3508	92.3642
	3507	88.8871	3507	89.3026	3507	92.311
	3506	88.8038	3506	89.3349	3506	92.2558
	3505	88.7189	3505	89.3695	3505	92.1985
	3504	88.6314	3504	89.4058	3504	92.1403
	3503	88.5424	3503	89.4411	3503	92.0821
	3502	88.4551	3502	89.4727	3502	92.0246
	3501	88.3722	3501	89.5002	3501	91.9672
	3500	88.2939	3500	89.5253	3500	91.9088
	3499	88.2178	3499	89.5497	3499	91.8491
	3498	88.1404	3498	89.5734	3498	91.7888
	3497	88.0594	3497	89.5951	3497	91.729
	3496	87.974	3496	89.6141	3496	91.6704
	3495	87.8845	3495	89.6305	3495	91.6132
	3494	87.7917	3494	89.6451	3494	91.5575
	3493	87.6969	3493	89.6592	3493	91.5022
	3492	87.6019	3492	89.674	3492	91.4452
	3491	87.5092	3491	89.6891	3491	91.3847
	3490	87.4201	3490	89.7015	3490	91.3211
	3489	87.3331	3489	89.7074	3489	91.2572
	3488	87.2451	3488	89.7066	3488	91.1957
	3487	87.1541	3487	89.7031	3487	91.1371
	3486	87.0607	3486	89.7013	3486	91.0791
	3485	86.9674	3485	89.7014	3485	91.0186
	3484	86.8762	3484	89.7015	3484	90.9541
	3483	86.7875	3483	89.7008	3483	90.8868
	3482	86.7013	3482	89.7009	3482	90.8197
	3481	86.6178	3481	89.7027	3481	90.7551
	3480	86.536	3480	89.7044	3480	90.6937
	3479	86.4533	3479	89.7027	3479	90.6345
	3478	86.3667	3478	89.6961	3478	90.5758
	3477	86.2755	3477	89.6861	3477	90.515
	3476	86.1818	3476	89.6752	3476	90.4507
	3475	86.0898	3475	89.665	3475	90.3842
	3474	86.0021	3474	89.6556	3474	90.3193
	3473	85.9189	3473	89.6461	3473	90.2594
	3472	85.8381	3472	89.6366	3472	90.205
	3471	85.7581	3471	89.6285	3471	90.1533
	3470	85.6782	3470	89.6224	3470	90.0999
	3469	85.5986	3469	89.617	3469	90.043
	3468	85.5188	3468	89.6088	3468	89.9839
	3467	85.4372	3467	89.5952	3467	89.9255
	3466	85.3521	3466	89.5758	3466	89.8685
	3465	85.2642	3465	89.5532	3465	89.8115
	3464	85.1776	3464	89.53	3464	89.7543
	3463	85.0973	3463	89.5078	3463	89.7
	3462	85.0255	3462	89.4864	3462	89.6518
	3461	84.9602	3461	89.4644	3461	89.6093
	3460	84.8981	3460	89.4407	3460	89.5683
	3459	84.8368	3459	89.416	3459	89.5255
	3458	84.7747	3458	89.3921	3458	89.4809
	3457	84.711	3457	89.371	3457	89.4365
	3456	84.6464	3456	89.3531	3456	89.3938
	3455	84.584	3455	89.337	3455	89.353
	3454	84.5264	3454	89.3204	3454	89.3136
	3453	84.4729	3453	89.3002	3453	89.2742
	3452	84.4201	3452	89.274	3452	89.2327
	3451	84.3648	3451	89.2404	3451	89.1873
	3450	84.3067	3450	89.2003	3450	89.1384
	3449	84.2472	3449	89.1566	3449	89.0884
	3448	84.1878	3448	89.1139	3448	89.0411
	3447	84.131	3447	89.0762	3447	88.9997
	3446	84.079	3446	89.0445	3446	88.9649
	3445	84.032	3445	89.0162	3445	88.9341
	3444	83.9878	3444	88.9873	3444	88.9034
	3443	83.9432	3443	88.9562	3443	88.8711
	3442	83.8969	3442	88.9246	3442	88.8383
	3441	83.8507	3441	88.8952	3441	88.8071
	3440	83.8062	3440	88.8686	3440	88.778
	3439	83.7637	3439	88.8428	3439	88.7499
	3438	83.722	3438	88.8158	3438	88.7213
	3437	83.6809	3437	88.7882	3437	88.6914
	3436	83.6415	3436	88.7622	3436	88.6596
	3435	83.605	3435	88.7397	3435	88.6257
	3434	83.5703	3434	88.7196	3434	88.5915
	3433	83.5341	3433	88.6984	3433	88.5598
	3432	83.4938	3432	88.6739	3432	88.5324
	3431	83.4501	3431	88.6472	3431	88.5085
	3430	83.4065	3430	88.6221	3430	88.4849
	3429	83.3663	3429	88.6017	3429	88.4586
	3428	83.3303	3428	88.5855	3428	88.4291
	3427	83.2976	3427	88.5708	3427	88.3984
	3426	83.2669	3426	88.5548	3426	88.3691
	3425	83.238	3425	88.5369	3425	88.3427
	3424	83.2118	3424	88.5166	3424	88.3186
	3423	83.1883	3423	88.493	3423	88.2958
	3422	83.1657	3422	88.4647	3422	88.2732
	3421	83.1408	3421	88.432	3421	88.2493
	3420	83.1108	3420	88.3979	3420	88.2223
	3419	83.0755	3419	88.3665	3419	88.1913
	3418	83.0381	3418	88.3392	3418	88.1577
	3417	83.0023	3417	88.3134	3417	88.1243
	3416	82.9696	3416	88.2854	3416	88.0939
	3415	82.9397	3415	88.2533	3415	88.067
	3414	82.9117	3414	88.2177	3414	88.0425
	3413	82.8852	3413	88.1802	3413	88.0183
	3412	82.8603	3412	88.1424	3412	87.9932
	3411	82.8366	3411	88.1063	3411	87.9673
	3410	82.8134	3410	88.0726	3410	87.9416
	3409	82.7896	3409	88.0404	3409	87.9161
	3408	82.7641	3408	88.0073	3408	87.8898
	3407	82.7364	3407	87.9711	3407	87.8621
	3406	82.7069	3406	87.9309	3406	87.8341
	3405	82.6765	3405	87.887	3405	87.8081
	3404	82.6459	3404	87.8406	3404	87.7858
	3403	82.6156	3403	87.7941	3403	87.7668
	3402	82.5866	3402	87.7503	3402	87.7492
	3401	82.5607	3401	87.7099	3401	87.7303
	3400	82.5398	3400	87.6719	3400	87.7083
	3399	82.5238	3399	87.6352	3399	87.683
	3398	82.5102	3398	87.6	3398	87.6558
	3397	82.4966	3397	87.5653	3397	87.6281
	3396	82.4826	3396	87.5283	3396	87.601
	3395	82.469	3395	87.4865	3395	87.575
	3394	82.4549	3394	87.4416	3394	87.5504
	3393	82.438	3393	87.3982	3393	87.5276
	3392	82.4174	3392	87.3598	3392	87.5063
	3391	82.3956	3391	87.325	3391	87.4865
	3390	82.3755	3390	87.2899	3390	87.4675
	3389	82.358	3389	87.2517	3389	87.4486
	3388	82.342	3388	87.211	3388	87.4301
	3387	82.327	3387	87.1701	3387	87.4132
	3386	82.3134	3386	87.1312	3386	87.3986
	3385	82.3011	3385	87.0948	3385	87.3854
	3384	82.2882	3384	87.0598	3384	87.3717
	3383	82.2742	3383	87.0256	3383	87.3561
	3382	82.2614	3382	86.993	3382	87.3389
	3381	82.2533	3381	86.9632	3381	87.3217
	3380	82.251	3380	86.9367	3380	87.306
	3379	82.2513	3379	86.9121	3379	87.2924
	3378	82.2495	3378	86.8883	3378	87.2802
	3377	82.2428	3377	86.8658	3377	87.2672
	3376	82.2321	3376	86.8461	3376	87.2523
	3375	82.2207	3375	86.8301	3375	87.2364
	3374	82.2122	3374	86.8164	3374	87.2211
	3373	82.2083	3373	86.8029	3373	87.2067
	3372	82.2085	3372	86.7879	3372	87.1929
	3371	82.2105	3371	86.7716	3371	87.1809
	3370	82.2108	3370	86.7558	3370	87.1728
	3369	82.2068	3369	86.7428	3369	87.1699
	3368	82.1987	3368	86.734	3368	87.1701
	3367	82.1901	3367	86.7289	3367	87.1699
	3366	82.1856	3366	86.7254	3366	87.1671
	3365	82.1871	3365	86.7225	3365	87.1619
	3364	82.1932	3364	86.7211	3364	87.1565
	3363	82.2017	3363	86.7232	3363	87.1526
	3362	82.2112	3362	86.7288	3362	87.1507
	3361	82.221	3361	86.735	3361	87.1497
	3360	82.2303	3360	86.7379	3360	87.1477
	3359	82.2383	3359	86.7362	3359	87.144
	3358	82.2454	3358	86.7323	3358	87.1397
	3357	82.253	3357	86.7296	3357	87.1376
	3356	82.2619	3356	86.7303	3356	87.1403
	3355	82.2717	3355	86.7337	3355	87.1482
	3354	82.2809	3354	86.7376	3354	87.1585
	3353	82.2886	3353	86.7405	3353	87.1665
	3352	82.2952	3352	86.7426	3352	87.1691
	3351	82.3023	3351	86.745	3351	87.167
	3350	82.3115	3350	86.7489	3350	87.1639
	3349	82.3237	3349	86.7537	3349	87.1627
	3348	82.3389	3348	86.758	3348	87.1643
	3347	82.3556	3347	86.7609	3347	87.1687
	3346	82.3713	3346	86.7623	3346	87.1764
	3345	82.3838	3345	86.7641	3345	87.1863
	3344	82.3936	3344	86.7683	3344	87.1956
	3343	82.4038	3343	86.7757	3343	87.202
	3342	82.4174	3342	86.7847	3342	87.206
	3341	82.4351	3341	86.7931	3341	87.2113
	3340	82.4552	3340	86.8	3340	87.2207
	3339	82.4761	3339	86.8068	3339	87.2333
	3338	82.4968	3338	86.8163	3338	87.2464
	3337	82.5158	3337	86.8309	3337	87.2573
	3336	82.5318	3336	86.8504	3336	87.2651
	3335	82.5449	3335	86.8727	3335	87.2702
	3334	82.5572	3334	86.8944	3334	87.2735
	3333	82.571	3333	86.9134	3333	87.2772
	3332	82.5867	3332	86.9302	3332	87.2851
	3331	82.6035	3331	86.946	3331	87.2997
	3330	82.6211	3330	86.9619	3330	87.3191
	3329	82.6406	3329	86.9782	3329	87.3374
	3328	82.6628	3328	86.9956	3328	87.35
	3327	82.6863	3327	87.0155	3327	87.3577
	3326	82.7087	3326	87.0389	3326	87.3648
	3325	82.7281	3325	87.0654	3325	87.3746
	3324	82.7453	3324	87.0934	3324	87.3857
	3323	82.7632	3323	87.1215	3323	87.3953
	3322	82.784	3322	87.1483	3322	87.402
	3321	82.8066	3321	87.173	3321	87.4077
	3320	82.8277	3320	87.1953	3320	87.4149
	3319	82.845	3319	87.2154	3319	87.4254
	3318	82.8586	3318	87.2338	3318	87.4387
	3317	82.8704	3317	87.2509	3317	87.4528
	3316	82.8815	3316	87.2679	3316	87.4661
	3315	82.8932	3315	87.2859	3315	87.4789
	3314	82.9063	3314	87.3052	3314	87.4925
	3313	82.9215	3313	87.3259	3313	87.5072
	3312	82.9377	3312	87.3484	3312	87.5216
	3311	82.9532	3311	87.3743	3311	87.5342
	3310	82.9664	3310	87.4034	3310	87.5449
	3309	82.9766	3309	87.4328	3309	87.5546
	3308	82.9836	3308	87.4581	3308	87.5641
	3307	82.988	3307	87.4775	3307	87.5736
	3306	82.9921	3306	87.4923	3306	87.5826
	3305	82.9985	3305	87.5058	3305	87.5902
	3304	83.0085	3304	87.5208	3304	87.5962
	3303	83.0204	3303	87.5383	3303	87.6012
	3302	83.0306	3302	87.5577	3302	87.6071
	3301	83.0364	3301	87.578	3301	87.6154
	3300	83.0371	3300	87.5988	3300	87.6264
	3299	83.0345	3299	87.6209	3299	87.6388
	3298	83.0307	3298	87.6441	3298	87.6504
	3297	83.0271	3297	87.6664	3297	87.6595
	3296	83.0246	3296	87.6848	3296	87.666
	3295	83.0246	3295	87.6992	3295	87.6716
	3294	83.028	3294	87.7123	3294	87.6785
	3293	83.0339	3293	87.7274	3293	87.6877
	3292	83.0401	3292	87.7447	3292	87.6984
	3291	83.0444	3291	87.7619	3291	87.7097
	3290	83.0461	3290	87.7765	3290	87.7219
	3289	83.046	3289	87.788	3289	87.7352
	3288	83.0455	3288	87.7989	3288	87.7485
	3287	83.0458	3287	87.8134	3287	87.7599
	3286	83.0474	3286	87.8333	3286	87.7692
	3285	83.0498	3285	87.8563	3285	87.7779
	3284	83.0528	3284	87.8776	3284	87.7884
	3283	83.0565	3283	87.894	3283	87.8019
	3282	83.0616	3282	87.9064	3282	87.8171
	3281	83.068	3281	87.9183	3281	87.8314
	3280	83.0747	3280	87.9321	3280	87.843
	3279	83.081	3279	87.9477	3279	87.8524
	3278	83.088	3278	87.964	3278	87.8622
	3277	83.0976	3277	87.9793	3277	87.8752
	3276	83.1103	3276	87.9929	3276	87.892
	3275	83.1247	3275	88.0041	3275	87.9111
	3274	83.1386	3274	88.0129	3274	87.9299
	3273	83.1512	3273	88.0196	3273	87.9457
	3272	83.1638	3272	88.0257	3272	87.9576
	3271	83.1785	3271	88.033	3271	87.9662
	3270	83.1971	3270	88.0432	3270	87.9745
	3269	83.2201	3269	88.0558	3269	87.9862
	3268	83.2459	3268	88.0686	3268	88.0041
	3267	83.2719	3267	88.0802	3267	88.0279
	3266	83.296	3266	88.0901	3266	88.0546
	3265	83.3185	3265	88.0985	3265	88.0797
	3264	83.341	3264	88.1048	3264	88.1006
	3263	83.3651	3263	88.1088	3263	88.1184
	3262	83.3905	3262	88.1113	3262	88.1375
	3261	83.4169	3261	88.1136	3261	88.1617
	3260	83.4452	3260	88.1169	3260	88.1912
	3259	83.4771	3259	88.1216	3259	88.2229
	3258	83.5129	3258	88.1283	3258	88.2528
	3257	83.5505	3257	88.1367	3257	88.2794
	3256	83.5888	3256	88.1449	3256	88.3037
	3255	83.6282	3255	88.1504	3255	88.3272
	3254	83.6683	3254	88.1528	3254	88.3506
	3253	83.7057	3253	88.1545	3253	88.3734
	3252	83.7378	3252	88.1589	3252	88.3958
	3251	83.7662	3251	88.1673	3251	88.4202
	3250	83.7963	3250	88.179	3250	88.4486
	3249	83.8318	3249	88.1921	3249	88.481
	3248	83.8722	3248	88.205	3248	88.5149
	3247	83.9146	3247	88.2166	3247	88.548
	3246	83.9574	3246	88.226	3246	88.5804
	3245	84.0008	3245	88.2334	3245	88.6135
	3244	84.0448	3244	88.2395	3244	88.6478
	3243	84.0885	3243	88.2456	3243	88.6826
	3242	84.1311	3242	88.2527	3242	88.717
	3241	84.1732	3241	88.2624	3241	88.7511
	3240	84.2167	3240	88.2757	3240	88.7846
	3239	84.2628	3239	88.2921	3239	88.8166
	3238	84.3093	3238	88.309	3238	88.8465
	3237	84.3525	3237	88.3244	3237	88.8753
	3236	84.391	3236	88.3382	3236	88.9056
	3235	84.4286	3235	88.3525	3235	88.9392
	3234	84.4708	3234	88.3685	3234	88.9755
	3233	84.5191	3233	88.3861	3233	89.0119
	3232	84.5693	3232	88.4037	3232	89.0459
	3231	84.6166	3231	88.4201	3231	89.0774
	3230	84.6603	3230	88.4349	3230	89.1085
	3229	84.7022	3229	88.4484	3229	89.1423
	3228	84.7435	3228	88.4612	3228	89.1799
	3227	84.7851	3227	88.4735	3227	89.2193
	3226	84.8292	3226	88.4855	3226	89.2567
	3225	84.8777	3225	88.4974	3225	89.2909
	3224	84.9293	3224	88.5101	3224	89.3247
	3223	84.9795	3223	88.5238	3223	89.3611
	3222	85.0253	3222	88.5373	3222	89.3995
	3221	85.0676	3221	88.5484	3221	89.4367
	3220	85.1099	3220	88.5564	3220	89.4715
	3219	85.1548	3219	88.5626	3219	89.5056
	3218	85.2017	3218	88.5696	3218	89.5414
	3217	85.2493	3217	88.5794	3217	89.5788
	3216	85.2969	3216	88.592	3216	89.6166
	3215	85.3452	3215	88.6056	3215	89.6545
	3214	85.395	3214	88.6173	3214	89.6927
	3213	85.4462	3213	88.6256	3213	89.7308
	3212	85.4974	3212	88.6313	3212	89.7684
	3211	85.5469	3211	88.6367	3211	89.8066
	3210	85.5941	3210	88.6432	3210	89.8473
	3209	85.6403	3209	88.6509	3209	89.8904
	3208	85.6871	3208	88.6603	3208	89.9344
	3207	85.7353	3207	88.6724	3207	89.9776
	3206	85.7845	3206	88.687	3206	90.0192
	3205	85.8337	3205	88.7027	3205	90.0588
	3204	85.8816	3204	88.7193	3204	90.0972
	3203	85.9276	3203	88.7392	3203	90.1364
	3202	85.9715	3202	88.7642	3202	90.1781
	3201	86.014	3201	88.7921	3201	90.2212
	3200	86.0573	3200	88.8184	3200	90.2623
	3199	86.1037	3199	88.841	3199	90.2998
	3198	86.1539	3198	88.8629	3198	90.336
	3197	86.2054	3197	88.8882	3197	90.3746
	3196	86.2543	3196	88.9186	3196	90.4166
	3195	86.2983	3195	88.9527	3195	90.4589
	3194	86.3386	3194	88.9887	3194	90.4976
	3193	86.379	3193	89.0253	3193	90.5308
	3192	86.4227	3192	89.062	3192	90.561
	3191	86.4695	3191	89.0977	3191	90.593
	3190	86.5169	3190	89.131	3190	90.6309
	3189	86.5622	3189	89.1606	3189	90.6751
	3188	86.6051	3188	89.1862	3188	90.7224
	3187	86.6474	3187	89.2091	3187	90.7682
	3186	86.691	3186	89.2315	3186	90.8098
	3185	86.7363	3185	89.2559	3185	90.8474
	3184	86.7825	3184	89.2833	3184	90.8834
	3183	86.8291	3183	89.3135	3183	90.9198
	3182	86.8758	3182	89.3448	3182	90.9566
	3181	86.9224	3181	89.3756	3181	90.9927
	3180	86.9683	3180	89.4054	3180	91.0275
	3179	87.0129	3179	89.4339	3179	91.0615
	3178	87.056	3178	89.4602	3178	91.0955
	3177	87.0974	3177	89.482	3177	91.1298
	3176	87.137	3176	89.4975	3176	91.1649
	3175	87.1755	3175	89.5087	3175	91.2012
	3174	87.2137	3174	89.5202	3174	91.2376
	3173	87.2519	3173	89.5358	3173	91.2717
	3172	87.2899	3172	89.556	3172	91.3015
	3171	87.327	3171	89.578	3171	91.329
	3170	87.3629	3170	89.5987	3170	91.3582
	3169	87.3985	3169	89.6168	3169	91.3915
	3168	87.4349	3168	89.6328	3168	91.4282
	3167	87.4719	3167	89.6474	3167	91.4666
	3166	87.5082	3166	89.661	3166	91.5067
	3165	87.5428	3165	89.6735	3165	91.5483
	3164	87.5763	3164	89.6847	3164	91.5894
	3163	87.6102	3163	89.6944	3163	91.6265
	3162	87.6454	3162	89.7031	3162	91.6578
	3161	87.6814	3161	89.7119	3161	91.6845
	3160	87.7173	3160	89.7224	3160	91.7089
	3159	87.7528	3159	89.7346	3159	91.7338
	3158	87.7879	3158	89.7479	3158	91.7615
	3157	87.821	3157	89.7612	3157	91.7934
	3156	87.8498	3156	89.7743	3156	91.8282
	3155	87.8738	3155	89.7866	3155	91.8623
	3154	87.8954	3154	89.7965	3154	91.892
	3153	87.9179	3153	89.8025	3153	91.9173
	3152	87.9436	3152	89.8057	3152	91.941
	3151	87.9729	3151	89.8089	3151	91.9663
	3150	88.0049	3150	89.814	3150	91.994
	3149	88.0383	3149	89.8199	3149	92.0236
	3148	88.0723	3148	89.8244	3148	92.0541
	3147	88.1066	3147	89.8262	3147	92.0849
	3146	88.1414	3146	89.8251	3146	92.1145
	3145	88.1766	3145	89.8222	3145	92.1421
	3144	88.2109	3144	89.8189	3144	92.1683
	3143	88.2419	3143	89.8172	3143	92.1952
	3142	88.2682	3142	89.8182	3142	92.2243
	3141	88.2914	3141	89.8208	3141	92.2561
	3140	88.3158	3140	89.8228	3140	92.2896
	3139	88.3446	3139	89.8222	3139	92.3229
	3138	88.3767	3138	89.8187	3138	92.3544
	3137	88.4083	3137	89.8135	3137	92.3837
	3136	88.437	3136	89.8091	3136	92.4124
	3135	88.4637	3135	89.8068	3135	92.4418
	3134	88.4906	3134	89.8058	3134	92.471
	3133	88.5183	3133	89.804	3133	92.4977
	3132	88.5462	3132	89.8002	3132	92.5214
	3131	88.5746	3131	89.7961	3131	92.5441
	3130	88.6043	3130	89.7945	3130	92.5676
	3129	88.6348	3129	89.7963	3129	92.592
	3128	88.6644	3128	89.8001	3128	92.617
	3127	88.692	3127	89.8038	3127	92.6434
	3126	88.7171	3126	89.8069	3126	92.6711
	3125	88.7399	3125	89.8106	3125	92.6974
	3124	88.7608	3124	89.8162	3124	92.7198
	3123	88.7808	3123	89.8234	3123	92.7388
	3122	88.8011	3122	89.8303	3122	92.7571
	3121	88.8212	3121	89.8353	3121	92.777
	3120	88.8394	3120	89.8399	3120	92.7993
	3119	88.8537	3119	89.8467	3119	92.8243
	3118	88.864	3118	89.857	3118	92.8513
	3117	88.8716	3117	89.8687	3117	92.8763
	3116	88.877	3116	89.8797	3116	92.8949
	3115	88.8797	3115	89.8903	3115	92.9057
	3114	88.8773	3114	89.9021	3114	92.9121
	3113	88.8676	3113	89.9152	3113	92.9185
	3112	88.8507	3112	89.9275	3112	92.9264
	3111	88.8297	3111	89.937	3111	92.9342
	3110	88.8082	3110	89.9425	3110	92.9403
	3109	88.7874	3109	89.9433	3109	92.9453
	3108	88.7669	3108	89.9392	3108	92.9514
	3107	88.7475	3107	89.9318	3107	92.9605
	3106	88.7322	3106	89.9236	3106	92.9722
	3105	88.7219	3105	89.9166	3105	92.9835
	3104	88.7142	3104	89.9117	3104	92.9915
	3103	88.7054	3103	89.9101	3103	92.9959
	3102	88.6945	3102	89.9141	3102	92.9995
	3101	88.6834	3101	89.9247	3101	93.0053
	3100	88.6748	3100	89.9415	3100	93.0151
	3099	88.6708	3099	89.9636	3099	93.0288
	3098	88.6726	3098	89.9908	3098	93.0449
	3097	88.6807	3097	90.0228	3097	93.0609
	3096	88.6933	3096	90.0577	3096	93.0747
	3095	88.7068	3095	90.0914	3095	93.087
	3094	88.7181	3094	90.1196	3094	93.1005
	3093	88.7264	3093	90.1383	3093	93.1171
	3092	88.7325	3092	90.1453	3092	93.1357
	3091	88.7379	3091	90.1401	3091	93.1531
	3090	88.7435	3090	90.1239	3090	93.1678
	3089	88.7501	3089	90.099	3089	93.1804
	3088	88.7576	3088	90.0704	3088	93.1932
	3087	88.7656	3087	90.0483	3087	93.2086
	3086	88.774	3086	90.0454	3086	93.2272
	3085	88.783	3085	90.0706	3085	93.2473
	3084	88.7926	3084	90.1226	3084	93.266
	3083	88.8018	3083	90.19	3083	93.2821
	3082	88.8095	3082	90.2581	3082	93.2964
	3081	88.8136	3081	90.316	3081	93.3098
	3080	88.8125	3080	90.3591	3080	93.322
	3079	88.8055	3079	90.3888	3079	93.3322
	3078	88.794	3078	90.4105	3078	93.3407
	3077	88.7801	3077	90.4312	3077	93.348
	3076	88.7645	3076	90.4556	3076	93.3543
	3075	88.7461	3075	90.4844	3075	93.3591
	3074	88.7237	3074	90.5153	3074	93.3627
	3073	88.698	3073	90.5464	3073	93.3662
	3072	88.6721	3072	90.5781	3072	93.3706
	3071	88.6502	3071	90.6121	3071	93.3758
	3070	88.6346	3070	90.6488	3070	93.3809
	3069	88.624	3069	90.6873	3069	93.3852
	3068	88.6152	3068	90.7257	3068	93.3885
	3067	88.6064	3067	90.7631	3067	93.3915
	3066	88.5984	3066	90.7991	3066	93.3952
	3065	88.5933	3065	90.8342	3065	93.4005
	3064	88.5909	3064	90.8697	3064	93.4078
	3063	88.5886	3063	90.9062	3063	93.4175
	3062	88.5841	3062	90.9428	3062	93.429
	3061	88.5775	3061	90.9773	3061	93.4408
	3060	88.572	3060	91.0085	3060	93.4509
	3059	88.5714	3059	91.0369	3059	93.4582
	3058	88.5783	3058	91.064	3058	93.4647
	3057	88.5921	3057	91.0902	3057	93.4739
	3056	88.6095	3056	91.1145	3056	93.4876
	3055	88.6262	3055	91.1359	3055	93.5043
	3054	88.6399	3054	91.1543	3054	93.5207
	3053	88.6505	3053	91.1703	3053	93.535
	3052	88.6593	3052	91.1856	3052	93.5477
	3051	88.6676	3051	91.2024	3051	93.5609
	3050	88.6766	3050	91.2209	3050	93.576
	3049	88.6875	3049	91.2381	3049	93.5922
	3048	88.7005	3048	91.2495	3048	93.6075
	3047	88.7135	3047	91.2519	3047	93.6206
	3046	88.724	3046	91.245	3046	93.6316
	3045	88.7302	3045	91.23	3045	93.6417
	3044	88.7324	3044	91.207	3044	93.6513
	3043	88.7315	3043	91.1752	3043	93.6595
	3042	88.7277	3042	91.1334	3042	93.6658
	3041	88.7202	3041	91.0809	3041	93.67
	3040	88.708	3040	91.0189	3040	93.6723
	3039	88.6917	3039	90.9523	3039	93.6728
	3038	88.673	3038	90.8891	3038	93.6716
	3037	88.6531	3037	90.8377	3037	93.6699
	3036	88.6318	3036	90.8039	3036	93.6689
	3035	88.6086	3035	90.7891	3035	93.6693
	3034	88.5862	3034	90.7915	3034	93.6702
	3033	88.5704	3033	90.8079	3033	93.672
	3032	88.5657	3032	90.8364	3032	93.6769
	3031	88.5716	3031	90.8771	3031	93.6874
	3030	88.5844	3030	90.9302	3030	93.7036
	3029	88.6011	3029	90.9926	3029	93.7221
	3028	88.6224	3028	91.0572	3028	93.739
	3027	88.6494	3027	91.1177	3027	93.7526
	3026	88.6812	3026	91.1721	3026	93.7638
	3025	88.7148	3025	91.2217	3025	93.775
	3024	88.7478	3024	91.2666	3024	93.7884
	3023	88.7788	3023	91.3023	3023	93.8057
	3022	88.8079	3022	91.3219	3022	93.8268
	3021	88.8362	3021	91.3191	3021	93.8493
	3020	88.8657	3020	91.2899	3020	93.8702
	3019	88.8985	3019	91.2328	3019	93.8882
	3018	88.9352	3018	91.1501	3018	93.9055
	3017	88.9749	3017	91.0496	3017	93.9258
	3016	89.0165	3016	90.9439	3016	93.9513
	3015	89.0603	3015	90.8491	3015	93.9807
	3014	89.1072	3014	90.7831	3014	94.0112
	3013	89.1577	3013	90.7607	3013	94.0401
	3012	89.2108	3012	90.7885	3012	94.0668
	3011	89.2637	3011	90.8608	3011	94.0918
	3010	89.3143	3010	90.9613	3010	94.1151
	3009	89.3625	3009	91.0701	3009	94.1365
	3008	89.4107	3008	91.1717	3008	94.1568
	3007	89.4612	3007	91.2575	3007	94.1779
	3006	89.5137	3006	91.3266	3006	94.2019
	3005	89.5655	3005	91.3829	3005	94.2284
	3004	89.6134	3004	91.4317	3004	94.255
	3003	89.6564	3003	91.4769	3003	94.2799
	3002	89.6952	3002	91.5188	3002	94.3032
	3001	89.7311	3001	91.5565	3001	94.3251
	3000	89.7642	3000	91.5897	3000	94.3443
	2999	89.7937	2999	91.6193	2999	94.3588
	2998	89.8188	2998	91.6461	2998	94.3672
	2997	89.8388	2997	91.6693	2997	94.3707
	2996	89.8531	2996	91.688	2996	94.3718
	2995	89.8618	2995	91.7019	2995	94.3733
	2994	89.8658	2994	91.7125	2994	94.3763
	2993	89.8679	2993	91.721	2993	94.38
	2992	89.8711	2992	91.7282	2992	94.3822
	2991	89.8783	2991	91.7338	2991	94.3825
	2990	89.8924	2990	91.7373	2990	94.3836
	2989	89.9149	2989	91.7376	2989	94.3884
	2988	89.9455	2988	91.7343	2988	94.3976
	2987	89.981	2987	91.7279	2987	94.4087
	2986	90.0175	2986	91.7207	2986	94.4188
	2985	90.0522	2985	91.7149	2985	94.427
	2984	90.0846	2984	91.7108	2984	94.4331
	2983	90.1148	2983	91.7065	2983	94.4366
	2982	90.1418	2982	91.7001	2982	94.4369
	2981	90.1644	2981	91.6917	2981	94.4345
	2980	90.1817	2980	91.6833	2980	94.4306
	2979	90.1945	2979	91.6758	2979	94.4252
	2978	90.205	2978	91.6683	2978	94.4171
	2977	90.2153	2977	91.6594	2977	94.4058
	2976	90.2262	2976	91.6487	2976	94.3923
	2975	90.2363	2975	91.6368	2975	94.3786
	2974	90.2433	2974	91.6241	2974	94.3668
	2973	90.2454	2973	91.611	2973	94.3581
	2972	90.2431	2972	91.5991	2972	94.3523
	2971	90.2388	2971	91.5902	2971	94.3471
	2970	90.2343	2970	91.5844	2970	94.3384
	2969	90.2304	2969	91.5795	2969	94.3234
	2968	90.2263	2968	91.5718	2968	94.3022
	2967	90.2213	2967	91.5587	2967	94.278
	2966	90.2143	2966	91.54	2966	94.2544
	2965	90.2045	2965	91.5172	2965	94.2334
	2964	90.1908	2964	91.493	2964	94.2144
	2963	90.173	2963	91.4694	2963	94.1959
	2962	90.153	2962	91.4458	2962	94.1775
	2961	90.1352	2961	91.4203	2961	94.1605
	2960	90.1263	2960	91.391	2960	94.1463
	2959	90.1322	2959	91.3576	2959	94.1355
	2958	90.1547	2958	91.3197	2958	94.1275
	2957	90.1909	2957	91.2764	2957	94.1221
	2956	90.2356	2956	91.2276	2956	94.1201
	2955	90.2843	2955	91.1755	2955	94.1223
	2954	90.3347	2954	91.1231	2954	94.1281
	2953	90.3861	2953	91.0714	2953	94.1346
	2952	90.438	2952	91.0191	2952	94.1385
	2951	90.4882	2951	90.9646	2951	94.1379
	2950	90.533	2950	90.9081	2950	94.1326
	2949	90.5691	2949	90.8503	2949	94.1236
	2948	90.596	2948	90.7905	2948	94.1117
	2947	90.6172	2947	90.7281	2947	94.0975
	2946	90.6368	2946	90.6638	2946	94.0814
	2945	90.6567	2945	90.5987	2945	94.0646
	2944	90.6749	2944	90.5327	2944	94.0481
	2943	90.6881	2943	90.4639	2943	94.0321
	2942	90.6948	2942	90.392	2942	94.0158
	2941	90.6961	2941	90.3194	2941	93.9994
	2940	90.6944	2940	90.2492	2940	93.9847
	2939	90.6916	2939	90.1823	2939	93.9729
	2938	90.688	2938	90.1175	2938	93.9625
	2937	90.6822	2937	90.0541	2937	93.9497
	2936	90.6724	2936	89.9927	2936	93.9316
	2935	90.6575	2935	89.9346	2935	93.9087
	2934	90.6388	2934	89.88	2934	93.8838
	2933	90.6189	2933	89.8298	2933	93.8595
	2932	90.5998	2932	89.7858	2932	93.8366
	2931	90.5809	2931	89.75	2931	93.8147
	2930	90.5607	2930	89.7232	2930	93.7931
	2929	90.5392	2929	89.7044	2929	93.7713
	2928	90.5182	2928	89.6921	2928	93.7489
	2927	90.5	2927	89.6841	2927	93.7268
	2926	90.486	2926	89.6793	2926	93.7073
	2925	90.4769	2925	89.6783	2925	93.694
	2924	90.4724	2924	89.6838	2924	93.689
	2923	90.4719	2923	89.6975	2923	93.6919
	2922	90.4746	2922	89.7179	2922	93.7001
	2921	90.4808	2921	89.7418	2921	93.7119
	2920	90.491	2920	89.7662	2920	93.7271
	2919	90.505	2919	89.7901	2919	93.7466
	2918	90.5221	2918	89.8128	2918	93.7697
	2917	90.5431	2917	89.8338	2917	93.7942
	2916	90.5713	2916	89.8534	2916	93.8174
	2915	90.6096	2915	89.8733	2915	93.8385
	2914	90.6571	2914	89.8958	2914	93.8591
	2913	90.7082	2913	89.9223	2913	93.882
	2912	90.7566	2912	89.954	2912	93.9092
	2911	90.7995	2911	89.9918	2911	93.9399
	2910	90.8375	2910	90.0361	2910	93.9709
	2909	90.8719	2909	90.0861	2909	93.9991
	2908	90.9026	2908	90.1402	2908	94.0251
	2907	90.9292	2907	90.1977	2907	94.0522
	2906	90.9526	2906	90.2593	2906	94.0824
	2905	90.9747	2905	90.3257	2905	94.114
	2904	90.9963	2904	90.3958	2904	94.1436
	2903	91.016	2903	90.4665	2903	94.1691
	2902	91.0315	2902	90.5336	2902	94.1908
	2901	91.0421	2901	90.5951	2901	94.2098
	2900	91.049	2900	90.6515	2900	94.2268
	2899	91.0539	2899	90.7054	2899	94.2428
	2898	91.058	2898	90.7598	2898	94.2587
	2897	91.0614	2897	90.8164	2897	94.275
	2896	91.0626	2896	90.8758	2896	94.291
	2895	91.0585	2895	90.9365	2895	94.3055
	2894	91.0463	2894	90.9966	2894	94.3171
	2893	91.0269	2893	91.0542	2893	94.325
	2892	91.0047	2892	91.1091	2892	94.3297
	2891	90.9831	2891	91.1615	2891	94.3331
	2890	90.9621	2890	91.2113	2890	94.3373
	2889	90.939	2889	91.258	2889	94.3423
	2888	90.9121	2888	91.3007	2888	94.3459
	2887	90.8822	2887	91.3389	2887	94.3465
	2886	90.8497	2886	91.3722	2886	94.3449
	2885	90.8132	2885	91.401	2885	94.3431
	2884	90.7711	2884	91.4262	2884	94.3417
	2883	90.7249	2883	91.4494	2883	94.3384
	2882	90.679	2882	91.472	2882	94.3313
	2881	90.6379	2881	91.4956	2881	94.3211
	2880	90.603	2880	91.5216	2880	94.3108
	2879	90.5723	2879	91.5495	2879	94.3028
	2878	90.5418	2878	91.5763	2878	94.2965
	2877	90.5089	2877	91.599	2877	94.2894
	2876	90.4735	2876	91.6173	2876	94.2793
	2875	90.4366	2875	91.6332	2875	94.2671
	2874	90.3989	2874	91.6478	2874	94.2556
	2873	90.3594	2873	91.6603	2873	94.2464
	2872	90.3167	2872	91.6698	2872	94.2382
	2871	90.2711	2871	91.6763	2871	94.2286
	2870	90.2249	2870	91.6805	2870	94.2168
	2869	90.1809	2869	91.6831	2869	94.2044
	2868	90.1401	2868	91.6844	2868	94.1931
	2867	90.1011	2867	91.685	2867	94.1832
	2866	90.0615	2866	91.6854	2866	94.1739
	2865	90.0193	2865	91.6851	2865	94.1644
	2864	89.9738	2864	91.6836	2864	94.154
	2863	89.9245	2863	91.6798	2863	94.142
	2862	89.8721	2862	91.6719	2862	94.1289
	2861	89.8181	2861	91.6589	2861	94.1154
	2860	89.7638	2860	91.6421	2860	94.1017
	2859	89.7096	2859	91.6249	2859	94.0873
	2858	89.6556	2858	91.6102	2858	94.0734
	2857	89.6021	2857	91.599	2857	94.0629
	2856	89.5505	2856	91.591	2856	94.0576
	2855	89.5019	2855	91.586	2855	94.056
	2854	89.4572	2854	91.5844	2854	94.0549
	2853	89.4184	2853	91.5865	2853	94.0531
	2852	89.3894	2852	91.5918	2852	94.0524
	2851	89.3744	2851	91.5981	2851	94.0547
	2850	89.3758	2850	91.6016	2850	94.0594
	2849	89.3908	2849	91.5987	2849	94.0642
	2848	89.4122	2848	91.5886	2848	94.0671
	2847	89.4314	2847	91.5735	2847	94.0683
	2846	89.4445	2846	91.5557	2846	94.0698
	2845	89.4544	2845	91.5368	2845	94.0739
	2844	89.4674	2844	91.5186	2844	94.0818
	2843	89.4866	2843	91.5034	2843	94.0934
	2842	89.5107	2842	91.4928	2842	94.1078
	2841	89.5375	2841	91.4864	2841	94.1243
	2840	89.567	2840	91.4833	2840	94.1427
	2839	89.5997	2839	91.4845	2839	94.1628
	2838	89.6355	2838	91.4914	2838	94.1846
	2837	89.6733	2837	91.5024	2837	94.2074
	2836	89.7134	2836	91.5136	2836	94.2302
	2835	89.757	2835	91.5216	2835	94.2514
	2834	89.8041	2834	91.527	2834	94.2705
	2833	89.8533	2833	91.5327	2833	94.2891
	2832	89.9021	2832	91.542	2832	94.3101
	2831	89.9481	2831	91.5569	2831	94.3347
	2830	89.9902	2830	91.5773	2830	94.3617
	2829	90.0293	2829	91.602	2829	94.3884
	2828	90.0673	2828	91.6297	2828	94.4125
	2827	90.1047	2827	91.6602	2827	94.4329
	2826	90.1407	2826	91.6942	2826	94.4502
	2825	90.1746	2825	91.7311	2825	94.4664
	2824	90.207	2824	91.7686	2824	94.4833
	2823	90.2391	2823	91.8037	2823	94.5012
	2822	90.2706	2822	91.8348	2822	94.5198
	2821	90.3008	2821	91.8617	2821	94.5386
	2820	90.3298	2820	91.8845	2820	94.5573
	2819	90.3578	2819	91.9034	2819	94.5751
	2818	90.385	2818	91.9188	2818	94.5912
	2817	90.4118	2817	91.9316	2817	94.6059
	2816	90.4396	2816	91.9432	2816	94.6197
	2815	90.4695	2815	91.9537	2815	94.6327
	2814	90.5005	2814	91.9618	2814	94.6448
	2813	90.5306	2813	91.9654	2813	94.6576
	2812	90.5589	2812	91.9629	2812	94.6732
	2811	90.586	2811	91.955	2811	94.6908
	2810	90.6122	2810	91.9434	2810	94.7077
	2809	90.637	2809	91.9303	2809	94.7217
	2808	90.6608	2808	91.9166	2808	94.7333
	2807	90.6849	2807	91.9014	2807	94.7446
	2806	90.7098	2806	91.883	2806	94.7564
	2805	90.734	2805	91.8602	2805	94.7676
	2804	90.756	2804	91.8335	2804	94.7767
	2803	90.7755	2803	91.8047	2803	94.7829
	2802	90.7934	2802	91.7758	2802	94.7868
	2801	90.81	2801	91.7483	2801	94.7908
	2800	90.8253	2800	91.7236	2800	94.7972
	2799	90.8389	2799	91.7031	2799	94.8067
	2798	90.8502	2798	91.6878	2798	94.8174
	2797	90.8592	2797	91.6784	2797	94.8267
	2796	90.8674	2796	91.6757	2796	94.8341
	2795	90.8769	2795	91.6793	2795	94.8401
	2794	90.8887	2794	91.6874	2794	94.8452
	2793	90.9004	2793	91.6975	2793	94.8493
	2792	90.9083	2792	91.7083	2792	94.8521
	2791	90.9105	2791	91.7193	2791	94.8537
	2790	90.9085	2790	91.7285	2790	94.8553
	2789	90.906	2789	91.7329	2789	94.8582
	2788	90.9061	2788	91.7307	2788	94.8633
	2787	90.909	2787	91.7236	2787	94.8693
	2786	90.9128	2786	91.7134	2786	94.8741
	2785	90.9155	2785	91.6995	2785	94.8764
	2784	90.9171	2784	91.6799	2784	94.877
	2783	90.9178	2783	91.6541	2783	94.8777
	2782	90.9178	2782	91.6237	2782	94.8792
	2781	90.9169	2781	91.5904	2781	94.8823
	2780	90.9156	2780	91.5554	2780	94.8869
	2779	90.9155	2779	91.5191	2779	94.8916
	2778	90.9177	2778	91.4817	2778	94.8947
	2777	90.9225	2777	91.4421	2777	94.896
	2776	90.93	2776	91.3988	2776	94.8975
	2775	90.9403	2775	91.3521	2775	94.9014
	2774	90.9531	2774	91.3035	2774	94.9073
	2773	90.9681	2773	91.2547	2773	94.9141
	2772	90.9856	2772	91.2058	2772	94.9216
	2771	91.007	2771	91.1563	2771	94.9309
	2770	91.0325	2770	91.1067	2770	94.942
	2769	91.0609	2769	91.0591	2769	94.9538
	2768	91.0899	2768	91.0164	2768	94.9653
	2767	91.1174	2767	90.9808	2767	94.9763
	2766	91.1415	2766	90.9536	2766	94.9873
	2765	91.1622	2765	90.9346	2765	94.9983
	2764	91.1814	2764	90.9238	2764	95.009
	2763	91.2029	2763	90.9215	2763	95.0186
	2762	91.2285	2762	90.9278	2762	95.0273
	2761	91.2573	2761	90.9422	2761	95.0376
	2760	91.287	2760	90.9646	2760	95.0518
	2759	91.3163	2759	90.9951	2759	95.0689
	2758	91.3458	2758	91.0332	2758	95.0843
	2757	91.3764	2757	91.076	2757	95.0945
	2756	91.4074	2756	91.1199	2756	95.1015
	2755	91.4377	2755	91.1629	2755	95.1095
	2754	91.4667	2754	91.2045	2754	95.1201
	2753	91.4951	2753	91.2444	2753	95.1318
	2752	91.5242	2752	91.2819	2752	95.1428
	2751	91.5551	2751	91.3165	2751	95.1533
	2750	91.587	2750	91.3485	2750	95.1643
	2749	91.6175	2749	91.3767	2749	95.1761
	2748	91.6448	2748	91.3986	2748	95.1888
	2747	91.6689	2747	91.4116	2747	95.2016
	2746	91.6919	2746	91.4143	2746	95.2127
	2745	91.7159	2745	91.4061	2745	95.2211
	2744	91.7419	2744	91.3874	2744	95.2277
	2743	91.7689	2743	91.3594	2743	95.2348
	2742	91.7951	2742	91.3249	2742	95.2429
	2741	91.8191	2741	91.2847	2741	95.2508
	2740	91.8411	2740	91.2374	2740	95.2581
	2739	91.8617	2739	91.1801	2739	95.2652
	2738	91.8815	2738	91.1119	2738	95.2724
	2737	91.9	2737	91.0334	2737	95.2783
	2736	91.9161	2736	90.9456	2736	95.2819
	2735	91.9291	2735	90.8491	2735	95.2835
	2734	91.9388	2734	90.7455	2734	95.2842
	2733	91.9459	2733	90.6373	2733	95.2846
	2732	91.9515	2732	90.5272	2732	95.2848
	2731	91.9569	2731	90.4162	2731	95.2852
	2730	91.9634	2730	90.305	2730	95.287
	2729	91.9716	2729	90.1946	2729	95.2913
	2728	91.9809	2728	90.087	2728	95.2979
	2727	91.9896	2727	89.9833	2727	95.3047
	2726	91.9957	2726	89.8824	2726	95.3089
	2725	91.9977	2725	89.7818	2725	95.3097
	2724	91.9959	2724	89.6813	2724	95.309
	2723	91.9916	2723	89.5834	2723	95.3089
	2722	91.9868	2722	89.4907	2722	95.3097
	2721	91.9831	2721	89.403	2721	95.3099
	2720	91.981	2720	89.3177	2720	95.3092
	2719	91.9799	2719	89.2346	2719	95.3085
	2718	91.9795	2718	89.1582	2718	95.309
	2717	91.9796	2717	89.0948	2717	95.3106
	2716	91.9803	2716	89.0474	2716	95.3137
	2715	91.9816	2715	89.0128	2715	95.3183
	2714	91.9832	2714	88.9838	2714	95.3232
	2713	91.9848	2713	88.9541	2713	95.3259
	2712	91.9865	2712	88.9216	2712	95.3252
	2711	91.9881	2711	88.888	2711	95.3229
	2710	91.9894	2710	88.8545	2710	95.3218
	2709	91.9905	2709	88.8189	2709	95.3229
	2708	91.9913	2708	88.7782	2708	95.3254
	2707	91.9912	2707	88.7321	2707	95.328
	2706	91.9905	2706	88.6845	2706	95.3308
	2705	91.9905	2705	88.64	2705	95.3342
	2704	91.9934	2704	88.5998	2704	95.3379
	2703	92	2703	88.5634	2703	95.3406
	2702	92.0092	2702	88.5303	2702	95.342
	2701	92.0191	2701	88.5004	2701	95.3435
	2700	92.0274	2700	88.4724	2700	95.3471
	2699	92.0325	2699	88.4446	2699	95.3518
	2698	92.0346	2698	88.4173	2698	95.3543
	2697	92.0356	2697	88.3923	2697	95.3533
	2696	92.0382	2696	88.3717	2696	95.3517
	2695	92.0426	2695	88.3558	2695	95.3537
	2694	92.0472	2694	88.3454	2694	95.3601
	2693	92.0499	2693	88.3412	2693	95.3676
	2692	92.0501	2692	88.3427	2692	95.373
	2691	92.0488	2691	88.3482	2691	95.3755
	2690	92.0476	2690	88.3567	2690	95.3758
	2689	92.0486	2689	88.3687	2689	95.3743
	2688	92.052	2688	88.3843	2688	95.3717
	2687	92.0548	2687	88.4021	2687	95.3697
	2686	92.053	2686	88.4205	2686	95.3698
	2685	92.0458	2685	88.4397	2685	95.3718
	2684	92.0362	2684	88.4604	2684	95.3739
	2683	92.0279	2683	88.4815	2683	95.3748
	2682	92.0213	2682	88.5005	2682	95.3743
	2681	92.0145	2681	88.5172	2681	95.373
	2680	92.0063	2680	88.5345	2680	95.3709
	2679	91.997	2679	88.5558	2679	95.3681
	2678	91.9872	2678	88.5832	2678	95.3646
	2677	91.977	2677	88.6165	2677	95.3613
	2676	91.966	2676	88.6553	2676	95.359
	2675	91.9537	2675	88.7	2675	95.3571
	2674	91.9396	2674	88.7526	2674	95.3535
	2673	91.9249	2673	88.8154	2673	95.3475
	2672	91.911	2672	88.8881	2672	95.3407
	2671	91.8972	2671	88.9674	2671	95.3359
	2670	91.8814	2670	89.0479	2670	95.3333
	2669	91.8633	2669	89.1251	2669	95.3305
	2668	91.8455	2668	89.1966	2668	95.325
	2667	91.8289	2667	89.2617	2667	95.3164
	2666	91.8107	2666	89.321	2666	95.3059
	2665	91.7867	2665	89.3766	2665	95.295
	2664	91.7569	2664	89.4315	2664	95.2845
	2663	91.7254	2663	89.4875	2663	95.2749
	2662	91.6959	2662	89.5444	2662	95.2665
	2661	91.6694	2661	89.6008	2661	95.2581
	2660	91.6455	2660	89.6544	2660	95.2484
	2659	91.623	2659	89.702	2659	95.2368
	2658	91.6006	2658	89.7401	2658	95.2242
	2657	91.5773	2657	89.7669	2657	95.2132
	2656	91.5544	2656	89.7832	2656	95.2054
	2655	91.5348	2655	89.7902	2655	95.201
	2654	91.5201	2654	89.7889	2654	95.1989
	2653	91.5089	2653	89.7813	2653	95.1991
	2652	91.4995	2652	89.7713	2652	95.2017
	2651	91.4908	2651	89.7623	2651	95.2052
	2650	91.483	2650	89.7549	2650	95.2063
	2649	91.4763	2649	89.7482	2649	95.204
	2648	91.4713	2648	89.7429	2648	95.2006
	2647	91.4687	2647	89.7417	2647	95.1998
	2646	91.4675	2646	89.7467	2646	95.2029
	2645	91.4657	2645	89.7568	2645	95.2084
	2644	91.4619	2644	89.7688	2644	95.2148
	2643	91.4573	2643	89.7785	2643	95.2213
	2642	91.4533	2642	89.7826	2642	95.2264
	2641	91.4503	2641	89.7792	2641	95.2274
	2640	91.4478	2640	89.7683	2640	95.2237
	2639	91.4455	2639	89.7505	2639	95.2179
	2638	91.4439	2638	89.7254	2638	95.2144
	2637	91.4445	2637	89.6904	2637	95.2153
	2636	91.4484	2636	89.6427	2636	95.2204
	2635	91.4554	2635	89.581	2635	95.2285
	2634	91.4637	2634	89.5059	2634	95.2379
	2633	91.4714	2633	89.4187	2633	95.2472
	2632	91.4785	2632	89.3207	2632	95.255
	2631	91.4854	2631	89.2133	2631	95.2608
	2630	91.4918	2630	89.0984	2630	95.266
	2629	91.4964	2629	88.9789	2629	95.2722
	2628	91.4987	2628	88.8582	2628	95.2799
	2627	91.4998	2627	88.7398	2627	95.2869
	2626	91.5001	2626	88.6271	2626	95.2907
	2625	91.4993	2625	88.5237	2625	95.2917
	2624	91.4984	2624	88.4329	2624	95.293
	2623	91.4992	2623	88.3572	2623	95.2964
	2622	91.5033	2622	88.297	2622	95.3
	2621	91.5105	2621	88.2508	2621	95.3002
	2620	91.5198	2620	88.2169	2620	95.2958
	2619	91.5293	2619	88.195	2619	95.2892
	2618	91.5361	2618	88.1855	2618	95.284
	2617	91.5378	2617	88.1883	2617	95.2834
	2616	91.5348	2616	88.202	2616	95.2898
	2615	91.5305	2615	88.2255	2615	95.3024
	2614	91.5282	2614	88.2588	2614	95.3167
	2613	91.5297	2613	88.3026	2613	95.3263
	2612	91.5348	2612	88.3555	2612	95.3289
	2611	91.5421	2611	88.4137	2611	95.3281
	2610	91.5508	2610	88.4731	2610	95.3291
	2609	91.5607	2609	88.5316	2609	95.3335
	2608	91.5731	2608	88.5893	2608	95.339
	2607	91.5885	2607	88.646	2607	95.3432
	2606	91.6057	2606	88.7008	2606	95.347
	2605	91.6224	2605	88.753	2605	95.3534
	2604	91.6384	2604	88.8036	2604	95.3645
	2603	91.6566	2603	88.8551	2603	95.3785
	2602	91.6796	2602	88.9092	2602	95.3926
	2601	91.7086	2601	88.9659	2601	95.4055
	2600	91.7428	2600	89.0235	2600	95.4186
	2599	91.7793	2599	89.0798	2599	95.4333
	2598	91.8141	2598	89.1341	2598	95.4495
	2597	91.8452	2597	89.1887	2597	95.4667
	2596	91.8749	2596	89.2477	2596	95.4854
	2595	91.9077	2595	89.3132	2595	95.5055
	2594	91.9439	2594	89.383	2594	95.5248
	2593	91.979	2593	89.4513	2593	95.5406
	2592	92.0095	2592	89.513	2592	95.5524
	2591	92.0371	2591	89.568	2591	95.562
	2590	92.0652	2590	89.6216	2590	95.5717
	2589	92.0948	2589	89.681	2589	95.5828
	2588	92.1246	2588	89.7487	2588	95.5957
	2587	92.154	2587	89.8206	2587	95.6104
	2586	92.1835	2586	89.8908	2586	95.6265
	2585	92.2133	2585	89.9569	2585	95.6443
	2584	92.2437	2584	90.0215	2584	95.6642
	2583	92.2766	2583	90.0876	2583	95.6851
	2582	92.3145	2582	90.1559	2582	95.7036
	2581	92.3573	2581	90.2257	2581	95.7172
	2580	92.4005	2580	90.2958	2580	95.7274
	2579	92.439	2579	90.3643	2579	95.7382
	2578	92.4715	2578	90.4287	2578	95.7515
	2577	92.5022	2577	90.4886	2577	95.7655
	2576	92.5369	2576	90.5482	2576	95.7776
	2575	92.5768	2575	90.613	2575	95.7872
	2574	92.6169	2574	90.6851	2574	95.7966
	2573	92.6512	2573	90.7614	2573	95.8086
	2572	92.6787	2572	90.8366	2572	95.8245
	2571	92.7027	2571	90.9067	2571	95.8415
	2570	92.7264	2570	90.9701	2570	95.8545
	2569	92.7498	2569	91.0269	2569	95.8608
	2568	92.7717	2568	91.0792	2568	95.863
	2567	92.7917	2567	91.13	2567	95.8674
	2566	92.8091	2566	91.182	2566	95.8777
	2565	92.8236	2565	91.2359	2565	95.893
	2564	92.8373	2564	91.2902	2564	95.9093
	2563	92.8531	2563	91.3424	2563	95.9232
	2562	92.8704	2562	91.3913	2562	95.9328
	2561	92.8855	2561	91.4368	2561	95.9382
	2560	92.896	2560	91.4798	2560	95.9413
	2559	92.9044	2559	91.5202	2559	95.9457
	2558	92.9145	2558	91.5585	2558	95.953
	2557	92.927	2557	91.5973	2557	95.9615
	2556	92.9394	2556	91.6397	2556	95.9671
	2555	92.9498	2555	91.6851	2555	95.9673
	2554	92.9585	2554	91.7284	2554	95.9644
	2553	92.9656	2553	91.764	2553	95.9637
	2552	92.9712	2552	91.7911	2552	95.9683
	2551	92.9771	2551	91.8134	2551	95.976
	2550	92.9861	2550	91.8346	2550	95.9825
	2549	92.9992	2549	91.8561	2549	95.987
	2548	93.0131	2548	91.8788	2548	95.9919
	2547	93.0225	2547	91.9042	2547	95.9979
	2546	93.0233	2546	91.9324	2546	96.0014
	2545	93.0165	2545	91.9606	2545	95.9989
	2544	93.0075	2544	91.9841	2544	95.9919
	2543	93.002	2543	91.9997	2543	95.985
	2542	93.0016	2542	92.0082	2542	95.9814
	2541	93.0032	2541	92.014	2541	95.9811
	2540	93.0019	2540	92.0221	2540	95.9817
	2539	92.9949	2539	92.0336	2539	95.9809
	2538	92.982	2538	92.0443	2538	95.9771
	2537	92.9651	2537	92.0487	2537	95.9711
	2536	92.9459	2536	92.0446	2536	95.9641
	2535	92.9257	2535	92.035	2535	95.9561
	2534	92.9044	2534	92.0231	2534	95.9461
	2533	92.8824	2533	92.0077	2533	95.9362
	2532	92.8619	2532	91.9841	2532	95.9315
	2531	92.8465	2531	91.9477	2531	95.9331
	2530	92.8382	2530	91.8972	2530	95.9358
	2529	92.8353	2529	91.8351	2529	95.9329
	2528	92.8337	2528	91.7657	2528	95.9246
	2527	92.8288	2527	91.6932	2527	95.9164
	2526	92.8171	2526	91.6194	2526	95.9127
	2525	92.7974	2525	91.5432	2525	95.9125
	2524	92.7717	2524	91.4622	2524	95.9122
	2523	92.7449	2523	91.3767	2523	95.9081
	2522	92.7206	2522	91.2911	2522	95.8979
	2521	92.6994	2521	91.2123	2521	95.8822
	2520	92.6795	2520	91.1448	2520	95.8644
	2519	92.6597	2519	91.0888	2519	95.8479
	2518	92.64	2518	91.0433	2518	95.8319
	2517	92.6205	2517	91.0084	2517	95.814
	2516	92.6005	2516	90.9837	2516	95.7948
	2515	92.5783	2515	90.9655	2515	95.7787
	2514	92.5526	2514	90.9477	2514	95.7699
	2513	92.5232	2513	90.9253	2513	95.7685
	2512	92.4926	2512	90.8963	2512	95.7711
	2511	92.4645	2511	90.8595	2511	95.7731
	2510	92.4408	2510	90.8159	2510	95.7715
	2509	92.4206	2509	90.7696	2509	95.7657
	2508	92.4011	2508	90.7259	2508	95.7573
	2507	92.3807	2507	90.6866	2507	95.7486
	2506	92.3598	2506	90.6488	2506	95.7404
	2505	92.3404	2505	90.611	2505	95.7325
	2504	92.3251	2504	90.5769	2504	95.7247
	2503	92.3142	2503	90.5525	2503	95.7161
	2502	92.3043	2502	90.5391	2502	95.7051
	2501	92.2899	2501	90.534	2501	95.6922
	2500	92.2676	2500	90.5335	2500	95.6801
	2499	92.2397	2499	90.5354	2499	95.6704
	2498	92.2118	2498	90.5384	2498	95.6613
	2497	92.1888	2497	90.5432	2497	95.6499
	2496	92.1706	2496	90.5529	2496	95.6368
	2495	92.1531	2495	90.5698	2495	95.6247
	2494	92.1318	2494	90.591	2494	95.6154
	2493	92.106	2493	90.609	2493	95.6087
	2492	92.0787	2492	90.6175	2492	95.6043
	2491	92.0531	2491	90.6151	2491	95.6018
	2490	92.0305	2490	90.6027	2490	95.6003
	2489	92.0109	2489	90.5807	2489	95.5982
	2488	91.9953	2488	90.5483	2488	95.5951
	2487	91.9855	2487	90.5059	2487	95.5908
	2486	91.9805	2486	90.4547	2486	95.5848
	2485	91.9776	2485	90.3956	2485	95.5769
	2484	91.9751	2484	90.3292	2484	95.569
	2483	91.9744	2483	90.2575	2483	95.5631
	2482	91.976	2482	90.1839	2482	95.5591
	2481	91.9769	2481	90.1115	2481	95.556
	2480	91.973	2480	90.0409	2480	95.5537
	2479	91.9637	2479	89.9705	2479	95.5529
	2478	91.9527	2478	89.8986	2478	95.5534
	2477	91.9433	2477	89.8245	2477	95.5554
	2476	91.9358	2476	89.7475	2476	95.5588
	2475	91.9288	2475	89.667	2475	95.5614
	2474	91.9224	2474	89.5845	2474	95.5592
	2473	91.9182	2473	89.5033	2473	95.5507
	2472	91.9171	2472	89.4261	2472	95.5401
	2471	91.9172	2471	89.3506	2471	95.5332
	2470	91.9152	2470	89.2718	2470	95.5301
	2469	91.9091	2469	89.1881	2469	95.5269
	2468	91.8993	2468	89.1045	2468	95.5223
	2467	91.8876	2467	89.0276	2467	95.5197
	2466	91.8763	2466	88.9615	2466	95.5221
	2465	91.8679	2465	88.9084	2465	95.5284
	2464	91.8645	2464	88.8728	2464	95.5347
	2463	91.8653	2463	88.8598	2463	95.5373
	2462	91.8667	2462	88.8704	2462	95.5353
	2461	91.8651	2461	88.9008	2461	95.5318
	2460	91.8606	2460	88.9466	2460	95.533
	2459	91.8552	2459	89.0062	2459	95.5416
	2458	91.8499	2458	89.0794	2458	95.5522
	2457	91.8436	2457	89.165	2457	95.5553
	2456	91.8354	2456	89.2616	2456	95.5483
	2455	91.8267	2455	89.3679	2455	95.5381
	2454	91.8197	2454	89.4825	2454	95.5332
	2453	91.8153	2453	89.6025	2453	95.5341
	2452	91.8124	2452	89.7244	2452	95.535
	2451	91.8102	2451	89.8453	2451	95.5317
	2450	91.8089	2450	89.9624	2450	95.5263
	2449	91.8084	2449	90.0741	2449	95.5247
	2448	91.8072	2448	90.1808	2448	95.5293
	2447	91.8038	2447	90.2858	2447	95.5369
	2446	91.7983	2446	90.3923	2446	95.542
	2445	91.7923	2445	90.5005	2445	95.541
	2444	91.7873	2444	90.6068	2444	95.5344
	2443	91.7815	2443	90.7062	2443	95.5255
	2442	91.7732	2442	90.7965	2442	95.5178
	2441	91.7637	2441	90.8788	2441	95.5147
	2440	91.7584	2440	90.9569	2440	95.5172
	2439	91.76	2439	91.0328	2439	95.5224
	2438	91.7648	2438	91.1061	2438	95.5257
	2437	91.7663	2437	91.1752	2437	95.5255
	2436	91.7627	2436	91.241	2436	95.525
	2435	91.7588	2435	91.3064	2435	95.5264
	2434	91.7589	2434	91.3732	2434	95.527
	2433	91.7607	2433	91.4394	2433	95.523
	2432	91.7583	2432	91.4999	2432	95.5158
	2431	91.7498	2431	91.5512	2431	95.5109
	2430	91.7388	2430	91.5939	2430	95.5125
	2429	91.7302	2429	91.6321	2429	95.5199
	2428	91.7254	2428	91.6702	2428	95.5291
	2427	91.7227	2427	91.7108	2427	95.5362
	2426	91.7198	2426	91.7551	2426	95.539
	2425	91.7152	2425	91.8029	2425	95.5393
	2424	91.7086	2424	91.8519	2424	95.5414
	2423	91.7017	2423	91.8981	2423	95.5473
	2422	91.6973	2422	91.9391	2422	95.5535
	2421	91.6968	2421	91.9769	2421	95.5555
	2420	91.6978	2420	92.0163	2420	95.5524
	2419	91.6964	2419	92.059	2419	95.5476
	2418	91.6916	2418	92.1009	2418	95.5445
	2417	91.6863	2417	92.1361	2417	95.5451
	2416	91.6838	2416	92.1618	2416	95.551
	2415	91.6849	2415	92.1812	2415	95.5612
	2414	91.6881	2414	92.1997	2414	95.5711
	2413	91.6912	2413	92.2214	2413	95.5756
	2412	91.6922	2412	92.2457	2412	95.5741
	2411	91.69	2411	92.2695	2411	95.5704
	2410	91.6855	2410	92.2917	2410	95.5685
	2409	91.6816	2409	92.3166	2409	95.5702
	2408	91.6812	2408	92.3499	2408	95.5754
	2407	91.6836	2407	92.3904	2407	95.5814
	2406	91.6867	2406	92.4289	2406	95.5836
	2405	91.689	2405	92.4569	2405	95.5796
	2404	91.6905	2404	92.475	2404	95.5728
	2403	91.6913	2403	92.4913	2403	95.5693
	2402	91.69	2402	92.5122	2402	95.571
	2401	91.6859	2401	92.538	2401	95.5749
	2400	91.6794	2400	92.5645	2400	95.5776
	2399	91.6719	2399	92.5872	2399	95.5786
	2398	91.6648	2398	92.604	2398	95.578
	2397	91.6596	2397	92.6155	2397	95.5763
	2396	91.657	2396	92.6256	2396	95.5754
	2395	91.6569	2395	92.6386	2395	95.5779
	2394	91.6583	2394	92.6567	2394	95.5846
	2393	91.6602	2393	92.6789	2393	95.593
	2392	91.6623	2392	92.7013	2392	95.5997
	2391	91.6641	2391	92.7196	2391	95.6027
	2390	91.6646	2390	92.7312	2390	95.6004
	2389	91.6643	2389	92.7377	2389	95.5934
	2388	91.6645	2388	92.7438	2388	95.5855
	2387	91.6667	2387	92.7536	2387	95.5821
	2386	91.6706	2386	92.7672	2386	95.5848
	2385	91.6752	2385	92.7826	2385	95.5912
	2384	91.679	2384	92.7988	2384	95.5984
	2383	91.6805	2383	92.8165	2383	95.6059
	2382	91.6792	2382	92.8353	2382	95.6142
	2381	91.677	2381	92.8531	2381	95.6228
	2380	91.6772	2380	92.8685	2380	95.6304
	2379	91.6821	2379	92.882	2379	95.6359
	2378	91.6899	2378	92.895	2378	95.6383
	2377	91.6963	2377	92.9079	2377	95.6375
	2376	91.6972	2376	92.9206	2376	95.6352
	2375	91.6922	2375	92.9336	2375	95.634
	2374	91.6845	2374	92.9475	2374	95.6343
	2373	91.6787	2373	92.9629	2373	95.6345
	2372	91.6767	2372	92.9797	2372	95.6332
	2371	91.6768	2371	92.9974	2371	95.6315
	2370	91.6763	2370	93.015	2370	95.6312
	2369	91.6755	2369	93.0315	2369	95.6327
	2368	91.6769	2368	93.0454	2368	95.6349
	2367	91.6819	2367	93.0565	2367	95.6366
	2366	91.6882	2366	93.0642	2366	95.6371
	2365	91.6909	2365	93.0682	2365	95.6369
	2364	91.6873	2364	93.0703	2364	95.6361
	2363	91.6788	2363	93.0739	2363	95.6345
	2362	91.6692	2362	93.0805	2362	95.6306
	2361	91.6624	2361	93.09	2361	95.6235
	2360	91.6596	2360	93.1005	2360	95.6151
	2359	91.6594	2359	93.1105	2359	95.6095
	2358	91.6599	2358	93.1198	2358	95.6098
	2357	91.6593	2357	93.128	2357	95.6156
	2356	91.6573	2356	93.1379	2356	95.6234
	2355	91.6547	2355	93.1522	2355	95.6293
	2354	91.6528	2354	93.1702	2354	95.6316
	2353	91.6517	2353	93.185	2353	95.6311
	2352	91.6498	2352	93.1901	2352	95.63
	2351	91.647	2351	93.1889	2351	95.6289
	2350	91.6448	2350	93.1898	2350	95.6275
	2349	91.6451	2349	93.1988	2349	95.6254
	2348	91.649	2348	93.2122	2348	95.6231
	2347	91.6524	2347	93.221	2347	95.6215
	2346	91.6501	2346	93.2217	2346	95.6199
	2345	91.64	2345	93.2176	2345	95.6168
	2344	91.627	2344	93.2158	2344	95.6109
	2343	91.6154	2343	93.2175	2343	95.604
	2342	91.6051	2342	93.2209	2342	95.5987
	2341	91.5964	2341	93.2253	2341	95.5963
	2340	91.5908	2340	93.231	2340	95.5961
	2339	91.5904	2339	93.2386	2339	95.5964
	2338	91.5931	2338	93.2475	2338	95.5965
	2337	91.5958	2337	93.2579	2337	95.5968
	2336	91.5972	2336	93.2704	2336	95.5973
	2335	91.5991	2335	93.2848	2335	95.5967
	2334	91.603	2334	93.2994	2334	95.5941
	2333	91.6086	2333	93.3127	2333	95.5905
	2332	91.614	2332	93.3247	2332	95.5892
	2331	91.6174	2331	93.3379	2331	95.5916
	2330	91.6148	2330	93.3496	2330	95.5944
	2329	91.5991	2329	93.3532	2329	95.5891
	2328	91.5643	2328	93.3393	2328	95.5679
	2327	91.5109	2327	93.3048	2327	95.5294
	2326	91.4516	2326	93.2593	2326	95.483
	2325	91.4044	2325	93.2203	2325	95.4456
	2324	91.3836	2324	93.205	2324	95.431
	2323	91.3897	2323	93.2163	2323	95.44
	2322	91.4117	2322	93.2437	2322	95.4608
	2321	91.4367	2321	93.2722	2321	95.4801
	2320	91.4573	2320	93.2932	2320	95.4932
	2319	91.4722	2319	93.3068	2319	95.5032
	2318	91.4831	2318	93.3156	2318	95.5146
	2317	91.494	2317	93.3221	2317	95.5277
	2316	91.508	2316	93.3275	2316	95.5406
	2315	91.5238	2315	93.3334	2315	95.5502
	2314	91.5355	2314	93.3413	2314	95.5546
	2313	91.5396	2313	93.3529	2313	95.5539
	2312	91.5389	2312	93.3681	2312	95.5498
	2311	91.5386	2311	93.3837	2311	95.5436
	2310	91.5395	2310	93.3958	2310	95.5357
	2309	91.5379	2309	93.4035	2309	95.5275
	2308	91.531	2308	93.4103	2308	95.5217
	2307	91.521	2307	93.4191	2307	95.5193
	2306	91.513	2306	93.4285	2306	95.5196
	2305	91.5105	2305	93.4344	2305	95.5223
	2304	91.5126	2304	93.4354	2304	95.5279
	2303	91.5154	2303	93.4349	2303	95.5346
	2302	91.5157	2302	93.4376	2302	95.5382
	2301	91.5144	2301	93.4456	2301	95.5362
	2300	91.5137	2300	93.4558	2300	95.5298
	2299	91.5141	2299	93.4632	2299	95.522
	2298	91.5138	2298	93.4636	2298	95.5158
	2297	91.5117	2297	93.4566	2297	95.514
	2296	91.5082	2296	93.4442	2296	95.5182
	2295	91.5033	2295	93.4285	2295	95.5252
	2294	91.4963	2294	93.4128	2294	95.5285
	2293	91.4877	2293	93.4024	2293	95.5247
	2292	91.4796	2292	93.4015	2292	95.5166
	2291	91.4714	2291	93.4083	2291	95.508
	2290	91.4593	2290	93.4148	2290	95.4995
	2289	91.4416	2289	93.4138	2289	95.4904
	2288	91.4226	2288	93.4046	2288	95.4807
	2287	91.4093	2287	93.3921	2287	95.4697
	2286	91.4055	2286	93.3841	2286	95.4567
	2285	91.4104	2285	93.3865	2285	95.4454
	2284	91.4207	2284	93.3997	2284	95.4433
	2283	91.4332	2283	93.4175	2283	95.4522
	2282	91.4451	2282	93.4331	2282	95.4638
	2281	91.4564	2281	93.4461	2281	95.4712
	2280	91.4688	2280	93.4608	2280	95.4776
	2279	91.4828	2279	93.4778	2279	95.4898
	2278	91.4954	2278	93.4922	2278	95.5059
	2277	91.5034	2277	93.5011	2277	95.5179
	2276	91.5063	2276	93.5082	2276	95.5229
	2275	91.5056	2275	93.5171	2275	95.5245
	2274	91.5031	2274	93.526	2274	95.5253
	2273	91.5011	2273	93.5321	2273	95.5256
	2272	91.5017	2272	93.5369	2272	95.5275
	2271	91.5044	2271	93.5418	2271	95.534
	2270	91.5076	2270	93.5436	2270	95.5447
	2269	91.5127	2269	93.5396	2269	95.5561
	2268	91.5243	2268	93.5337	2268	95.5661
	2267	91.543	2267	93.5318	2267	95.573
	2266	91.5624	2266	93.5346	2266	95.5739
	2265	91.574	2265	93.5399	2265	95.5687
	2264	91.5748	2264	93.5491	2264	95.5641
	2263	91.5677	2263	93.5657	2263	95.5653
	2262	91.5574	2262	93.5866	2262	95.5673
	2261	91.5467	2261	93.6032	2261	95.5592
	2260	91.5368	2260	93.6101	2260	95.5391
	2259	91.5274	2259	93.6103	2259	95.5176
	2258	91.5194	2258	93.6117	2258	95.5069
	2257	91.518	2257	93.6207	2257	95.511
	2256	91.5291	2256	93.6378	2256	95.525
	2255	91.5511	2255	93.6574	2255	95.54
	2254	91.5744	2254	93.6719	2254	95.5482
	2253	91.5902	2253	93.6776	2253	95.5489
	2252	91.5969	2252	93.6754	2252	95.5494
	2251	91.5963	2251	93.6659	2251	95.5563
	2250	91.5888	2250	93.6477	2250	95.5666
	2249	91.5761	2249	93.6237	2249	95.5721
	2248	91.563	2248	93.605	2248	95.5689
	2247	91.5528	2247	93.6016	2247	95.5605
	2246	91.5433	2246	93.6127	2246	95.5518
	2245	91.5314	2245	93.6291	2245	95.5466
	2244	91.519	2244	93.6425	2244	95.5473
	2243	91.5106	2243	93.6478	2243	95.5526
	2242	91.5072	2242	93.6421	2242	95.5563
	2241	91.5055	2241	93.6261	2241	95.5537
	2240	91.5029	2240	93.6068	2240	95.5471
	2239	91.4991	2239	93.5924	2239	95.5416
	2238	91.495	2238	93.5856	2238	95.5383
	2237	91.4907	2237	93.5846	2237	95.5365
	2236	91.486	2236	93.5883	2236	95.5388
	2235	91.4805	2235	93.5949	2235	95.5458
	2234	91.4755	2234	93.5981	2234	95.5507
	2233	91.4742	2233	93.5918	2233	95.5472
	2232	91.4791	2232	93.5779	2232	95.5394
	2231	91.4889	2231	93.5641	2231	95.5361
	2230	91.5001	2230	93.5557	2230	95.5376
	2229	91.5106	2229	93.5541	2229	95.5366
	2228	91.5197	2228	93.5612	2228	95.5321
	2227	91.5256	2227	93.579	2227	95.5309
	2226	91.5269	2226	93.6031	2226	95.5364
	2225	91.5261	2225	93.6237	2225	95.5436
	2224	91.527	2224	93.6332	2224	95.5468
	2223	91.528	2223	93.6318	2223	95.5459
	2222	91.5252	2222	93.6255	2222	95.5431
	2221	91.5196	2221	93.622	2221	95.5411
	2220	91.5176	2220	93.6266	2220	95.5454
	2219	91.5234	2219	93.6381	2219	95.5608
	2218	91.5364	2218	93.6487	2218	95.5827
	2217	91.5543	2217	93.6515	2217	95.5984
	2216	91.5726	2216	93.6478	2216	95.6
	2215	91.5827	2215	93.6444	2215	95.5923
	2214	91.5793	2214	93.6462	2214	95.5865
	2213	91.5706	2213	93.6547	2213	95.5884
	2212	91.5698	2212	93.6718	2212	95.5949
	2211	91.578	2211	93.6987	2211	95.598
	2210	91.5836	2210	93.7327	2210	95.5919
	2209	91.5809	2209	93.7667	2209	95.5782
	2208	91.5764	2208	93.7924	2208	95.566
	2207	91.5779	2207	93.8029	2207	95.5643
	2206	91.586	2206	93.7966	2206	95.5734
	2205	91.6023	2205	93.7799	2205	95.5845
	2204	91.6303	2204	93.763	2204	95.5861
	2203	91.6635	2203	93.749	2203	95.5729
	2202	91.6848	2202	93.7324	2202	95.5526
	2201	91.6863	2201	93.7118	2201	95.5428
	2200	91.6791	2200	93.6966	2200	95.5549
	2199	91.6779	2199	93.695	2199	95.578
	2198	91.6845	2198	93.7012	2198	95.5876
	2197	91.6937	2197	93.7018	2197	95.5722
	2196	91.7035	2196	93.6909	2196	95.5448
	2195	91.7108	2195	93.6716	2195	95.5247
	2194	91.708	2194	93.6468	2194	95.5182
	2193	91.6947	2193	93.6192	2193	95.5227
	2192	91.6832	2192	93.5975	2192	95.5375
	2191	91.6801	2191	93.5932	2191	95.5581
	2190	91.6719	2190	93.6084	2190	95.5694
	2189	91.6406	2189	93.6322	2189	95.5595
	2188	91.5893	2188	93.6516	2188	95.5355
	2187	91.5417	2187	93.6599	2187	95.5172
	2186	91.5207	2186	93.6593	2186	95.5168
	2185	91.5354	2185	93.6599	2185	95.5351
	2184	91.5816	2184	93.6737	2184	95.5701
	2183	91.6405	2183	93.7025	2183	95.6148
	2182	91.6825	2182	93.7313	2182	95.65
	2181	91.6877	2181	93.7384	2181	95.6555
	2180	91.664	2180	93.7172	2180	95.6306
	2179	91.6381	2179	93.6833	2179	95.5954
	2178	91.632	2178	93.6637	2178	95.572
	2177	91.6519	2177	93.6789	2177	95.5719
	2176	91.6899	2176	93.7298	2176	95.5953
	2175	91.7271	2175	93.7939	2175	95.6298
	2174	91.74	2174	93.8371	2174	95.6535
	2173	91.7184	2173	93.8364	2173	95.6489
	2172	91.6741	2172	93.7937	2172	95.6168
	2171	91.6283	2171	93.7289	2171	95.5708
	2170	91.5894	2170	93.6634	2170	95.5219
	2169	91.5521	2169	93.609	2169	95.475
	2168	91.5122	2168	93.5657	2168	95.4357
	2167	91.4764	2167	93.5246	2167	95.4092
	2166	91.4538	2166	93.4774	2166	95.3933
	2165	91.4442	2165	93.4254	2165	95.3794
	2164	91.4366	2164	93.38	2164	95.3639
	2163	91.4261	2163	93.3568	2163	95.3546
	2162	91.4371	2162	93.3767	2162	95.3701
	2161	91.5216	2161	93.4679	2161	95.4343
	2160	91.7105	2160	93.6417	2160	95.5591
	2159	91.9569	2159	93.8567	2159	95.72
	2158	92.16	2158	94.0318	2158	95.8618
	2157	92.2579	2157	94.1143	2157	95.9423
	2156	92.2671	2156	94.117	2156	95.9615
	2155	92.234	2155	94.0846	2155	95.9437
	2154	92.1836	2154	94.0477	2154	95.9104
	2153	92.1225	2153	94.0129	2153	95.8736
	2152	92.0628	2152	93.978	2152	95.8403
	2151	92.0229	2151	93.9425	2151	95.8128
	2150	92.0106	2150	93.91	2150	95.7904
	2149	92.0189	2149	93.8879	2149	95.7785
	2148	92.0363	2148	93.8835	2148	95.7874
	2147	92.0557	2147	93.8943	2147	95.8169
	2146	92.0757	2146	93.9077	2146	95.8508
	2145	92.0994	2145	93.9132	2145	95.873
	2144	92.1282	2144	93.9112	2144	95.882
	2143	92.1575	2143	93.907	2143	95.8834
	2142	92.1803	2142	93.9032	2142	95.8767
	2141	92.1964	2141	93.902	2141	95.8614
	2140	92.2099	2140	93.9077	2140	95.8463
	2139	92.2204	2139	93.9217	2139	95.8441
	2138	92.2262	2138	93.9428	2138	95.8595
	2137	92.2358	2137	93.9758	2137	95.8885
	2136	92.2623	2136	94.0282	2136	95.9248
	2135	92.3027	2135	94.0928	2135	95.9592
	2134	92.335	2134	94.1423	2134	95.9784
	2133	92.3431	2133	94.1531	2133	95.9754
	2132	92.3327	2132	94.129	2132	95.9564
	2131	92.3172	2131	94.0955	2131	95.9341
	2130	92.2991	2130	94.0742	2130	95.9154
	2129	92.2738	2129	94.0688	2129	95.9003
	2128	92.2426	2128	94.0686	2128	95.886
	2127	92.2141	2127	94.0596	2127	95.8685
	2126	92.1961	2126	94.0356	2126	95.8452
	2125	92.1914	2125	94.0053	2125	95.8216
	2124	92.1974	2124	93.9864	2124	95.8097
	2123	92.2056	2123	93.9891	2123	95.8151
	2122	92.2054	2122	94.0071	2122	95.8291
	2121	92.1926	2121	94.0254	2121	95.8386
	2120	92.1728	2120	94.0335	2120	95.8383
	2119	92.153	2119	94.0275	2119	95.8299
	2118	92.135	2118	94.0071	2118	95.8135
	2117	92.1187	2117	93.9771	2117	95.7898
	2116	92.1068	2116	93.9491	2116	95.7647
	2115	92.1012	2115	93.9347	2115	95.7455
	2114	92.1009	2114	93.9369	2114	95.7332
	2113	92.1063	2113	93.9512	2113	95.7252
	2112	92.1203	2112	93.9699	2112	95.7227
	2111	92.1419	2111	93.9856	2111	95.729
	2110	92.1645	2110	93.9943	2110	95.7421
	2109	92.1846	2109	94.0004	2109	95.7562
	2108	92.2044	2108	94.0133	2108	95.7692
	2107	92.2225	2107	94.0349	2107	95.7808
	2106	92.2291	2106	94.0545	2106	95.788
	2105	92.2203	2105	94.0629	2105	95.7876
	2104	92.2068	2104	94.0653	2104	95.7818
	2103	92.2041	2103	94.0721	2103	95.7756
	2102	92.2166	2102	94.0838	2102	95.7705
	2101	92.2387	2101	94.0924	2101	95.7658
	2100	92.2672	2100	94.0952	2100	95.7649
	2099	92.3035	2099	94.0993	2099	95.772
	2098	92.3479	2098	94.1132	2098	95.7872
	2097	92.3968	2097	94.1397	2097	95.8077
	2096	92.4425	2096	94.1727	2096	95.8336
	2095	92.4748	2095	94.1991	2095	95.8635
	2094	92.4877	2094	94.2056	2094	95.8898
	2093	92.4873	2093	94.1917	2093	95.9036
	2092	92.4857	2092	94.1708	2092	95.9049
	2091	92.4845	2091	94.155	2091	95.9008
	2090	92.4753	2090	94.1446	2090	95.8967
	2089	92.4578	2089	94.1351	2089	95.8924
	2088	92.4478	2088	94.1287	2088	95.8872
	2087	92.4581	2087	94.1303	2087	95.883
	2086	92.4824	2086	94.1376	2086	95.8825
	2085	92.5055	2085	94.1445	2085	95.8873
	2084	92.5224	2084	94.1505	2084	95.8956
	2083	92.5376	2083	94.1596	2083	95.9021
	2082	92.5533	2082	94.1711	2082	95.9024
	2081	92.5689	2081	94.18	2081	95.9015
	2080	92.5871	2080	94.1845	2080	95.9114
	2079	92.6101	2079	94.1853	2079	95.9369
	2078	92.6336	2078	94.1816	2078	95.9678
	2077	92.6535	2077	94.1737	2077	95.9908
	2076	92.6735	2076	94.1685	2076	96.0035
	2075	92.6983	2075	94.1734	2075	96.012
	2074	92.7245	2074	94.1886	2074	96.0202
	2073	92.7473	2073	94.2087	2073	96.0268
	2072	92.769	2072	94.2313	2072	96.0302
	2071	92.7935	2071	94.2537	2071	96.0303
	2070	92.816	2070	94.2705	2070	96.0296
	2069	92.8304	2069	94.2803	2069	96.0356
	2068	92.8411	2068	94.2909	2068	96.0554
	2067	92.859	2067	94.3068	2067	96.0842
	2066	92.8873	2066	94.3174	2066	96.1069
	2065	92.9213	2065	94.3095	2065	96.1156
	2064	92.9561	2064	94.2892	2064	96.1182
	2063	92.9879	2063	94.2772	2063	96.1243
	2062	93.0127	2062	94.2841	2062	96.1333
	2061	93.0318	2061	94.3019	2061	96.1411
	2060	93.053	2060	94.3166	2060	96.1486
	2059	93.0787	2059	94.321	2059	96.1546
	2058	93.0997	2058	94.3146	2058	96.1525
	2057	93.1096	2057	94.3043	2057	96.1431
	2056	93.1151	2056	94.3009	2056	96.1394
	2055	93.12	2055	94.3049	2055	96.1461
	2054	93.1108	2054	94.2962	2054	96.1448
	2053	93.0747	2053	94.2537	2053	96.1188
	2052	93.0278	2052	94.1859	2052	96.0823
	2051	93.0082	2051	94.1303	2051	96.0713
	2050	93.0393	2050	94.119	2050	96.1038
	2049	93.1069	2049	94.1521	2049	96.1611
	2048	93.1752	2048	94.2072	2048	96.2096
	2047	93.2179	2047	94.2621	2047	96.2305
	2046	93.2303	2046	94.3024	2046	96.2287
	2045	93.2242	2045	94.3174	2045	96.221
	2044	93.2169	2044	94.3041	2044	96.2211
	2043	93.2179	2043	94.2729	2043	96.2258
	2042	93.2265	2042	94.245	2042	96.2218
	2041	93.2413	2041	94.2388	2041	96.2089
	2040	93.2645	2040	94.256	2040	96.2077
	2039	93.2919	2039	94.278	2039	96.2327
	2038	93.3097	2038	94.2821	2038	96.2706
	2037	93.3123	2037	94.2692	2037	96.2991
	2036	93.3138	2036	94.2679	2036	96.3168
	2035	93.3303	2035	94.302	2035	96.3362
	2034	93.3599	2034	94.3618	2034	96.3567
	2033	93.3928	2033	94.4196	2033	96.368
	2032	93.4276	2032	94.4653	2032	96.3732
	2031	93.4643	2031	94.5095	2031	96.3872
	2030	93.4938	2030	94.5552	2030	96.4121
	2029	93.5116	2029	94.5878	2029	96.4346
	2028	93.5302	2028	94.5926	2028	96.4464
	2027	93.5622	2027	94.5706	2027	96.452
	2026	93.6006	2026	94.5357	2026	96.4572
	2025	93.6297	2025	94.5067	2025	96.4619
	2024	93.6452	2024	94.4995	2024	96.4623
	2023	93.6479	2023	94.5163	2023	96.4522
	2022	93.6321	2022	94.5433	2022	96.4258
	2021	93.5977	2021	94.5669	2021	96.3896
	2020	93.5633	2020	94.5858	2020	96.3645
	2019	93.5507	2019	94.6016	2019	96.3686
	2018	93.5624	2018	94.6075	2018	96.4013
	2017	93.5859	2017	94.599	2017	96.448
	2016	93.6124	2016	94.5891	2016	96.4912
	2015	93.6377	2015	94.5965	2015	96.5133
	2014	93.6572	2014	94.6229	2014	96.5024
	2013	93.6709	2013	94.6546	2013	96.4662
	2012	93.6838	2012	94.6816	2012	96.4301
	2011	93.6923	2011	94.7028	2011	96.412
	2010	93.6845	2010	94.7182	2010	96.4116
	2009	93.6667	2009	94.7298	2009	96.4272
	2008	93.6712	2008	94.7468	2008	96.4661
	2007	93.718	2007	94.7758	2007	96.5249
	2006	93.7828	2006	94.8074	2006	96.5783
	2005	93.8246	2005	94.8243	2005	96.6016
	2004	93.829	2004	94.8226	2004	96.5925
	2003	93.8076	2003	94.8142	2003	96.5611
[truncated: 1,353 more rows]
