# Supplementary material for: Development of a ternary cyclodextrin–arginine–ciprofloxacin antimicrobial complex with enhanced stability
Source: Commun Biol. 2022 Nov 12;5:1234. doi: 10.1038/s42003-022-04197-9 (PMC9653501; doi:10.1038/s42003-022-04197-9)
Supplement: Supplementary file 12 — Supplementary Data 10 [file 42003_2022_4197_MOESM12_ESM.xlsx]

## Sheet: (a) CD-arg-cpx
CD-arg-cpx
	Time (min)	0.010 g/ml			0.015 g/ml			0.020 g/ml			0.025 g/ml			0.030 g/ml			0.035 g/ml			0.040 g/ml			0.050 g/ml			PAO1
	0	0.107	0.1079	0.1074	0.106	0.1073	0.1065	0.1077	0.1094	0.1093	0.1097	0.1073	0.1075	0.1065	0.1108	0.1073	0.1141	0.1169	0.1155	0.1189	0.1129	0.1155	0.1112	0.1108	0.111	0.1079	0.1109	0.1103
	0.259639	0.1088	0.1088	0.1086	0.1078	0.109	0.1088	0.1089	0.1114	0.1097	0.11	0.1084	0.1099	0.1083	0.11	0.1087	0.113	0.1162	0.1142	0.1192	0.1132	0.1164	0.1113	0.1105	0.111	0.1093	0.112	0.1114
	0.519306	0.1121	0.1116	0.1118	0.1109	0.1137	0.1129	0.1114	0.1155	0.1144	0.1136	0.1122	0.1126	0.1117	0.1144	0.1123	0.1145	0.1173	0.1164	0.1221	0.1154	0.1178	0.1142	0.1126	0.1128	0.1134	0.1155	0.1132
	0.778972	0.118	0.1146	0.1154	0.1162	0.1201	0.1126	0.1157	0.1226	0.116	0.1192	0.1182	0.1186	0.1176	0.1198	0.1187	0.1181	0.1241	0.1199	0.1264	0.1207	0.1209	0.1191	0.1164	0.1131	0.1195	0.122	0.1212
	1.03861	0.1255	0.122	0.1223	0.124	0.1274	0.1263	0.1229	0.1322	0.13045	0.1271	0.1271	0.1272	0.1241	0.1256	0.1248	0.1251	0.132	0.1278	0.132	0.1263	0.1299	0.1237	0.1216	0.1226	0.1289	0.1299	0.129
	1.29828	0.1369	0.1314	0.1333	0.1325	0.1378	0.1354	0.1345	0.1415	0.1403	0.1379	0.1364	0.1374	0.1328	0.134	0.1334	0.1342	0.1369	0.1354	0.1377	0.1323	0.1354	0.1297	0.1259	0.1267	0.1439	0.1414	0.1423
	1.55792	0.1494	0.1462	0.1472	0.1483	0.1563	0.1499	0.1498	0.1585	0.15802	0.1525	0.1504	0.1505	0.1436	0.1459	0.145	0.1468	0.1483	0.1477	0.1464	0.1404	0.1432	0.1381	0.1325	0.1354	0.1613	0.1587	0.1599
	1.81758	0.1746	0.1697	0.17	0.1741	0.1875	0.1765	0.1765	0.1862	0.1813	0.1744	0.1697	0.1704	0.1589	0.1616	0.1604	0.1538	0.1559	0.1544	0.1511	0.1454	0.1475	0.1432	0.1368	0.1402	0.1808	0.1904	0.1901
	2.07722	0.2083	0.1993	0.1999	0.2	0.2343	0.2009	0.2016	0.2224	0.2143	0.2043	0.195	0.2003	0.1763	0.1812	0.1808	0.1495	0.1556	0.1507	0.1461	0.1408	0.1465	0.1401	0.1331	0.1389	0.2189	0.233	0.2303
	2.33689	0.2518	0.2504	0.2514	0.229	0.2683	0.2452	0.2287	0.2518	0.232	0.2137	0.2154	0.2147	0.1858	0.1913	0.1861	0.1408	0.1458	0.1423	0.1346	0.1349	0.1347	0.1306	0.124	0.1299	0.3023	0.3009	0.3014
	2.59653	0.2967	0.2859	0.2864	0.2595	0.2943	0.2733	0.2526	0.2732	0.2689	0.2126	0.2135	0.2129	0.1633	0.1831	0.1821	0.125	0.1298	0.1286	0.1206	0.1165	0.1178	0.1169	0.1123	0.1154	0.3371	0.3433	0.3404
	2.85619	0.3308	0.3167	0.3237	0.2798	0.3015	0.2987	0.2703	0.2673	0.2699	0.1978	0.1874	0.1878	0.1709	0.1617	0.1679	0.112	0.1163	0.1143	0.1119	0.107	0.1077	0.1074	0.1049	0.1045	0.3842	0.3679	0.3698
	3.11583	0.354	0.3523	0.3533	0.3161	0.2932	0.3045	0.2778	0.2693	0.2699	0.1942	0.1853	0.19042	0.1714	0.163	0.1693	0.106	0.11	0.1078	0.1083	0.1031	0.1054	0.1027	0.102	0.1023	0.4386	0.396	0.3999
	3.3755	0.3813	0.3772	0.3787	0.3156	0.3179	0.3159	0.2937	0.2897	0.2906	0.1816	0.1828	0.1818	0.1539	0.1503	0.1523	0.1034	0.107	0.1065	0.1067	0.1017	0.1023	0.1012	0.1009	0.101	0.4877	0.4278	0.4277
	3.63514	0.401	0.3937	0.397	0.3252	0.338	0.3289	0.3024	0.2903	0.2986	0.1723	0.1821	0.1763	0.1434	0.1423	0.1428	0.1022	0.1056	0.1045	0.1062	0.1009	0.1057	0.1005	0.1003	0.1004	0.5267	0.4714	0.4798
	3.89481	0.4165	0.4218	0.42	0.3501	0.3492	0.3499	0.3168	0.3016	0.3067	0.1841	0.1812	0.1831	0.144	0.1453	0.1448	0.1021	0.1053	0.1036	0.1062	0.1009	0.1055	0.1003	0.1006	0.1004	0.5722	0.5144	0.5156
	4.15444	0.447	0.459	0.453	0.3554	0.35	0.354	0.3315	0.297	0.327	0.1801	0.1903	0.1856	0.1407	0.1399	0.1399	0.1018	0.105	0.1028	0.1059	0.1007	0.1051	0.1004	0.1002	0.1003	0.6167	0.5505	0.5589
	4.41411	0.4678	0.4839	0.4734	0.3529	0.3585	0.3533	0.3558	0.3137	0.3226	0.187	0.1859	0.1866	0.1474	0.1404	0.1465	0.1017	0.1048	0.1022	0.1068	0.1005	0.1058	0.0999	0.104	0.0999	0.662	0.5816	0.5887
	4.67375	0.5114	0.5328	0.5226	0.3551	0.5506	0.3517	0.3496	0.33	0.3398	0.1872	0.2142	0.1892	0.141	0.1405	0.1409	0.1015	0.1048	0.102	0.1058	0.1013	0.1046	0.0998	0.1008	0.0998	0.7307	0.6396	0.6399
	4.93342	0.5781	0.5945	0.5835	0.496	0.4805	0.4953	0.376	0.3644	0.3698	0.183	0.2235	0.1943	0.2791	0.2129	0.2299	0.1014	0.1047	0.1017	0.1058	0.1001	0.1047	0.0996	0.0998	0.0998	0.7965	0.7098	0.7606
	5.19306	0.6319	0.6438	0.6486	0.6436	0.5256	0.6407	0.6684	0.5303	0.5687	0.3339	0.4179	0.369	0.2317	0.3711	0.2571	0.1018	0.1049	0.1016	0.1059	0.1007	0.1043	0.0999	0.1001	0.0997	0.8701	0.7862	0.7976
	5.45272	0.6836	0.6854	0.6844	0.6551	0.5336	0.6543	0.7545	0.6139	0.6954	0.4447	0.3175	0.437	0.2623	0.394	0.274	0.1016	0.1048	0.1023	0.1058	0.1003	0.1034	0.0996	0.1	0.0997	0.9292	0.8482	0.8645
	5.71236	0.7249	0.8341	0.7341	0.7053	0.5819	0.6546	0.7717	0.6482	0.6882	0.4453	0.5509	0.4553	0.2528	0.3743	0.3637	0.1016	0.1047	0.1018	0.1059	0.1005	0.1032	0.0995	0.0997	0.0996	0.9743	0.9	0.9432
	5.97203	0.7712	0.8696	0.8579	0.844	0.6069	0.7329	0.7445	0.6676	0.6823	0.4572	0.6523	0.4564	0.2572	0.3716	0.3616	0.1016	0.1048	0.1027	0.1062	0.1004	0.1023	0.0996	0.0999	0.0998	1.0163	0.9512	0.9654
	6.23169	0.821	0.9227	0.9239	0.8282	0.6408	0.8004	0.8744	0.6429	0.6993	0.4382	0.6825	0.48772	0.3233	0.3891	0.3717	0.1017	0.105	0.1024	0.1064	0.1006	0.1021	0.1009	0.1001	0.1009	1.0424	0.9969	0.9999
	6.49133	0.8373	0.9376	0.8763	0.7863	0.8387	0.8065	0.8549	0.6744	0.6954	0.4504	0.6786	0.4984	0.2993	0.3463	0.3365	0.1018	0.105	0.1023	0.1062	0.1008	0.102	0.0998	0.1	0.0998	1.0681	1.0158	1.0256
	6.751	0.826	0.9453	0.9135	0.7785	0.7834	0.7799	0.9524	0.6647	0.6999	0.4388	0.6656	0.588	0.2855	0.3291	0.3295	0.1018	0.1049	0.1035	0.1062	0.1006	0.102	0.0999	0.0999	0.0999	1.0955	1.0377	1.0367
	7.01064	0.8472	0.9263	0.9326	0.8024	0.695	0.8	0.9181	0.723	0.756	0.4429	0.652	0.529	0.2421	0.337	0.3279	0.1019	0.105	0.1045	0.1063	0.1008	0.1018	0.1002	0.1001	0.1002	1.1284	1.0958	1.0998
	7.27031	0.8813	0.9656	0.8631	0.8056	0.692	0.8036	0.9125	0.7228	0.789	0.4483	0.6353	0.54083	0.2383	0.3473	0.3372	0.1021	0.105	0.1043	0.1063	0.1007	0.1018	0.1001	0.1001	0.1001	1.1747	1.1516	1.1626
	7.52994	0.9104	0.9793	0.9295	0.816	0.7062	0.8067	0.9131	0.7256	0.799	0.4485	0.6211	0.5485	0.2383	0.342	0.3392	0.1021	0.1052	0.1042	0.1063	0.1009	0.1029	0.1002	0.1002	0.1002	1.2121	1.1885	1.1995
	7.78961	0.9295	0.9837	0.9673	0.8203	0.7147	0.8103	0.8989	0.716	0.8316	0.453	0.6084	0.5583	0.2391	0.3097	0.2907	0.102	0.1054	0.104	0.1063	0.1007	0.1027	0.1	0.1001	0.1	1.2612	1.2317	1.2474
	8.04925	0.9448	0.9887	0.9574	0.8137	0.7347	0.8037	0.884	0.7082	0.832	0.4572	0.5944	0.5782	0.2421	0.3079	0.2796	0.1022	0.1118	0.1085	0.1063	0.101	0.1017	0.1001	0.1003	0.1002	1.3186	1.2716	1.2846
	8.30892	0.9552	0.9939	0.9793	0.8126	0.7398	0.8026	0.8736	0.7018	0.818	0.4559	0.5789	0.5779	0.2431	0.3021	0.27021	0.1024	0.1055	0.1035	0.1066	0.1011	0.1015	0.1001	0.1002	0.1001	1.3765	1.3136	1.3565
	8.56856	0.9773	0.9894	0.9805	0.8055	0.7766	0.8045	0.8481	0.6975	0.825	0.464	0.562	0.5564	0.2516	0.3097	0.2679	0.1023	0.1055	0.1032	0.1062	0.101	0.1012	0.0999	0.1002	0.0999	1.4082	1.36	1.3676
	8.82822	0.9955	0.9965	0.996	0.8106	0.8415	0.8067	0.8352	0.6927	0.827	0.4846	0.549	0.54836	0.2481	0.2869	0.26869	0.1023	0.1054	0.1035	0.1062	0.1012	0.1014	0.0999	0.1002	0.0999	1.4374	1.3813	1.3934
	9.08786	1.0218	1.0137	1.0176	0.8095	0.7813	0.8075	0.8218	0.6853	0.813	0.4872	0.5323	0.492	0.2755	0.1995	0.2695	0.1023	0.1052	0.1029	0.106	0.101	0.1015	0.0999	0.1001	0.0999	1.4593	1.4084	1.4444
	9.34753	1.0089	1.0123	1.0103	0.8075	0.8491	0.8095	0.813	0.6857	0.8157	0.4641	0.5205	0.4816	0.2672	0.1512	0.2552	0.1023	0.1054	0.1029	0.1061	0.1011	0.1015	0.1	0.1001	0.1001	1.4864	1.4407	1.4572
	9.60717	1.0405	1.0329	1.0401	0.812	0.7647	0.8104	0.8064	0.6903	0.8003	0.4827	0.5087	0.4874	0.2483	0.1599	0.2459	0.1022	0.1054	0.1025	0.1063	0.1012	0.1012	0.1	0.1002	0.1001	1.4969	1.4603	1.4633
	9.86683	1.0673	1.0486	1.0568	0.8089	0.7602	0.8078	0.8007	0.6774	0.7974	0.483	0.4995	0.4883	0.1768	0.1727	0.1747	0.1024	0.1056	0.1032	0.1061	0.1013	0.1012	0.1	0.1002	0.1001	1.5072	1.4753	1.4798
	10.1265	1.0887	1.0665	1.0756	0.8245	0.771	0.8145	0.7916	0.6781	0.787	0.4824	0.4999	0.4892	0.1824	0.1489	0.1795	0.1022	0.1055	0.1035	0.1063	0.1011	0.1012	0.0998	0.1002	0.0999	1.5208	1.4799	1.5199
	10.3862	1.0993	1.0814	1.0847	0.8194	0.7806	0.8131	0.7772	0.6769	0.7769	0.4817	0.4834	0.4827	0.1716	0.1502	0.1652	0.1024	0.1055	0.1031	0.1061	0.1011	0.1012	0.1	0.1002	0.1	1.5317	1.4846	1.5246
	10.6458	1.1126	1.0992	1.0962	0.8099	0.7737	0.8079	0.7765	0.6725	0.7725	0.4691	0.4774	0.477091	0.1668	0.149	0.16339	0.1025	0.1054	0.1029	0.1062	0.1011	0.1013	0.0999	0.1002	0.0999	1.5284	1.4839	1.5279
	10.9055	1.1247	1.1036	1.1067	0.8083	0.7785	0.8053	0.774	0.6751	0.7731	0.4699	0.4747	0.47099	0.1682	0.1729	0.16239	0.1022	0.1053	0.1035	0.106	0.1011	0.1013	0.0999	0.1	0.0999	1.5311	1.4908	1.5285
	11.1651	1.1358	1.1107	1.1197	0.8206	0.7871	0.8196	0.7724	0.674	0.772	0.4679	0.4346	0.4655	0.1672	0.155	0.1654	0.1024	0.1054	0.1033	0.1062	0.1012	0.1011	0.1	0.1002	0.1001	1.5196	1.492	1.519
	11.4248	1.1444	1.1153	1.1235	0.812	0.7951	0.81	0.7718	0.6815	0.770815	0.4773	0.432	0.46399	0.1657	0.1548	0.1642	0.1022	0.1053	0.1032	0.1061	0.101	0.101	0.0998	0.1	0.0999	1.5058	1.493	1.503
	11.6844	1.1532	1.1209	1.1299	0.8127	0.8021	0.8102	0.7661	0.6924	0.760924	0.4321	0.3989	0.430021	0.1647	0.1535	0.1575	0.1024	0.1055	0.103	0.1062	0.1013	0.1015	0.0998	0.1004	0.0999	1.4945	1.485	1.494
	11.9441	1.153	1.1299	1.1699	0.8167	0.8121	0.8147	0.7716	0.6986	0.76956	0.4186	0.4141	0.4166	0.1649	0.1516	0.1569	0.1024	0.1054	0.1027	0.1062	0.1011	0.1015	0.0999	0.1001	0.0999	1.481	1.4704	1.4804
	12.2037	1.1655	1.1295	1.1758	0.8165	0.832	0.8155	0.7743	0.701	0.761	0.4076	0.3993	0.4067	0.1659	0.1503	0.1536	0.1025	0.1057	0.1026	0.1063	0.1011	0.1015	0.1	0.1003	0.1002	1.4761	1.452	1.4622
	12.4634	1.1775	1.1427	1.1375	0.8138	0.8398	0.8283	0.7794	0.7224	0.7474	0.3854	0.3923	0.3885	0.1643	0.1494	0.15474	0.1022	0.1054	0.1024	0.106	0.1012	0.101	0.0998	0.1001	0.0998	1.4631	1.4513	1.4615

## Sheet: (b) CD-cpx
CD-cpx
	Time (min)	0.05 g/ml			0.100 g/ml			0.150 g/ml			0.200 g/ml			0.300 g/ml			0.400 g/ml			0.500 g/ml			0.600 g/ml			PAO1
	0	0.1017	0.1001	0.1008	0.101	0.1011	0.1011	0.0998	0.0994	0.09955	0.1017	0.0987	0.0999	0.1006	0.1006	0.1007	0.1021	0.1008	0.1015	0.1016	0.1038	0.1035	0.0992	0.1019	0.1009	0.1079	0.1109	0.1103
	0.259639	0.1025	0.1004	0.1012	0.1033	0.1015	0.1023	0.1	0.0999	0.0999	0.1035	0.0994	0.0999	0.1008	0.1011	0.1009	0.1027	0.1021	0.1023	0.1024	0.1043	0.1039	0.0998	0.1022	0.1012	0.1093	0.112	0.1114
	0.519306	0.1042	0.1031	0.1035	0.1063	0.1044	0.1048	0.1017	0.1008	0.1009	0.1061	0.101	0.1019	0.1032	0.1033	0.1031	0.1052	0.1037	0.1046	0.1049	0.1071	0.1056	0.1024	0.1046	0.1035	0.1134	0.1155	0.1132
	0.778972	0.1077	0.1073	0.1075	0.1099	0.1087	0.1089	0.1057	0.1035	0.1045	0.1098	0.104	0.106	0.1067	0.1057	0.1065	0.109	0.1068	0.1078	0.1083	0.1112	0.1087	0.1062	0.1096	0.1078	0.1195	0.122	0.1212
	1.03861	0.1135	0.1118	0.1123	0.1151	0.1121	0.1127	0.1117	0.1105	0.1115	0.115	0.1083	0.1098	0.1125	0.1103	0.1123	0.113	0.1113	0.1123	0.1126	0.116	0.113	0.11	0.1156	0.1132	0.1289	0.1299	0.129
	1.29828	0.1209	0.1206	0.1208	0.1223	0.1201	0.1208	0.1173	0.1177	0.1174	0.1228	0.1149	0.1198	0.1187	0.1171	0.1182	0.1185	0.1166	0.1176	0.1176	0.1221	0.1187	0.1138	0.1204	0.1201	0.1439	0.1414	0.1423
	1.55792	0.1345	0.136	0.1356	0.1335	0.1344	0.1341	0.1297	0.13	0.13	0.1346	0.1264	0.1287	0.1291	0.1253	0.1267	0.1267	0.1237	0.1255	0.1232	0.1292	0.1254	0.1161	0.1278	0.1234	0.1613	0.1587	0.1599
	1.81758	0.1547	0.1563	0.1561	0.1508	0.1502	0.1506	0.1455	0.1459	0.1456	0.1504	0.1407	0.1485	0.1407	0.1379	0.1389	0.1349	0.1318	0.1337	0.1298	0.137	0.1299	0.1229	0.1333	0.1314	0.1808	0.1904	0.1901
	2.07722	0.1784	0.182	0.1812	0.1754	0.1927	0.1905	0.1655	0.1666	0.1662	0.1728	0.1552	0.1568	0.1532	0.1504	0.1522	0.1423	0.1399	0.1417	0.1336	0.1407	0.1378	0.1226	0.1361	0.1332	0.2189	0.233	0.2303
	2.33689	0.2287	0.2376	0.2345	0.2082	0.2278	0.2264	0.2056	0.1949	0.1968	0.2003	0.1786	0.1795	0.1665	0.16	0.1645	0.1433	0.1392	0.1415	0.1284	0.1362	0.1344	0.1143	0.1255	0.1221	0.3023	0.3009	0.3014
	2.59653	0.2643	0.2823	0.2812	0.2508	0.2648	0.2632	0.2533	0.26	0.2577	0.2401	0.2108	0.2154	0.1718	0.1729	0.1724	0.1379	0.1353	0.1368	0.1198	0.1245	0.1199	0.1039	0.1099	0.1065	0.3371	0.3433	0.3404
	2.85619	0.3218	0.3189	0.3199	0.2901	0.3053	0.3045	0.2856	0.2938	0.2915	0.2832	0.2554	0.2589	0.1583	0.1773	0.1599	0.1318	0.131	0.1316	0.1115	0.1138	0.1123	0.0985	0.1019	0.1005	0.3842	0.3679	0.3698
	3.11583	0.3437	0.3512	0.3507	0.3293	0.3363	0.3334	0.3043	0.3031	0.3039	0.2961	0.2653	0.2756	0.1569	0.1767	0.1598	0.1233	0.1231	0.1235	0.1055	0.1071	0.1067	0.0964	0.0983	0.0975	0.4386	0.396	0.3999
	3.3755	0.3758	0.3873	0.3864	0.3675	0.3645	0.3649	0.3112	0.3127	0.3123	0.2826	0.3019	0.3007	0.148	0.1668	0.1499	0.1166	0.1168	0.1164	0.1019	0.1037	0.1032	0.0952	0.0969	0.0965	0.4877	0.4278	0.4277
	3.63514	0.4055	0.4113	0.4105	0.4028	0.377	0.3786	0.3356	0.3301	0.3334	0.2891	0.3165	0.3105	0.1535	0.1631	0.1598	0.1129	0.1133	0.1132	0.1007	0.1022	0.1021	0.0948	0.0964	0.0954	0.5267	0.4714	0.4798
	3.89481	0.4258	0.4602	0.4601	0.3968	0.4224	0.4205	0.3534	0.3521	0.3531	0.3084	0.3206	0.3167	0.1475	0.1684	0.1596	0.111	0.1116	0.1115	0.1004	0.1018	0.1009	0.0949	0.0963	0.0951	0.5722	0.5144	0.5156
	4.15444	0.4834	0.4948	0.4933	0.4505	0.4406	0.4455	0.3594	0.3603	0.36	0.3205	0.3482	0.3276	0.1457	0.1655	0.1257	0.1101	0.1102	0.1101	0.1002	0.1014	0.1011	0.0946	0.0961	0.0948	0.6167	0.5505	0.5589
	4.41411	0.5074	0.5273	0.5273	0.6443	0.464	0.4631	0.3803	0.3588	0.3597	0.3275	0.34	0.3345	0.1411	0.1768	0.1641	0.1095	0.1101	0.1094	0.1	0.1011	0.1006	0.0945	0.0961	0.0954	0.662	0.5816	0.5887
	4.67375	0.5508	0.5549	0.5544	0.4961	0.5018	0.5006	0.3816	0.3934	0.3919	0.3449	0.355	0.3489	0.1424	0.1742	0.1644	0.1098	0.1101	0.1099	0.1001	0.1013	0.1007	0.0946	0.0961	0.0954	0.7307	0.6396	0.6399
	4.93342	0.56	0.6081	0.6032	0.5166	0.5377	0.5334	0.4247	0.4178	0.4188	0.3668	0.3809	0.3787	0.1452	0.1751	0.1652	0.1102	0.1102	0.1102	0.1	0.1013	0.1008	0.0946	0.096	0.0954	0.7965	0.7098	0.7606
	5.19306	0.6349	0.6609	0.6601	0.5923	0.5656	0.5687	0.4582	0.4411	0.4418	0.3969	0.3765	0.3798	0.1451	0.1773	0.1671	0.1107	0.1108	0.1107	0.1002	0.1014	0.1005	0.0944	0.096	0.0955	0.8701	0.7862	0.7976
	5.45272	0.6972	0.7063	0.7045	0.6153	0.5972	0.5988	0.4538	0.472	0.4706	0.417	0.3843	0.3832	0.1459	0.1781	0.1659	0.112	0.1111	0.1115	0.1003	0.1014	0.1007	0.0946	0.096	0.0955	0.9292	0.8482	0.8645
	5.71236	0.7384	0.7353	0.7333	0.7826	0.6384	0.6436	0.503	0.5226	0.5212	0.4391	0.417	0.4198	0.1474	0.1804	0.1774	0.1115	0.1112	0.1114	0.1002	0.1015	0.1008	0.0947	0.0959	0.0949	0.9743	0.9	0.9432
	5.97203	0.7788	0.7636	0.7623	0.852	0.6641	0.6756	0.5635	0.5382	0.5397	0.4846	0.4399	0.4478	0.1491	0.1815	0.1791	0.1119	0.1113	0.1117	0.1002	0.1012	0.1004	0.0945	0.0958	0.0947	1.0163	0.9512	0.9654
	6.23169	0.8165	0.797	0.7979	0.8643	0.683	0.6907	0.5789	0.559	0.567	0.5152	0.4438	0.4486	0.1563	0.1829	0.1793	0.112	0.1115	0.1118	0.1	0.1011	0.1003	0.0944	0.0957	0.0949	1.0424	0.9969	0.9999
	6.49133	0.8253	0.8317	0.8307	0.8581	0.7082	0.7099	0.6004	0.5829	0.5898	0.5468	0.471	0.4798	0.2955	0.1811	0.2853	0.1249	0.1117	0.1186	0.1003	0.1014	0.1003	0.0947	0.0957	0.0953	1.0681	1.0158	1.0256
	6.751	0.8663	0.8614	0.8654	0.8609	0.7323	0.7567	0.6123	0.599	0.599	0.5663	0.4783	0.4845	0.2953	0.1813	0.2732	0.1253	0.1115	0.1196	0.0999	0.1012	0.1001	0.0944	0.0956	0.0952	1.0955	1.0377	1.0367
	7.01064	0.8889	0.8799	0.8856	0.8775	0.7558	0.7643	0.6288	0.6284	0.6285	0.586	0.4931	0.4993	0.2903	0.1829	0.2753	0.1249	0.1224	0.1233	0.1	0.1012	0.1	0.0945	0.0958	0.0956	1.1284	1.0958	1.0998
	7.27031	0.9195	0.904	0.9048	0.8918	0.7698	0.7798	0.6482	0.6474	0.6477	0.6117	0.5074	0.5174	0.2846	0.1988	0.2766	0.1243	0.1336	0.1297	0.1	0.101	0.1	0.0946	0.0956	0.0958	1.1747	1.1516	1.1626
	7.52994	0.9468	0.9333	0.9376	0.9148	0.7936	0.8235	0.6653	0.6576	0.6596	0.6273	0.5191	0.5381	0.2799	0.2272	0.2789	0.124	0.1669	0.1465	0.0999	0.1009	0.0999	0.0944	0.0956	0.0953	1.2121	1.1885	1.1995
	7.78961	0.9657	0.9601	0.9653	0.9322	0.8198	0.8217	0.6826	0.6764	0.6774	0.6422	0.5304	0.5542	0.2756	0.2849	0.2753	0.1234	0.161	0.1442	0.1581	0.1007	0.1401	0.0945	0.0954	0.0952	1.2612	1.2317	1.2474
	8.04925	0.9958	0.9762	0.9721	0.9541	0.8442	0.8887	0.7013	0.6905	0.6956	0.658	0.5492	0.5952	0.2721	0.4088	0.2921	0.1229	0.1383	0.1356	0.1475	0.1008	0.1304	0.0945	0.0956	0.0952	1.3186	1.2716	1.2846
	8.30892	1.0153	1.003	1.005	0.9719	0.8694	0.8937	0.7126	0.7125	0.7125	0.6687	0.5626	0.6236	0.2688	0.4269	0.3698	0.1224	0.1659	0.14815	0.1191	0.1008	0.1109	0.0944	0.0955	0.0951	1.3765	1.3136	1.3565
	8.56856	1.0356	1.0219	1.0269	0.9828	0.8855	0.8991	0.7372	0.7317	0.7319	0.6852	0.5671	0.6751	0.2653	0.4286	0.3753	0.1227	0.1553	0.137	0.0997	0.1008	0.0999	0.0944	0.0954	0.0952	1.4082	1.36	1.3676
	8.82822	1.0585	1.0505	1.0565	0.995	0.9144	0.9232	0.7524	0.752	0.7523	0.6944	0.5804	0.6824	0.2633	0.41	0.3853	0.1221	0.1444	0.13925	0.0994	0.1002	0.0999	0.0943	0.0955	0.095	1.4374	1.3813	1.3934
	9.08786	1.0953	1.0772	1.0874	0.9979	0.9325	0.9456	0.768	0.771	0.77	0.704	0.5943	0.6933	0.2606	0.4284	0.3936	0.1227	0.1426	0.13865	0.0996	0.1001	0.0997	0.0944	0.0953	0.095	1.4593	1.4084	1.4444
	9.34753	1.118	1.1055	1.1065	0.997	0.9558	0.9687	0.7764	0.788	0.786	0.7166	0.6081	0.7085	0.2584	0.4107	0.4084	0.1339	0.1362	0.13405	0.0992	0.1003	0.0996	0.0942	0.0951	0.0951	1.4864	1.4407	1.4572
	9.60717	1.1351	1.1323	1.1338	0.9955	0.9814	0.9902	0.7897	0.8052	0.8024	0.7355	0.6233	0.7233	0.2559	0.3776	0.3759	0.1235	0.1361	0.1299	0.099	0.0997	0.0995	0.0943	0.0952	0.0949	1.4969	1.4603	1.4633
	9.86683	1.1455	1.1499	1.1476	0.9959	1.0015	1.0005	0.807	0.8215	0.8015	0.7472	0.6334	0.7346	0.2537	0.3354	0.3274	0.1291	0.134	0.1335	0.099	0.1	0.0995	0.0943	0.0978	0.0946	1.5072	1.4753	1.4798
	10.1265	1.1585	1.1604	1.1601	1.0048	1.0137	1.0139	0.8203	0.8392	0.8378	0.7582	0.6469	0.7497	0.2529	0.2986	0.27575	0.1259	0.1424	0.13615	0.0991	0.0998	0.0991	0.0943	0.096	0.0948	1.5208	1.4799	1.5199
	10.3862	1.1479	1.1432	1.1445	0.9973	1.0146	1.0149	0.8251	0.8506	0.8436	0.7654	0.6595	0.7554	0.2565	0.3358	0.29615	0.1279	0.1207	0.1263	0.0991	0.0997	0.0991	0.0944	0.0969	0.0947	1.5317	1.4846	1.5246
	10.6458	1.1566	1.1584	1.1575	1.0149	1.0326	1.0335	0.8488	0.8765	0.8664	0.7769	0.681	0.768	0.249	0.3927	0.32085	0.1256	0.1474	0.1385	0.0987	0.0997	0.099	0.0943	0.0953	0.0946	1.5284	1.4839	1.5279
	10.9055	1.1591	1.1605	1.1601	1.0194	1.0317	1.0307	0.8534	0.8899	0.8779	0.7879	0.6953	0.76934	0.2467	0.3932	0.31995	0.128	0.1436	0.1398	0.0989	0.0998	0.099	0.0945	0.096	0.0945	1.5311	1.4908	1.5285
	11.1651	1.1649	1.1615	1.1632	1.0349	1.0333	1.0337	0.8669	0.901	0.901	0.7996	0.7101	0.781	0.248	0.3917	0.31985	0.1212	0.1325	0.12885	0.0993	0.1013	0.0995	0.0945	0.096	0.0945	1.5196	1.492	1.519
	11.4248	1.1572	1.1695	1.1678	1.0488	1.0353	1.0368	0.8805	0.9178	0.9185	0.8135	0.7284	0.7985	0.2452	0.3945	0.31985	0.1133	0.1231	0.1192	0.099	0.0997	0.0993	0.0943	0.0957	0.0944	1.5058	1.493	1.503
	11.6844	1.1593	1.1696	1.1699	1.0496	1.0379	1.0389	0.8857	0.929	0.916	0.819	0.7401	0.7991	0.2438	0.4063	0.32505	0.1136	0.1195	0.11755	0.0989	0.0997	0.0994	0.0943	0.0984	0.0943	1.4945	1.485	1.494
	11.9441	1.1646	1.1676	1.1673	1.0474	1.045	1.0455	0.9005	0.9422	0.9352	0.8299	0.7443	0.8243	0.2442	0.3915	0.31785	0.114	0.1166	0.1157	0.0989	0.0996	0.0992	0.0942	0.098	0.0944	1.481	1.4704	1.4804
	12.2037	1.1572	1.1554	1.1551	1.0426	1.0428	1.0427	0.9121	0.9525	0.9235	0.8398	0.7549	0.8349	0.3215	0.3914	0.3228	0.1142	0.1147	0.1145	0.0988	0.0998	0.0993	0.0944	0.0952	0.0942	1.4761	1.452	1.4622
	12.4634	1.1623	1.1661	1.1634	1.0461	1.0458	1.0459	0.9242	0.9586	0.9268	0.8497	0.7694	0.8494	0.2431	0.4049	0.2651	0.1148	0.1132	0.1142	0.099	0.0998	0.099	0.0945	0.0955	0.0942	1.4631	1.4513	1.4615

## Sheet: (c) CD-arg
CD-arg
	Time (min)	0.030 g/ml			0.040 g/ml			0.050 g/ml			0.060 g/ml			0.080 mg/ml			0.100 g/ml			0.200 g/ml			0.300 g/ml			PAO1
	0	0.1103	0.1077	0.1087	0.1057	0.1067	0.1062	0.1045	0.1055	0.1052	0.1051	0.1082	0.1063	0.104	0.1066	0.1054	0.1061	0.1067	0.1065	0.1055	0.109	0.1067	0.1082	0.109	0.1085	0.1079	0.1109	0.1103
	0.259639	0.1118	0.1085	0.1089	0.1064	0.1071	0.1065	0.105	0.106	0.106	0.1056	0.1088	0.1068	0.1047	0.1061	0.1056	0.1068	0.1074	0.1072	0.1069	0.1096	0.1075	0.1094	0.1085	0.1092	0.1093	0.112	0.1114
	0.519306	0.1156	0.1131	0.1138	0.1079	0.109	0.1084	0.107	0.1077	0.1074	0.1073	0.1106	0.1096	0.1064	0.1081	0.1073	0.1085	0.1092	0.109	0.1087	0.1113	0.1098	0.1109	0.11	0.1105	0.1134	0.1155	0.1132
	0.778972	0.1223	0.1201	0.1209	0.1114	0.1129	0.1123	0.1101	0.1107	0.1105	0.1104	0.1139	0.1126	0.1094	0.111	0.1099	0.1115	0.1122	0.1121	0.1121	0.1145	0.1135	0.1137	0.1129	0.1132	0.1195	0.122	0.1212
	1.03861	0.1307	0.1279	0.1286	0.1176	0.1179	0.1178	0.1152	0.1159	0.1157	0.1151	0.1198	0.1168	0.1156	0.1161	0.1157	0.116	0.1172	0.117	0.1176	0.1195	0.1186	0.1186	0.1176	0.1182	0.1289	0.1299	0.129
	1.29828	0.1435	0.1398	0.1399	0.1227	0.1256	0.1246	0.122	0.1225	0.1223	0.121	0.1271	0.1254	0.1219	0.1223	0.1221	0.123	0.1236	0.1233	0.1244	0.1262	0.1257	0.1252	0.124	0.125	0.1439	0.1414	0.1423
	1.55792	0.1603	0.1597	0.1599	0.1324	0.1364	0.1334	0.1318	0.1321	0.1319	0.1294	0.1361	0.1306	0.132	0.132	0.1326	0.1321	0.1331	0.133	0.135	0.1358	0.1352	0.1339	0.1322	0.133	0.1613	0.1587	0.1599
	1.81758	0.1887	0.1915	0.1904	0.1483	0.1534	0.1494	0.1475	0.1471	0.1473	0.1427	0.1508	0.1485	0.149	0.1468	0.1475	0.1462	0.1473	0.1471	0.1495	0.1516	0.151	0.1477	0.1463	0.1475	0.1808	0.1904	0.1901
	2.07722	0.2469	0.2539	0.2505	0.1769	0.1878	0.1857	0.1695	0.1696	0.1696	0.1596	0.1766	0.1676	0.1837	0.1713	0.1817	0.1668	0.1714	0.171	0.1739	0.1895	0.1795	0.1741	0.1687	0.171	0.2189	0.233	0.2303
	2.33689	0.2863	0.2859	0.2862	0.2193	0.2447	0.2432	0.2042	0.218	0.213	0.2139	0.2314	0.2247	0.2113	0.2306	0.2137	0.1955	0.2295	0.229	0.2207	0.2274	0.2264	0.2194	0.1972	0.2096	0.3023	0.3009	0.3014
	2.59653	0.3202	0.3257	0.3253	0.2594	0.2877	0.2776	0.2472	0.2708	0.268	0.2629	0.2648	0.2632	0.2865	0.2522	0.2754	0.2411	0.2779	0.2772	0.279	0.2692	0.2698	0.2596	0.2278	0.2297	0.3371	0.3433	0.3404
	2.85619	0.3572	0.3679	0.3674	0.2991	0.3202	0.3125	0.2914	0.312	0.301	0.3241	0.3176	0.3186	0.3591	0.2932	0.3416	0.296	0.2898	0.2892	0.3119	0.3154	0.3143	0.3047	0.2832	0.2947	0.3842	0.3679	0.3698
	3.11583	0.4052	0.4165	0.4163	0.3311	0.3632	0.3426	0.3312	0.3462	0.3382	0.3396	0.3647	0.3607	0.381	0.3293	0.374	0.3373	0.3252	0.3259	0.3546	0.3478	0.3486	0.3497	0.3354	0.3398	0.4386	0.396	0.3999
	3.3755	0.4512	0.4722	0.4704	0.3618	0.3998	0.3786	0.3719	0.3905	0.3856	0.3582	0.4072	0.3728	0.4147	0.3711	0.3847	0.3763	0.3638	0.3684	0.393	0.3725	0.3798	0.3962	0.3567	0.3827	0.4877	0.4278	0.4277
	3.63514	0.5013	0.5231	0.5026	0.4039	0.4302	0.4225	0.4153	0.4306	0.4262	0.3902	0.4442	0.4025	0.4461	0.4216	0.4261	0.4188	0.4084	0.4099	0.4365	0.3993	0.4065	0.4362	0.3848	0.4274	0.5267	0.4714	0.4798
	3.89481	0.542	0.5663	0.5463	0.4295	0.4757	0.4376	0.4516	0.4685	0.4655	0.4239	0.479	0.4398	0.4806	0.4633	0.4604	0.46	0.4628	0.4614	0.4742	0.4372	0.4354	0.4733	0.4268	0.4636	0.5722	0.5144	0.5156
	4.15444	0.5843	0.6119	0.5919	0.4736	0.5154	0.4854	0.4902	0.5076	0.5064	0.4576	0.5188	0.4888	0.5212	0.5003	0.5126	0.4972	0.4997	0.4994	0.5098	0.4781	0.4817	0.5175	0.4626	0.4775	0.6167	0.5505	0.5589
	4.41411	0.6442	0.6822	0.6522	0.5149	0.5524	0.5264	0.5243	0.538	0.5285	0.4964	0.5557	0.5058	0.5742	0.5394	0.5626	0.5329	0.5336	0.5332	0.5438	0.5168	0.5198	0.5658	0.5016	0.5587	0.662	0.5816	0.5887
	4.67375	0.7188	0.7619	0.7517	0.56	0.6153	0.5653	0.5666	0.5709	0.5695	0.5398	0.6184	0.6048	0.6312	0.5805	0.6125	0.5656	0.5739	0.5712	0.5763	0.5655	0.5688	0.599	0.5252	0.5393	0.7307	0.6396	0.6399
	4.93342	0.8017	0.8495	0.8093	0.6281	0.6867	0.6677	0.6231	0.6276	0.6246	0.6011	0.6879	0.676	0.6944	0.6511	0.6647	0.6185	0.6416	0.6234	0.6298	0.6248	0.6287	0.645	0.5928	0.633	0.7965	0.7098	0.7606
	5.19306	0.7809	0.9165	0.9056	0.7053	0.7698	0.7342	0.6967	0.7145	0.7059	0.6779	0.7755	0.7545	0.768	0.7339	0.7483	0.6927	0.7262	0.7207	0.6995	0.7067	0.7032	0.7152	0.6503	0.7026	0.8701	0.7862	0.7976
	5.45272	0.8906	0.9728	0.9284	0.8008	0.8427	0.8272	0.7636	0.8013	0.8004	0.7578	0.863	0.832	0.8306	0.8173	0.826	0.7779	0.8125	0.8115	0.7763	0.7742	0.7736	0.7893	0.7349	0.7536	0.9292	0.8482	0.8645
	5.71236	0.9492	1.019	1.009	0.8573	0.9096	0.8765	0.8444	0.8731	0.861	0.8186	0.9307	0.867	0.8864	0.8997	0.8876	0.8473	0.8797	0.8707	0.8402	0.8483	0.8477	0.8505	0.8084	0.835	0.9743	0.9	0.9432
	5.97203	0.9949	1.0348	1.0285	0.896	0.9484	0.9047	0.9158	0.9345	0.9255	0.8846	0.9799	0.8999	0.9328	0.9194	0.9284	0.902	0.9257	0.9153	0.8944	0.9145	0.9107	0.905	0.865	0.875	1.0163	0.9512	0.9654
	6.23169	1.0286	1.0523	1.0333	0.9243	0.9778	0.9685	0.9633	0.9831	0.9716	0.9166	1.0167	1.0132	0.9615	0.9611	0.961	0.9551	0.9677	0.9587	0.9533	0.9488	0.9497	0.9335	0.9171	0.925	1.0424	0.9969	0.9999
	6.49133	1.0583	1.0902	1.0602	0.9332	1.0006	1.0003	1.0053	1.0113	1.0104	0.9508	1.0425	1.0416	0.9669	1.0011	0.9679	0.9833	0.9758	0.9813	0.9823	0.9797	0.9812	0.9548	0.9421	0.9448	1.0681	1.0158	1.0256
	6.751	1.0897	1.1265	1.1094	0.9739	1.0393	1.0095	1.0221	1.0156	1.0166	0.9705	1.0439	1.042	1.0023	1.0385	1.0033	1.0234	1.0217	1.0224	1.0038	1.0117	1.0106	0.9671	0.9727	0.9696	1.0955	1.0377	1.0367
	7.01064	1.1384	1.1705	1.1552	1.0311	1.0665	1.0567	1.0475	1.0497	1.0477	1.0033	1.0766	1.046	1.0577	1.0612	1.0597	1.0453	1.0625	1.0556	1.0342	1.0399	1.0354	0.9921	1.0023	0.9997	1.1284	1.0958	1.0998
	7.27031	1.1736	1.1944	1.1907	1.0721	1.1102	1.0862	1.0693	1.099	1.079	1.0592	1.12	1.115	1.0932	1.1082	1.0902	1.0834	1.102	1.1082	1.0936	1.0807	1.0877	1.0338	1.041	1.0386	1.1747	1.1516	1.1626
	7.52994	1.2162	1.2316	1.2262	1.1375	1.1553	1.1436	1.1337	1.1386	1.1367	1.1092	1.166	1.126	1.1256	1.14	1.1293	1.1155	1.1369	1.1296	1.13	1.1077	1.1096	1.0719	1.0858	1.0797	1.2121	1.1885	1.1995
	7.78961	1.2647	1.2829	1.2794	1.1777	1.1891	1.1796	1.1829	1.1796	1.1799	1.139	1.1989	1.1788	1.1656	1.18	1.1764	1.1595	1.1747	1.1676	1.1728	1.1479	1.1597	1.1165	1.108	1.1164	1.2612	1.2317	1.2474
	8.04925	1.3106	1.3253	1.3236	1.2214	1.2163	1.2193	1.2097	1.2077	1.2087	1.1902	1.2351	1.214	1.2043	1.207	1.2057	1.1942	1.2138	1.2086	1.2092	1.1901	1.1978	1.1559	1.145	1.1554	1.3186	1.2716	1.2846
	8.30892	1.3463	1.3606	1.3601	1.2587	1.2545	1.2556	1.2396	1.2531	1.2432	1.2273	1.2646	1.2563	1.236	1.2512	1.246	1.2197	1.2489	1.2297	1.2433	1.2326	1.2389	1.1916	1.1966	1.196	1.3765	1.3136	1.3565
	8.56856	1.3727	1.3909	1.3802	1.2821	1.2833	1.2832	1.2613	1.2828	1.2768	1.2563	1.296	1.275	1.2655	1.2641	1.2645	1.2549	1.2823	1.2635	1.268	1.2675	1.2679	1.2442	1.2205	1.2326	1.4082	1.36	1.3676
	8.82822	1.3964	1.4087	1.3985	1.3142	1.319	1.3199	1.2894	1.3072	1.3004	1.2856	1.3215	1.3054	1.2948	1.3065	1.2989	1.276	1.3136	1.2836	1.3023	1.3008	1.3013	1.2754	1.2607	1.2647	1.4374	1.3813	1.3934
	9.08786	1.4041	1.4226	1.4165	1.3354	1.3489	1.3421	1.309	1.3271	1.3151	1.3135	1.3521	1.3261	1.312	1.3327	1.322	1.3003	1.3339	1.3313	1.3342	1.3232	1.3289	1.3006	1.3026	1.3016	1.4593	1.4084	1.4444
	9.34753	1.4263	1.4353	1.4332	1.357	1.3674	1.3665	1.3324	1.357	1.336	1.3337	1.3665	1.3457	1.3294	1.3521	1.3346	1.3218	1.3562	1.3543	1.3531	1.3399	1.3456	1.324	1.3352	1.3256	1.4864	1.4407	1.4572
	9.60717	1.4361	1.4402	1.4378	1.3777	1.3879	1.3852	1.3462	1.3734	1.3546	1.3476	1.3805	1.3587	1.3396	1.3621	1.3465	1.3339	1.3697	1.3623	1.3721	1.3622	1.3678	1.3517	1.3563	1.3557	1.4969	1.4603	1.4633
	9.86683	1.4457	1.447	1.4443	1.4022	1.4049	1.4032	1.3694	1.3912	1.3825	1.3593	1.3892	1.3624	1.3455	1.3775	1.3565	1.3524	1.3853	1.3812	1.3825	1.3765	1.3787	1.3685	1.3701	1.3695	1.5072	1.4753	1.4798
	10.1265	1.4617	1.4519	1.4569	1.4124	1.4262	1.4223	1.3824	1.4067	1.4005	1.3723	1.4062	1.3962	1.3665	1.3839	1.3674	1.3684	1.3954	1.3905	1.3986	1.3851	1.3898	1.3832	1.3915	1.3902	1.5208	1.4799	1.5199
	10.3862	1.4613	1.4524	1.4578	1.4208	1.4379	1.4353	1.3932	1.4177	1.4108	1.3818	1.4184	1.404	1.3659	1.3951	1.3796	1.3805	1.3985	1.3907	1.409	1.3989	1.3999	1.3952	1.404	1.3979	1.5317	1.4846	1.5246
	10.6458	1.4541	1.4534	1.4536	1.416	1.4457	1.4421	1.3973	1.4214	1.4145	1.3845	1.4242	1.4126	1.3658	1.3979	1.388	1.3869	1.4064	1.4021	1.4162	1.4085	1.4094	1.404	1.413	1.414	1.5284	1.4839	1.5279
	10.9055	1.451	1.4488	1.4495	1.4141	1.4512	1.4506	1.4076	1.4257	1.4167	1.3871	1.423	1.415	1.365	1.3976	1.3854	1.3946	1.4081	1.4044	1.4265	1.4059	1.4087	1.4117	1.4196	1.4118	1.5311	1.4908	1.5285
	11.1651	1.4467	1.4286	1.4283	1.4139	1.4402	1.4222	1.4125	1.4287	1.4207	1.3804	1.4236	1.4178	1.3628	1.3943	1.378	1.3996	1.4094	1.4076	1.4318	1.4002	1.4065	1.4149	1.4176	1.4167	1.5196	1.492	1.519
	11.4248	1.4392	1.4167	1.4267	1.4082	1.4306	1.4266	1.4189	1.4261	1.4221	1.3758	1.4233	1.4193	1.3542	1.3918	1.3826	1.404	1.4022	1.4028	1.4344	1.3932	1.3999	1.4142	1.4128	1.4132	1.5058	1.493	1.503
	11.6844	1.4231	1.4066	1.4096	1.4023	1.4201	1.4105	1.4108	1.4214	1.4212	1.3663	1.4154	1.4144	1.348	1.3875	1.3856	1.4033	1.3965	1.3999	1.4296	1.3873	1.4065	1.4101	1.4105	1.41007	1.4945	1.485	1.494
	11.9441	1.4131	1.3939	1.4008	1.39	1.4076	1.4052	1.4016	1.4129	1.4119	1.354	1.4064	1.4032	1.3407	1.3789	1.378	1.3984	1.3861	1.3888	1.4301	1.3815	1.4207	1.4015	1.4091	1.40176	1.481	1.4704	1.4804
	12.2037	1.4012	1.3757	1.3871	1.3716	1.3869	1.3767	1.3949	1.3975	1.3983	1.3463	1.3959	1.389	1.3342	1.3641	1.3642	1.3966	1.3787	1.3796	1.4328	1.375	1.4276	1.3923	1.3996	1.3967	1.4761	1.452	1.4622
	12.4634	1.3817	1.3708	1.3768	1.3498	1.3799	1.3567	1.3863	1.3808	1.3858	1.3347	1.3792	1.3624	1.3202	1.3592	1.3542	1.3778	1.3663	1.3696	1.4138	1.3587	1.4107	1.3857	1.3851	1.3855	1.4631	1.4513	1.4615

## Sheet: (d) CD
CD
	Time (min)	0.030 g/ml			0.040 g/ml			0.050 g/ml			0.060 g/ml			0.080 g/ml			0.100 g/ml			0.200 g/ml			0.300 g/ml
	0	0.1064	0.1035	0.1043	0.1069	0.1052	0.1057	0.1066	0.1053	0.1056	0.1044	0.104	0.1042	0.1055	0.1041	0.1048	0.1059	0.105	0.1057	0.1083	0.1065	0.1074	0.1098	0.1057	0.1067
	0.259639	0.1074	0.1044	0.1056	0.1071	0.1058	0.1067	0.1074	0.1058	0.1064	0.1048	0.1047	0.1048	0.1061	0.1046	0.1055	0.1069	0.1054	0.1059	0.1089	0.1072	0.1079	0.1094	0.1059	0.1083
	0.519306	0.1099	0.1067	0.1073	0.109	0.1075	0.1083	0.1093	0.1075	0.1082	0.1065	0.1064	0.1065	0.1075	0.1062	0.1067	0.1084	0.1072	0.1077	0.1107	0.1091	0.1099	0.1106	0.1074	0.1065
	0.778972	0.1133	0.11	0.1121	0.1115	0.1105	0.1112	0.1133	0.1107	0.1124	0.1091	0.1089	0.109	0.1097	0.1091	0.1093	0.1105	0.1098	0.1106	0.1133	0.1125	0.1128	0.1126	0.11	0.11112
	1.03861	0.119	0.1148	0.1156	0.1158	0.1158	0.1157	0.1179	0.1152	0.1165	0.1136	0.1138	0.1137	0.1147	0.1138	0.1143	0.1148	0.1142	0.1146	0.118	0.1178	0.1179	0.1167	0.114	0.115
	1.29828	0.1255	0.1221	0.1234	0.1226	0.1226	0.1228	0.1235	0.1212	0.1224	0.1195	0.1204	0.1199	0.1204	0.1203	0.1203	0.121	0.1203	0.1209	0.1246	0.1253	0.1252	0.1224	0.1195	0.12
	1.55792	0.1353	0.1327	0.1334	0.1332	0.1314	0.1325	0.1358	0.1311	0.1343	0.1285	0.13	0.1298	0.1287	0.1285	0.1286	0.1292	0.1287	0.1289	0.1333	0.1348	0.1342	0.1296	0.1278	0.1287
	1.81758	0.1515	0.1489	0.1499	0.1523	0.1462	0.1504	0.15	0.1456	0.1487	0.1429	0.1436	0.1432	0.1416	0.1423	0.1419	0.143	0.1418	0.1423	0.1479	0.1504	0.1501	0.1408	0.1403	0.1406
	2.07722	0.1772	0.181	0.1788	0.1915	0.1693	0.1789	0.173	0.169	0.171	0.168	0.1657	0.1664	0.1607	0.1646	0.1633	0.1652	0.1604	0.1634	0.1749	0.1763	0.1754	0.1583	0.1577	0.1579
	2.33689	0.2252	0.2277	0.2268	0.2309	0.1974	0.2006	0.2327	0.2105	0.2224	0.2126	0.2024	0.2078	0.191	0.2064	0.2021	0.2082	0.1897	0.1899	0.2208	0.2345	0.2306	0.1867	0.1856	0.1859
	2.59653	0.29	0.2807	0.2889	0.2666	0.2625	0.2634	0.2834	0.2605	0.2756	0.2542	0.2689	0.2594	0.2573	0.2569	0.2571	0.2498	0.2239	0.2295	0.2569	0.2886	0.2756	0.2372	0.2254	0.2354
	2.85619	0.3212	0.3149	0.3176	0.3114	0.2964	0.3017	0.3496	0.3464	0.3475	0.2954	0.2938	0.2946	0.3038	0.3092	0.3054	0.3159	0.2816	0.2987	0.3026	0.3129	0.3105	0.29	0.2748	0.2854
	3.11583	0.3534	0.3349	0.3376	0.3437	0.3246	0.3345	0.3846	0.3701	0.3804	0.3289	0.331	0.3299	0.3421	0.3485	0.3467	0.3522	0.3268	0.3338	0.3581	0.3469	0.3487	0.3267	0.3156	0.3167
	3.3755	0.3894	0.3561	0.3699	0.3921	0.35	0.3675	0.4199	0.3956	0.4104	0.357	0.374	0.368	0.3786	0.3717	0.3745	0.3944	0.3697	0.3776	0.3942	0.3876	0.3888	0.3678	0.3508	0.3598
	3.63514	0.4269	0.392	0.3989	0.4298	0.3841	0.4018	0.4399	0.4335	0.4356	0.3971	0.4171	0.4001	0.4164	0.3938	0.3996	0.4341	0.41	0.4256	0.4296	0.4278	0.4288	0.3849	0.3913	0.3853
	3.89481	0.4695	0.4401	0.4567	0.4724	0.4155	0.4556	0.4825	0.4594	0.4733	0.4345	0.4577	0.4427	0.4554	0.4209	0.4365	0.4805	0.4532	0.4667	0.4679	0.4719	0.4696	0.4158	0.4349	0.4297
	4.15444	0.5042	0.4851	0.4954	0.526	0.4538	0.5005	0.5328	0.5056	0.5213	0.475	0.491	0.488	0.4948	0.4639	0.4776	0.5286	0.4853	0.4935	0.5218	0.5137	0.5187	0.4522	0.4837	0.4676
	4.41411	0.537	0.5165	0.5243	0.5774	0.4823	0.5045	0.5881	0.5453	0.5598	0.5039	0.5238	0.5177	0.5334	0.5129	0.5223	0.5749	0.5214	0.5533	0.5734	0.5474	0.5545	0.4923	0.5318	0.5088
	4.67375	0.5677	0.5612	0.5668	0.6339	0.5218	0.6064	0.6448	0.6084	0.6276	0.534	0.5583	0.545	0.5739	0.5478	0.5556	0.6107	0.5562	0.5923	0.6128	0.5784	0.5845	0.5419	0.5652	0.5521
	4.93342	0.6177	0.6314	0.6278	0.7014	0.5888	0.7008	0.7018	0.6799	0.6996	0.5993	0.6101	0.6063	0.6253	0.5982	0.6124	0.6722	0.5962	0.6067	0.6643	0.6354	0.6443	0.5946	0.5994	0.5957
	5.19306	0.6988	0.7039	0.7006	0.7602	0.6704	0.7132	0.7896	0.7597	0.7754	0.6792	0.6866	0.6805	0.6945	0.6905	0.6933	0.7438	0.6543	0.6789	0.7563	0.712	0.7222	0.6661	0.6464	0.6544
	5.45272	0.7755	0.7706	0.7743	0.8349	0.7507	0.8003	0.8471	0.8264	0.8368	0.7768	0.7643	0.7669	0.7758	0.781	0.7788	0.8114	0.7181	0.7655	0.81	0.7768	0.7886	0.7508	0.712	0.732
	5.71236	0.8403	0.8322	0.8356	0.8933	0.8209	0.8345	0.9011	0.8781	0.8843	0.8491	0.8379	0.8407	0.8534	0.843	0.8487	0.8779	0.7844	0.7945	0.868	0.8352	0.8425	0.8202	0.7902	0.8005
	5.97203	0.8792	0.8833	0.8804	0.9477	0.8601	0.9075	0.9489	0.9163	0.9235	0.8935	0.8989	0.8977	0.9029	0.8891	0.8967	0.9302	0.8569	0.8945	0.9004	0.8944	0.8999	0.8891	0.8456	0.8556
	6.23169	0.9426	0.9526	0.9502	0.9787	0.8981	0.9169	0.9747	0.935	0.9565	0.923	0.9321	0.9289	0.9387	0.9147	0.9225	0.9671	0.9107	0.9256	0.9419	0.9319	0.9399	0.9359	0.9013	0.9237
	6.49133	0.9899	0.9945	0.9912	1.0107	0.9241	1.0076	0.9995	0.9701	0.9867	0.9546	0.983	0.9767	0.9816	0.944	0.9566	0.9994	0.9668	0.9767	0.9739	0.9722	0.9732	0.9767	0.9515	0.9654
	6.751	1.0231	1.0083	1.0143	1.0395	0.9509	1.0227	1.0436	1.0181	1.0322	0.9736	1.0158	0.9988	1.0198	0.9576	0.9956	1.0245	1.0157	1.0194	1.0083	0.9879	0.9976	0.9963	0.985	0.9878
	7.01064	1.0456	1.0398	1.0405	1.0716	1.0045	1.0399	1.0854	1.0599	1.0675	1.0116	1.0439	1.0234	1.0359	1.0114	1.0225	1.0561	1.0426	1.0475	1.0548	1.0327	1.0475	1.0259	1.0177	1.0199
	7.27031	1.0839	1.0942	1.0906	1.1121	1.0631	1.1105	1.118	1.0966	1.102	1.0531	1.0769	1.0668	1.0786	1.0591	1.0667	1.0974	1.0761	1.0884	1.0857	1.0585	1.0654	1.0643	1.0485	1.0567
	7.52994	1.1316	1.1367	1.1346	1.1492	1.0947	1.1275	1.1578	1.1324	1.1465	1.1055	1.1206	1.1154	1.1115	1.0941	1.0998	1.1295	1.1043	1.1167	1.1351	1.0931	1.1231	1.0943	1.0932	1.094
	7.78961	1.1711	1.1825	1.1808	1.1902	1.141	1.1465	1.1876	1.1637	1.1776	1.1391	1.1534	1.1455	1.1308	1.1269	1.1287	1.1667	1.1415	1.1505	1.1808	1.1298	1.1242	1.1334	1.1366	1.1354
	8.04925	1.2043	1.2234	1.2203	1.2284	1.2171	1.2186	1.2215	1.2043	1.2132	1.1774	1.1868	1.1805	1.1814	1.1723	1.1787	1.1997	1.1877	1.1889	1.2164	1.1754	1.1255	1.1669	1.1804	1.1706
	8.30892	1.2396	1.254	1.2517	1.2612	1.2533	1.2557	1.2525	1.2318	1.2407	1.2134	1.2188	1.2156	1.2209	1.2074	1.2156	1.2228	1.229	1.2267	1.2499	1.2151	1.2317	1.2016	1.222	1.215
	8.56856	1.2742	1.2822	1.2812	1.2891	1.2844	1.2867	1.2821	1.2702	1.2776	1.2429	1.2509	1.2498	1.2551	1.2398	1.2406	1.2691	1.2697	1.2693	1.2813	1.2556	1.2633	1.2384	1.255	1.246
	8.82822	1.3159	1.3131	1.3144	1.3234	1.3179	1.3199	1.3007	1.2935	1.2999	1.2666	1.2788	1.2699	1.2891	1.2769	1.2799	1.2956	1.2938	1.2945	1.3113	1.2939	1.2998	1.2818	1.2869	1.2844
	9.08786	1.3481	1.3362	1.3396	1.3481	1.3357	1.3403	1.3257	1.3199	1.3225	1.2888	1.3107	1.2996	1.3104	1.3041	1.3089	1.3168	1.3204	1.3187	1.336	1.3221	1.3289	1.3092	1.3176	1.3155
	9.34753	1.3694	1.3695	1.3695	1.3669	1.3607	1.3634	1.3442	1.3358	1.3404	1.3158	1.3288	1.3196	1.3364	1.3227	1.3284	1.3343	1.341	1.3389	1.3593	1.3532	1.3565	1.3269	1.3468	1.3335
	9.60717	1.3893	1.3927	1.3907	1.3859	1.3803	1.3846	1.3598	1.3537	1.3575	1.3315	1.3529	1.3454	1.3548	1.3384	1.3399	1.3554	1.3625	1.3578	1.3735	1.3775	1.3756	1.3529	1.3724	1.3655
	9.86683	1.4171	1.4093	1.4108	1.4014	1.3816	1.4002	1.3727	1.3717	1.3721	1.353	1.3691	1.3575	1.3678	1.3534	1.3595	1.3641	1.3785	1.3688	1.3837	1.3962	1.3905	1.3752	1.3932	1.3866
	10.1265	1.4251	1.4202	1.4233	1.4034	1.3896	1.4025	1.3794	1.3822	1.3805	1.3647	1.3903	1.3778	1.381	1.3681	1.3705	1.3661	1.3927	1.3776	1.3923	1.4135	1.41	1.3883	1.413	1.405
	10.3862	1.447	1.4275	1.4342	1.4048	1.3948	1.4038	1.3886	1.3903	1.3896	1.3795	1.3944	1.3865	1.3842	1.3817	1.3832	1.3829	1.4011	1.3905	1.4043	1.4319	1.4265	1.3957	1.4292	1.4122
	10.6458	1.4562	1.44	1.4489	1.4024	1.3985	1.4017	1.3939	1.3901	1.3926	1.3867	1.4095	1.3906	1.3931	1.3895	1.3904	1.3862	1.4121	1.4054	1.4126	1.4427	1.4366	1.4049	1.4306	1.4256
	10.9055	1.4626	1.4448	1.4546	1.3997	1.3975	1.3988	1.3877	1.3929	1.3904	1.4018	1.4115	1.4085	1.3961	1.3917	1.39512	1.3891	1.4221	1.4117	1.4151	1.4526	1.4445	1.4086	1.4476	1.4334
	11.1651	1.4708	1.4486	1.4608	1.4013	1.3997	1.4	1.386	1.3929	1.3899	1.4027	1.422	1.4123	1.3983	1.4004	1.4001	1.3963	1.4254	1.4198	1.4143	1.4554	1.4478	1.4142	1.4652	1.4554
	11.4248	1.4689	1.4487	1.4615	1.3919	1.3871	1.3906	1.3808	1.3837	1.3833	1.3973	1.4288	1.4178	1.3932	1.4042	1.4035	1.3906	1.4318	1.4276	1.4071	1.457	1.4512	1.4087	1.4739	1.4665
	11.6844	1.4555	1.4498	1.4548	1.3844	1.3772	1.3823	1.3765	1.3807	1.3785	1.3859	1.4312	1.4255	1.3953	1.3995	1.3962	1.3871	1.4293	1.4206	1.3973	1.458	1.4565	1.3981	1.4813	1.4754
	11.9441	1.457	1.4407	1.4518	1.3839	1.3685	1.3756	1.3709	1.3712	1.3711	1.3783	1.4246	1.3995	1.3893	1.3991	1.3932	1.3791	1.4296	1.4202	1.3874	1.4449	1.4405	1.3999	1.4844	1.4803
	12.2037	1.4486	1.4288	1.4475	1.3814	1.3538	1.3634	1.3658	1.366	1.3658	1.3684	1.4167	1.3867	1.3861	1.3795	1.3825	1.3686	1.4258	1.3895	1.3751	1.4474	1.4356	1.3972	1.4925	1.4865
	12.4634	1.4406	1.4185	1.4439	1.3679	1.3461	1.3522	1.3493	1.3476	1.3468	1.3513	1.4039	1.3786	1.3818	1.3752	1.3775	1.3546	1.4225	1.3779	1.361	1.4358	1.4222	1.3932	1.4888	1.4887
